# Supplementary material for: Physiological and transcriptomic analyses reveal the molecular networks of responses induced by exogenous trehalose in plant
Source: PLoS One. 2019 May 22;14(5):e0217204. doi: 10.1371/journal.pone.0217204 (PMC6530874; doi:10.1371/journal.pone.0217204)
Supplement: S1 Data — (XLSX) [file pone.0217204.s001.xlsx]

## Sheet: Sheet1
SNK	Sample #	0 mM	50 mM	100 mM
	1	47	41	37
	2	54	48	33
	3	54	53	38
	4	59	53	38
	5	55	48	31		Trehalose（mM）	Means	P<0.05 (*)	std.error	P<0.01 (**)		% of inhibation
	6	69	49	34		0 mM	49.1333	a	2.2122	A	49.1333±2.2122Aa
	7	33	30	23		10 mM	40.7333	b	1.9892	B	40.7333±1.9892Bb	0.170963
	8	41	35	30		50 mM	31.3333	c	1.1697	C	31.3333±1.1697Cc	0.36228
	9	49	38	27
	10	48	42	31
	11	46	38	35
	12	40	32	27
	13	44	33	26
	14	50	35	29
	15	48	36	31
		737	611	470
Trehalose treatment	Number of Samples	Means	std. deviation	std.error	95% confidence interval
0 mM	15	49.1333	8.5679	2.2122	44.3886	53.8781
10 mM	15	40.7333	7.704	1.9892	36.467	44.9997
50 mM	15	31.3333	4.5303	1.1697	28.8245	33.8421
Table: Results of the analysis of variance (ANOVA)
Source of variation	Sum of squares	Degree of freedom	Mean square	F-value	P-value
The variation between treatments	2378.8	2	1189.4	23.278	0.0001
Within-treatment variation	2146	42	51.0952
Total Variation	4524.8	44
Multiple comparisons by SNK method (the lower triangle is the mean difference and the upper triangle is the significant level)
No.	Means	1	2	3
1 (0 mM)	49.1333		0.0025	0
2 (10 mM)	40.7333	8.4		0.0008
3 (50 mM)	31.3333	17.8	9.4
Letters indicating the results
Trehalose treatment	Means	P<0.05 (*)		P<0.01 (**)
0 mM	49.1333	a		A
10 mM	40.7333	b		B
50 mM	31.3333	c		C
