# Supplementary material for: Physiological and transcriptomic analyses reveal the molecular networks of responses induced by exogenous trehalose in plant
Source: PLoS One. 2019 May 22;14(5):e0217204. doi: 10.1371/journal.pone.0217204 (PMC6530874; doi:10.1371/journal.pone.0217204)
Supplement: S2 Data — (XLSX) [file pone.0217204.s002.xlsx]

## Sheet: Sheet1
Name	Forward primer(5’- 3’)	Reverse primer(5’- 3’)	GI/GB
actin	GGAAACATCGTCCTTAGTGGTG	AATCCAGACACTGAACTTGCGT	EU938079.1
APX	GGCTTTTGCAGTTGCCTTCAG	TTCATCCGCAGCATATTTCTCAAC	U15933.1
RbohD	CTGCTCATGCTCTTAAAGGTCTC	CGAGGAAGCAAACCAGTAGTAG	EF366670.1
RbohF	TAAAGGAGTTGAGGGTGTGACG	ATGACAAGAAGGTGGTGTGAATAC	gi|154756888|
HSP21	GTATCTGTGGAAAATGATGTGCTTG	ACATTATCTGGGAGACTTAAACGAG	gi|698490603|
FTSH6	GCGGTCTTACATGGTTTATTCC	TATTTCCTCTGCTGCTCTACCTC	gi|697122036|
RD26	AAGCACCAAAAGGAACCAAAAC	TTCTTATAAATTCGACAGAGGACCC	gi|697096784|
GPT2	CTAATTTTGTATGGTGGGTTGTGG	ATGATGATGGAGGAAACTATGACTG	gi|698497711|
PP2C25	TGGAGTTCTTAGTTCTTGCATCG	AGGGTTGTGGCTTACTGATGTCT	gi|698569845|
CYP707A3	GATAAAGAAGGACTCACTGACGAAC	GTTCTTCTGTGACAGCATGTAGGAC	gi|698556682|
GASA6	CTAAAAAGTATGGACCAGGGAGC	CTTTTGTTACCATAGAAACCAGGTG	gi|698423100|
APA1	CATTCTGGCTAAATCGAGATCCTAC	CCCAATAACCATTTTGAGCGAC	gi|698553070|
EXPB3	ATTGGAGGACCATTGCAAGGAC	GAGAGGTGTAAGTGGCTTTAGGAGAC	gi|698574443|
FAD7	ACATTATCACTTGAGAGAAGCGACC	GCTTCATGCTCCTTGTTAAATCC	gi|698517402|
ZW2	CGAAAATTCAAGAAAGTGTGGC	CATCCACTTCTCTTATTTTTCCACC	gi|698446552|
XTH25	ATCTCAGGCTCAGGTTTTCAATC	TCTCATCATGTGTTGGTCCTTGT	gi|698524960|
PAT1	AAAATATGCCCGGGGAGATG	TGGTGACTTCAGGAGCGAAAACT	gi|697171486|
AT5G35450	ACTGGACGAAATATCAACACCTTAC	GAGTCTTATGCAGCTTTACGGAAC	gi|697182833|
AT1G80170	AACGTGTGGATGGAAAATGTGTC	TGTTAATGCCAATAGCCAAAGTCTG	gi|697150936|
AT1G33811	CAAAAAGCTGGTTGTTCGTTTC	TCCCTTATCCACCACTTCAAATC	gi|697174455|
