# Supplementary material for: Physiological and transcriptomic analyses reveal the molecular networks of responses induced by exogenous trehalose in plant
Source: PLoS One. 2019 May 22;14(5):e0217204. doi: 10.1371/journal.pone.0217204 (PMC6530874; doi:10.1371/journal.pone.0217204)
Supplement: S3 Data — (XLSX) [file pone.0217204.s003.xlsx]

## Sheet: 10T2h
GeneID	length	shui_2h_1_readsCount(shui_2h)	shui_2h_2_readsCount(shui_2h)	hzt_10_2h_1_readsCount(hzt_10_2h)	hzt_10_2h_2_readsCount(hzt_10_2h)	logCPM	log2Ratio(hzt_10_2h/shui_2h)	Up-Down-Regulation(hzt_10_2h/shui_2h)	P-value	FDR	Pathway	GO Component	GO Function	GO Process	Blast nr
gene_36335	3471	0	0	62	56	0.62255	9.02709	up	1.35234e-13	8.57276e-10	-	-	-	-	gi|698475039|ref|XP_009784928.1|/0/PREDICTED: protein EMBRYONIC FLOWER 1-like [Nicotiana sylvestris]
gene_22560	1170	0	0	50	72	0.677304	9.08743	up	2.64618e-13	1.39789e-09	ko01100//Metabolic pathways;ko00280//Valine, leucine and isoleucine degradation;ko00770//Pantothenate and CoA biosynthesis;ko01110//Biosynthesis of secondary metabolites;ko00966//Glucosinolate biosynthesis;ko00290//Valine, leucine and isoleucine biosynthesis	GO:0009532//plastid stroma	GO:0016833//oxo-acid-lyase activity	GO:0009396//folic acid-containing compound biosynthetic process;GO:0009073//aromatic amino acid family biosynthetic process	gi|698500885|ref|XP_009796170.1|/9.28505e-161/PREDICTED: branched-chain-amino-acid aminotransferase-like protein 3, chloroplastic [Nicotiana sylvestris]
gene_22563	3513	0	0	53	49	0.421991	8.81792	up	2.04439e-12	7.1999e-09	-	-	-	-	gi|698500876|ref|XP_009796166.1|/0/PREDICTED: protein EMBRYONIC FLOWER 1 [Nicotiana sylvestris]
gene_35380	1020	208	350	864	1167	4.99215	2.15734	up	4.78658e-12	1.37923e-08	-	GO:0005576//extracellular region;GO:0030312//external encapsulating structure	GO:0016798//hydrolase activity, acting on glycosyl bonds;GO:0016758//transferase activity, transferring hexosyl groups	GO:0044042//glucan metabolic process	gi|697110076|ref|XP_009608904.1|/0/PREDICTED: probable xyloglucan endotransglucosylase/hydrolase protein 30 [Nicotiana tomentosiformis]
gene_44019	537	94	215	624	604	4.2359	2.28041	up	3.68998e-11	8.99673e-08	-	-	-	-	gi|698511698|ref|XP_009800920.1|;gi|697098034|ref|XP_009624572.1|/1.47754e-13;2.39253e-07/PREDICTED: abscisic acid and environmental stress-inducible protein TAS14-like [Nicotiana sylvestris];PREDICTED: abscisic acid and environmental stress-inducible protein TAS14-like [Nicotiana tomentosiformis]
gene_20667	762	205	397	993	871	4.90363	1.915	up	4.46967e-10	6.15959e-07	-	-	GO:0003677//DNA binding	-	gi|698492125|ref|XP_009792428.1|/3.13439e-150/PREDICTED: homeobox-leucine zipper protein ATHB-12-like [Nicotiana sylvestris]
gene_19054	1032	145	177	412	680	4.12392	2.05201	up	5.436e-10	7.17914e-07	-	GO:0005576//extracellular region;GO:0030312//external encapsulating structure	GO:0016798//hydrolase activity, acting on glycosyl bonds;GO:0016758//transferase activity, transferring hexosyl groups;GO:0003824//catalytic activity	GO:0044042//glucan metabolic process;GO:0005975//carbohydrate metabolic process	gi|698537699|ref|XP_009764906.1|/0/PREDICTED: probable xyloglucan endotransglucosylase/hydrolase protein 30 [Nicotiana sylvestris]
gene_6549	789	103	109	294	463	3.58235	2.12088	up	6.50718e-10	8.25006e-07	-	-	-	-	gi|698503430|ref|XP_009797309.1|/6.73411e-121/PREDICTED: uncharacterized protein LOC104243756 [Nicotiana sylvestris]
gene_82836	678	110	77	280	341	3.3148	1.99943	up	9.35722e-09	9.26832e-06	ko00480//Glutathione metabolism	-	-	-	gi|697168310|ref|XP_009593034.1|/2.89031e-164/PREDICTED: glutathione transferase GST 23-like [Nicotiana tomentosiformis]
gene_50062	771	468	638	1139	1411	5.46518	1.49139	up	9.01245e-08	6.80139e-05	-	-	-	-	gi|697181003|ref|XP_009599485.1|/1.13864e-172/PREDICTED: uncharacterized protein LOC104095139 [Nicotiana tomentosiformis]
gene_3473	1245	87	109	238	347	3.26187	1.86391	up	1.01292e-07	7.46642e-05	-	GO:0031224//intrinsic component of membrane	-	GO:0044763	gi|697107610|ref|XP_009607642.1|/0/PREDICTED: uncharacterized transporter C5D6.04 [Nicotiana tomentosiformis]
gene_71942	867	356	397	887	705	4.81282	1.34796	up	1.62796e-07	0.000105306	ko00620//Pyruvate metabolism	-	GO:0003824//catalytic activity	-	gi|698479843|ref|XP_009786993.1|/2.8311e-170/PREDICTED: persulfide dioxygenase ETHE1 homolog, mitochondrial-like [Nicotiana sylvestris]
gene_51595	366	45	101	219	291	3.01408	2.10066	up	2.72096e-07	0.000165853	-	-	-	GO:0007275//multicellular organismal development	gi|698587207|ref|XP_009779119.1|/3.1282e-65/PREDICTED: protein LE25-like [Nicotiana sylvestris]
gene_70892	1134	18431	17937	37855	36860	10.3795	1.309	up	2.96909e-07	0.000177563	-	GO:0009534//chloroplast thylakoid;GO:0044436	-	GO:0055114//oxidation-reduction process;GO:0006950//response to stress	gi|697148068|ref|XP_009628206.1|/0/PREDICTED: light-induced protein, chloroplastic [Nicotiana tomentosiformis]
gene_41236	2274	810	1327	2147	2581	6.36898	1.43632	up	9.44521e-07	0.000498959	ko00052//Galactose metabolism	-	-	-	gi|697123340|ref|XP_009615660.1|;gi|697123330|ref|XP_009615655.1|/0;0/PREDICTED: probable galactinol--sucrose galactosyltransferase 2 isoform X2 [Nicotiana tomentosiformis];PREDICTED: probable galactinol--sucrose galactosyltransferase 2 isoform X1 [Nicotiana tomentosiformis]
gene_70841	1455	125	111	267	316	3.31871	1.5775	up	1.04616e-06	0.000543592	-	-	-	-	gi|698542238|ref|XP_009766335.1|;gi|698542235|ref|XP_009766334.1|/0;0/PREDICTED: bromodomain-containing protein 8-like isoform X2 [Nicotiana sylvestris];PREDICTED: bromodomain-containing protein 8-like isoform X1 [Nicotiana sylvestris]
gene_62560	1200	149	348	704	584	4.42704	1.66095	up	1.33665e-06	0.000651494	-	-	-	-	gi|698510294|ref|XP_009800321.1|/0/PREDICTED: WAT1-related protein At5g07050-like [Nicotiana sylvestris]
gene_18731	753	400	588	982	1023	5.16528	1.30408	up	1.46651e-06	0.000683567	-	-	GO:0003677//DNA binding	-	gi|697156968|ref|XP_009587238.1|/4.31121e-146/PREDICTED: homeobox-leucine zipper protein ATHB-12-like [Nicotiana tomentosiformis]
gene_79361	2418	86	112	303	209	3.10276	1.63725	up	1.5422e-06	0.00070843	ko01100//Metabolic pathways;ko00500//Starch and sucrose metabolism	-	GO:0035251//UDP-glucosyltransferase activity	GO:0005984//disaccharide metabolic process	gi|697142680|ref|XP_009625446.1|/0/PREDICTED: sucrose synthase [Nicotiana tomentosiformis]
gene_33493	708	360	392	720	735	4.72586	1.22663	up	1.57076e-06	0.000711239	-	-	-	-	gi|698585227|ref|XP_009778586.1|/1.77923e-175/PREDICTED: uncharacterized protein LOC104227909 [Nicotiana sylvestris]
gene_82272	1221	119	77	258	267	3.13901	1.68299	up	1.98935e-06	0.000852088	ko04626//Plant-pathogen interaction;ko04075//Plant hormone signal transduction	-	GO:0004674//protein serine/threonine kinase activity;GO:0097159//organic cyclic compound binding;GO:1901363;GO:0036094//small molecule binding	GO:0006468//protein phosphorylation;GO:0035556//intracellular signal transduction	gi|697129444|ref|XP_009618783.1|/0/PREDICTED: G-type lectin S-receptor-like serine/threonine-protein kinase SD2-5 [Nicotiana tomentosiformis]
gene_30914	354	161	146	297	391	3.5951	1.44061	up	4.14313e-06	0.00149832	-	-	-	-	gi|698576597|ref|XP_009776254.1|/4.25367e-60/PREDICTED: uncharacterized protein LOC104226070 [Nicotiana sylvestris]
gene_18321	1020	570	941	1362	2010	5.88265	1.45478	up	4.15991e-06	0.00149832	-	-	GO:0008422//beta-glucosidase activity	GO:0044238//primary metabolic process	gi|544202|sp|P36401.1|E13H_TOBAC/0/RecName: Full=Glucan endo-1,3-beta-glucosidase, acidic isoform PR-Q'; AltName: Full=(1->3)-beta-glucan endohydrolase; Short=(1->3)-beta-glucanase; AltName: Full=Beta-1,3-endoglucanase; AltName: Full=PR-35; Flags: Precursor
gene_35894	432	170	189	389	342	3.7113	1.29621	up	4.37222e-06	0.00154256	ko04075//Plant hormone signal transduction	-	GO:0060089	GO:0007165//signal transduction	gi|697189114|ref|XP_009603605.1|/2.50791e-104/PREDICTED: histidine-containing phosphotransfer protein 4-like isoform X1 [Nicotiana tomentosiformis]
gene_9012	1722	1255	1531	2707	2488	6.57259	1.17371	up	4.42872e-06	0.00154256	ko04141//Protein processing in endoplasmic reticulum	-	-	-	gi|697167973|ref|XP_009592855.1|/0/PREDICTED: dnaJ protein ERDJ3A [Nicotiana tomentosiformis]
gene_22110	1314	71	73	206	170	2.66274	1.65028	up	4.71012e-06	0.00162274	ko03015//mRNA surveillance pathway	GO:0044444;GO:0016020//membrane	GO:0003747//translation release factor activity	GO:0006412//translation	gi|698432683|ref|XP_009796393.1|/0/PREDICTED: eukaryotic peptide chain release factor subunit 1-3-like isoform X1 [Nicotiana sylvestris]
gene_48080	444	57	120	242	238	2.99833	1.72631	up	5.66138e-06	0.00188887	-	-	-	-	gi|697098034|ref|XP_009624572.1|/6.01694e-12/PREDICTED: abscisic acid and environmental stress-inducible protein TAS14-like [Nicotiana tomentosiformis]
gene_62724	483	187	190	397	354	3.7603	1.2628	up	6.44471e-06	0.00210589	ko01100//Metabolic pathways;ko00563//Glycosylphosphatidylinositol(GPI)-anchor biosynthesis	-	-	-	gi|697184067|ref|XP_009601059.1|/1.67199e-112/PREDICTED: probable E3 ubiquitin-protein ligase XERICO [Nicotiana tomentosiformis]
gene_20474	1953	8	10	50	55	0.659099	2.80394	up	8.12843e-06	0.00255088	-	-	-	-	gi|698551267|ref|XP_009769252.1|/0/PREDICTED: glutamate receptor 2.8-like [Nicotiana sylvestris]
gene_40047	1236	159	168	337	313	3.55439	1.26171	up	1.34546e-05	0.00367636	ko04075//Plant hormone signal transduction	-	-	-	gi|698527341|ref|XP_009760513.1|/0/PREDICTED: ABSCISIC ACID-INSENSITIVE 5-like protein 6 [Nicotiana sylvestris]
gene_22479	786	4	6	33	42	0.160686	3.15565	up	1.4082e-05	0.00378257	ko00230//Purine metabolism;ko01100//Metabolic pathways	GO:0044444	GO:0008242//omega peptidase activity	GO:0009064//glutamine family amino acid metabolic process;GO:0016485//protein processing;GO:0019757	gi|697128600|ref|XP_009618359.1|/0/PREDICTED: putative glutamine amidotransferase YLR126C [Nicotiana tomentosiformis]
gene_23143	2010	882	1293	2112	1888	6.19977	1.1579	up	1.49123e-05	0.00387428	ko04075//Plant hormone signal transduction	GO:0031461//cullin-RING ubiquitin ligase complex	-	GO:0009725//response to hormone	gi|697121501|ref|XP_009614726.1|/0/PREDICTED: EIN3-binding F-box protein 1-like [Nicotiana tomentosiformis]
gene_48212	426	1	3	24	19	-0.616855	3.61236	up	1.72426e-05	0.00437218	-	-	-	-	gi|697147532|ref|XP_009627929.1|/1.51207e-60/PREDICTED: uncharacterized protein LOC104118402 [Nicotiana tomentosiformis]
gene_22561	1977	125	93	244	252	3.11641	1.45081	up	1.96373e-05	0.00486269	-	-	-	-	gi|698500881|ref|XP_009796168.1|/0/PREDICTED: ADP-ribosylation factor-binding protein GGA2-like isoform X2 [Nicotiana sylvestris]
gene_22129	1953	16577	32540	49547	49663	10.7906	1.30472	up	2.4978e-05	0.0059024	ko04144//Endocytosis;ko04141//Protein processing in endoplasmic reticulum;ko03040//Spliceosome	GO:0030312//external encapsulating structure;GO:0044437;GO:0005576//extracellular region;GO:0016020//membrane	GO:0032550;GO:0044389//ubiquitin-like protein ligase binding	GO:0009642//response to light intensity;GO:0051707//response to other organism;GO:0010038//response to metal ion;GO:0000302//response to reactive oxygen species;GO:0032446//protein modification by small protein conjugation	gi|698585996|ref|XP_009778799.1|/0/PREDICTED: heat shock cognate 70 kDa protein 2-like [Nicotiana sylvestris]
gene_84541	837	8	7	46	37	0.342844	2.71132	up	3.67225e-05	0.00825502	-	-	GO:0046873//metal ion transmembrane transporter activity	GO:0070838//divalent metal ion transport	gi|698560866|ref|XP_009771973.1|/0/PREDICTED: probable magnesium transporter NIPA2 isoform X2 [Nicotiana sylvestris]
gene_10132	1731	742	1076	1500	1754	5.92003	1.12636	up	4.47179e-05	0.00956403	-	GO:0016020//membrane	-	-	gi|698480103|ref|XP_009787108.1|/0/PREDICTED: protein NRT1/ PTR FAMILY 1.2 [Nicotiana sylvestris]
gene_37151	351	268	196	429	455	4.01988	1.19516	up	5.02459e-05	0.0103432	-	-	-	-	gi|697164973|ref|XP_009591302.1|/1.70656e-70/PREDICTED: uncharacterized protein LOC104088347 isoform X2 [Nicotiana tomentosiformis]
gene_26440	1410	2611	3107	4680	5062	7.52402	1.04774	up	5.10209e-05	0.0104333	ko04145//Phagosome	-	GO:0016628//oxidoreductase activity, acting on the CH-CH group of donors, NAD or NADP as acceptor;GO:0070011//peptidase activity, acting on L-amino acid peptides	GO:0044710;GO:0016485//protein processing	gi|698552793|ref|XP_009769754.1|/0/PREDICTED: low-temperature-induced cysteine proteinase-like [Nicotiana sylvestris]
gene_32734	720	4	2	21	27	-0.435849	3.21548	up	5.19137e-05	0.0104985	-	-	GO:0097159//organic cyclic compound binding	GO:0006259//DNA metabolic process	gi|47824950|gb|AAT38724.1|/2.05178e-127/Putative retrotransposon protein, identical [Solanum demissum]
gene_80644	1230	348	750	1004	1290	5.34885	1.36221	up	5.69585e-05	0.0112835	-	-	-	-	gi|697132107|ref|XP_009620096.1|;gi|698510294|ref|XP_009800321.1|/0;0/PREDICTED: WAT1-related protein At5g07050-like [Nicotiana tomentosiformis];PREDICTED: WAT1-related protein At5g07050-like [Nicotiana sylvestris]
gene_1443	1323	61	82	157	182	2.55467	1.52622	up	5.80344e-05	0.0113405	-	GO:0016020//membrane	-	-	gi|697158792|ref|XP_009588159.1|;gi|697158796|ref|XP_009588161.1|/0;0/PREDICTED: probable sodium-coupled neutral amino acid transporter 6 isoform X1 [Nicotiana tomentosiformis];PREDICTED: sodium-coupled neutral amino acid transporter 5-like isoform X1 [Nicotiana tomentosiformis]
gene_20752	678	14	10	47	61	0.754922	2.43019	up	8.91119e-05	0.0162327	-	-	-	-	gi|697153730|ref|XP_009631116.1|/5.72545e-164/PREDICTED: homeobox-leucine zipper protein ATHB-12-like [Nicotiana tomentosiformis]
gene_9522	684	139	92	335	193	3.19367	1.43826	up	0.000117398	0.0203587	-	GO:0009534//chloroplast thylakoid	-	-	gi|698572962|ref|XP_009775284.1|/4.49291e-138/PREDICTED: uncharacterized protein LOC104225218 [Nicotiana sylvestris]
gene_75965	432	38	102	183	184	2.62519	1.68265	up	0.000133875	0.0222163	-	-	-	-	gi|698495081|ref|XP_009793691.1|/2.9397e-23/PREDICTED: abscisic acid and environmental stress-inducible protein TAS14-like [Nicotiana sylvestris]
gene_70398	1974	8	1	43	23	-0.0153642	3.07373	up	0.000149525	0.0239361	-	GO:0005911//cell-cell junction;GO:0031224//intrinsic component of membrane	GO:0015291//secondary active transmembrane transporter activity;GO:0015103//inorganic anion transmembrane transporter activity	GO:0044763;GO:0008272//sulfate transport	gi|697100710|ref|XP_009592454.1|/0/PREDICTED: sulfate transporter 1.3-like [Nicotiana tomentosiformis]
gene_19603	1365	63	69	135	168	2.40936	1.47687	up	0.000155951	0.024715	-	-	GO:0070011//peptidase activity, acting on L-amino acid peptides	GO:0008152//metabolic process	gi|697163765|ref|XP_009590702.1|/0/PREDICTED: subtilisin-like protease [Nicotiana tomentosiformis]
gene_43322	1233	137	108	277	213	3.14539	1.25812	up	0.000158583	0.0248835	ko04075//Plant hormone signal transduction	-	GO:0004721//phosphoprotein phosphatase activity	-	gi|698564552|ref|XP_009773017.1|/0/PREDICTED: probable protein phosphatase 2C 24 isoform X1 [Nicotiana sylvestris]
gene_75839	1773	32	14	112	65	1.47203	2.17862	up	0.000162452	0.0253649	ko01100//Metabolic pathways;ko04070//Phosphatidylinositol signaling system;ko00562//Inositol phosphate metabolism	-	GO:0008081//phosphoric diester hydrolase activity;GO:0060089;GO:0046872//metal ion binding;GO:0004629//phospholipase C activity	GO:0007165//signal transduction;GO:0044238//primary metabolic process	gi|698497839|ref|XP_009794867.1|/0/PREDICTED: phosphoinositide phospholipase C 6-like [Nicotiana sylvestris]
gene_41417	483	427	427	609	860	4.79968	1.06404	up	0.000172202	0.0264957	ko04141//Protein processing in endoplasmic reticulum	GO:0043231//intracellular membrane-bounded organelle	-	GO:0050896//response to stimulus	gi|698552523|ref|XP_009769665.1|/1.68367e-70/PREDICTED: chaperone protein dnaJ 8, chloroplastic-like [Nicotiana sylvestris]
gene_82626	747	746	552	1284	979	5.40625	1.05761	up	0.000177192	0.0270013	-	GO:0031224//intrinsic component of membrane	-	GO:0051234//establishment of localization	gi|698509012|ref|XP_009799741.1|/6.84685e-148/PREDICTED: aquaporin TIP1-1 [Nicotiana sylvestris]
gene_71026	1317	352	521	797	652	4.78278	1.00717	up	0.000184691	0.0277439	-	-	GO:0070011//peptidase activity, acting on L-amino acid peptides	-	gi|697148707|ref|XP_009628543.1|/0/PREDICTED: uncharacterized protein LOC104118868 [Nicotiana tomentosiformis]
gene_85126	873	179	197	383	284	3.63727	1.09244	up	0.000187676	0.0280593	-	-	-	-	gi|698464029|ref|XP_009782340.1|/0/PREDICTED: uncharacterized protein LOC104231102 [Nicotiana sylvestris]
gene_59671	327	5	2	25	20	-0.491323	2.89601	up	0.000220924	0.0319745	-	-	-	-	-
gene_38892	1947	8798	19846	25420	30340	9.97763	1.26016	up	0.000231273	0.0331694	ko04144//Endocytosis;ko04141//Protein processing in endoplasmic reticulum;ko03040//Spliceosome	GO:0005840//ribosome;GO:0030312//external encapsulating structure;GO:0009536//plastid;GO:0044437;GO:0005911//cell-cell junction;GO:0005576//extracellular region;GO:0016020//membrane	GO:0032550;GO:0044389//ubiquitin-like protein ligase binding	GO:0009642//response to light intensity;GO:0051707//response to other organism;GO:0010038//response to metal ion;GO:0000302//response to reactive oxygen species;GO:0032446//protein modification by small protein conjugation	gi|697104555|ref|XP_009606077.1|/0/PREDICTED: heat shock cognate 70 kDa protein 2-like [Nicotiana tomentosiformis]
gene_62474	1302	185	579	762	982	4.91717	1.4983	up	0.000255336	0.0350352	ko00230//Purine metabolism;ko00450//Selenocompound metabolism;ko01100//Metabolic pathways;ko00920//Sulfur metabolism	-	GO:0004779//sulfate adenylyltransferase activity	GO:0006790//sulfur compound metabolic process	gi|697175355|ref|XP_009596617.1|/0/PREDICTED: ATP sulfurylase 1, chloroplastic-like [Nicotiana tomentosiformis]
gene_7252	2010	633	1065	1587	1296	5.76152	1.04357	up	0.000260195	0.0353954	ko04075//Plant hormone signal transduction	GO:0031461//cullin-RING ubiquitin ligase complex	-	GO:0009725//response to hormone	gi|698512078|ref|XP_009801071.1|/0/PREDICTED: EIN3-binding F-box protein 1 [Nicotiana sylvestris]
gene_35831	2286	301	286	417	601	4.26901	1.07484	up	0.000286427	0.0381453	ko04626//Plant-pathogen interaction	-	GO:0004672//protein kinase activity;GO:0032550	GO:0006796//phosphate-containing compound metabolic process;GO:0006464//cellular protein modification process;GO:0008037//cell recognition	gi|697185349|ref|XP_009601701.1|;gi|697185347|ref|XP_009601700.1|/0;0/PREDICTED: G-type lectin S-receptor-like serine/threonine-protein kinase At5g24080 isoform X2 [Nicotiana tomentosiformis];PREDICTED: G-type lectin S-receptor-like serine/threonine-protein kinase At5g24080 isoform X1 [Nicotiana tomentosiformis]
gene_69007	1215	48	118	166	234	2.78516	1.56968	up	0.000318834	0.0417594	ko04075//Plant hormone signal transduction	-	GO:0016787//hydrolase activity	-	gi|697167011|ref|XP_009592346.1|/0/PREDICTED: probable protein phosphatase 2C 51 [Nicotiana tomentosiformis]
gene_24240	1305	330	299	463	584	4.32671	1.01073	up	0.000331087	0.0430087	ko04075//Plant hormone signal transduction	-	-	GO:0006970//response to osmotic stress;GO:0009755//hormone-mediated signaling pathway	gi|568246972|gb|AHD24943.1|/0/ABRE binding factor [Nicotiana tabacum]
gene_8200	630	100	70	225	147	2.71199	1.38033	up	0.000366158	0.0462381	ko03013//RNA transport	-	-	-	gi|698496968|ref|XP_009794495.1|/8.84228e-128/PREDICTED: protein LURP-one-related 11-like [Nicotiana sylvestris]
gene_36055	1407	148	396	560	538	4.29495	1.30807	up	0.000389864	0.04827	-	-	-	-	gi|697186780|ref|XP_009602427.1|/0/PREDICTED: uncharacterized protein LOC104097550 [Nicotiana tomentosiformis]
gene_82987	3237	22	2	570	458	3.73226	5.65096	up	1.42514e-30	4.51713e-26	-	-	-	-	gi|697100952|ref|XP_009593595.1|/0/PREDICTED: bromodomain-containing protein 4-like [Nicotiana tomentosiformis]
gene_82985	2202	2	0	161	82	1.63622	6.9912	up	2.24888e-17	3.56403e-13	-	-	-	-	gi|697100948|ref|XP_009593578.1|/0/PREDICTED: uncharacterized protein LOC104090226 isoform X1 [Nicotiana tomentosiformis]
gene_82984	504	3	0	101	71	1.166	5.97289	up	2.89683e-14	3.0606e-10	-	-	-	-	gi|697100952|ref|XP_009593595.1|/3.38449e-86/PREDICTED: bromodomain-containing protein 4-like [Nicotiana tomentosiformis]
gene_82986	870	129	90	431	463	3.78036	2.29387	up	6.52639e-13	2.95515e-09	ko00564//Glycerophospholipid metabolism	GO:0043231//intracellular membrane-bounded organelle	GO:0008081//phosphoric diester hydrolase activity	GO:0019400	gi|697100944|ref|XP_009593560.1|/0/PREDICTED: probable glycerophosphoryl diester phosphodiesterase 3 [Nicotiana tomentosiformis]
gene_71879	2730	4179	4672	10504	11247	8.53074	1.57418	up	1.28336e-09	1.45277e-06	-	GO:0009532//plastid stroma;GO:0009526//plastid envelope	GO:0032550;GO:0016462//pyrophosphatase activity	GO:0009642//response to light intensity;GO:0006412//translation;GO:0000302//response to reactive oxygen species	gi|698492154|ref|XP_009792440.1|/0/PREDICTED: chaperone protein ClpB1-like [Nicotiana sylvestris]
gene_29395	1038	726	1535	3154	4459	6.91825	2.05359	up	5.90015e-09	6.03262e-06	ko04144//Endocytosis;ko04141//Protein processing in endoplasmic reticulum;ko03040//Spliceosome	-	GO:0016628//oxidoreductase activity, acting on the CH-CH group of donors, NAD or NADP as acceptor;GO:0032550	GO:0044710;GO:0050896//response to stimulus	gi|19878|emb|CAA44820.1|/0/heat shock protein 70 [Nicotiana tabacum]
gene_74126	789	160	159	379	435	3.78496	1.62637	up	2.59732e-08	2.42131e-05	ko04075//Plant hormone signal transduction	-	-	-	gi|698446552|ref|XP_009769468.1|/0/PREDICTED: transcription factor TGA6-like [Nicotiana sylvestris]
gene_14713	1848	3677	3971	8099	8464	8.1855	1.39011	up	6.49621e-08	5.27959e-05	-	GO:0009532//plastid stroma;GO:0009526//plastid envelope	GO:0032550;GO:0016462//pyrophosphatase activity	GO:0009642//response to light intensity;GO:0006412//translation;GO:0000302//response to reactive oxygen species	gi|697118272|ref|XP_009613059.1|/0/PREDICTED: chaperone protein ClpB1-like [Nicotiana tomentosiformis]
gene_42199	453	737	651	1512	1557	5.7476	1.41398	up	8.40987e-08	6.50145e-05	ko04141//Protein processing in endoplasmic reticulum	-	-	-	gi|697148436|ref|XP_009628401.1|/3.50143e-89/PREDICTED: 17.4 kDa class III heat shock protein [Nicotiana tomentosiformis]
gene_14723	561	492	599	1130	1194	5.35987	1.36951	up	1.48917e-07	0.000100737	-	GO:0009532//plastid stroma;GO:0009526//plastid envelope	GO:0032550;GO:0016462//pyrophosphatase activity	GO:0009642//response to light intensity;GO:0006412//translation;GO:0000302//response to reactive oxygen species	gi|697118272|ref|XP_009613059.1|/2.35803e-111/PREDICTED: chaperone protein ClpB1-like [Nicotiana tomentosiformis]
gene_71064	2112	14025	29100	48849	55915	10.8	1.5764	up	1.42365e-06	0.000673492	ko04141//Protein processing in endoplasmic reticulum;ko04626//Plant-pathogen interaction	GO:0044424	GO:0005515//protein binding;GO:0032550	GO:0050896//response to stimulus;GO:0044267//cellular protein metabolic process	gi|698548998|ref|XP_009768512.1|/0/PREDICTED: heat shock protein 82 [Nicotiana sylvestris]
gene_83965	738	84	77	215	210	2.83812	1.6682	up	1.88996e-06	0.000832004	-	-	-	-	gi|698520127|ref|XP_009804930.1|/7.29106e-167/PREDICTED: BI1-like protein [Nicotiana sylvestris]
gene_24848	2112	12364	32750	52503	62071	10.9126	1.64735	up	1.2591e-05	0.00352575	ko04141//Protein processing in endoplasmic reticulum;ko04626//Plant-pathogen interaction	GO:0044424	GO:0005515//protein binding;GO:0032550	GO:0050896//response to stimulus;GO:0044267//cellular protein metabolic process	gi|697107663|ref|XP_009607669.1|/0/PREDICTED: heat shock protein 82 [Nicotiana tomentosiformis]
gene_81566	468	420	704	963	1440	5.41139	1.39341	up	1.30995e-05	0.00361046	ko04141//Protein processing in endoplasmic reticulum	-	GO:0005515//protein binding	GO:0050896//response to stimulus;GO:0044267//cellular protein metabolic process;GO:0000302//response to reactive oxygen species;GO:0006970//response to osmotic stress;GO:0009642//response to light intensity	gi|697185733|ref|XP_009601905.1|/3.4373e-49/PREDICTED: 17.3 kDa class II heat shock protein-like [Nicotiana tomentosiformis]
gene_2558	2718	5259	6916	10595	11048	8.65402	1.11077	up	2.11777e-05	0.00519802	-	GO:0009532//plastid stroma;GO:0009526//plastid envelope	GO:0032550;GO:0016462//pyrophosphatase activity	GO:0009642//response to light intensity;GO:0006412//translation;GO:0000302//response to reactive oxygen species	gi|697176624|ref|XP_009597265.1|/0/PREDICTED: chaperone protein ClpB1 [Nicotiana tomentosiformis]
gene_16569	462	17365	27433	40034	44046	10.587	1.19583	up	2.13195e-05	0.00519802	ko04141//Protein processing in endoplasmic reticulum	-	-	GO:0006461//protein complex assembly;GO:0009642//response to light intensity;GO:0006970//response to osmotic stress;GO:0044267//cellular protein metabolic process;GO:0000302//response to reactive oxygen species	gi|697170756|ref|XP_009594301.1|;gi|662247383|gb|AIE47706.1|/5.11037e-88;3.04771e-88/PREDICTED: 17.6 kDa class I heat shock protein-like [Nicotiana tomentosiformis];HSP17.4 [Nicotiana tabacum]
gene_4627	651	6157	9771	14225	15469	9.08815	1.18584	up	2.57463e-05	0.0060004	ko04141//Protein processing in endoplasmic reticulum	-	-	-	gi|698532438|ref|XP_009763042.1|/1.29754e-101/PREDICTED: small heat shock protein, chloroplastic-like [Nicotiana sylvestris]
gene_21270	729	311	410	631	620	4.555	1.07328	up	4.08023e-05	0.00898976	ko00620//Pyruvate metabolism	-	GO:0016818//hydrolase activity, acting on acid anhydrides, in phosphorus-containing anhydrides	-	gi|698469349|ref|XP_009783561.1|/9.7156e-115/PREDICTED: uncharacterized protein LOC104232143 [Nicotiana sylvestris]
gene_77930	918	1688	2452	3269	4443	7.14926	1.18873	up	4.6707e-05	0.00980414	ko00480//Glutathione metabolism;ko00053//Ascorbate and aldarate metabolism	-	GO:0016209//antioxidant activity;GO:0046906//tetrapyrrole binding	GO:0044710;GO:0006950//response to stress	gi|697132537|ref|XP_009620318.1|/3.94553e-168/PREDICTED: L-ascorbate peroxidase 2, cytosolic isoform X1 [Nicotiana tomentosiformis]
gene_69490	654	9423	8891	14187	17561	9.22478	1.07028	up	7.52113e-05	0.0138599	ko04141//Protein processing in endoplasmic reticulum	-	-	GO:0050896//response to stimulus	gi|698452265|ref|XP_009779611.1|/6.31707e-92/PREDICTED: small heat shock protein, chloroplastic-like [Nicotiana sylvestris]
gene_62859	921	981	1383	2005	1894	6.21485	1.0014	up	0.000141501	0.0230415	ko00750//Vitamin B6 metabolism	GO:0044444	GO:0046983//protein dimerization activity	GO:0009108//coenzyme biosynthetic process	gi|698500761|ref|XP_009796117.1|/0/PREDICTED: probable pyridoxal biosynthesis protein PDX1.2 [Nicotiana sylvestris]
gene_79547	1758	1335	1539	2090	2639	6.50178	1.0011	up	0.000206283	0.0304249	-	GO:0016020//membrane;GO:0044444;GO:0043231//intracellular membrane-bounded organelle	-	GO:0000302//response to reactive oxygen species;GO:0009642//response to light intensity;GO:0010038//response to metal ion	gi|698533050|ref|XP_009763346.1|/0/PREDICTED: hsp70-Hsp90 organizing protein 3-like [Nicotiana sylvestris]
gene_43566	1956	15833	28081	38513	36383	10.4594	1.05624	up	0.000282771	0.0378174	ko04144//Endocytosis;ko04141//Protein processing in endoplasmic reticulum;ko03040//Spliceosome	-	GO:0032550	GO:0050896//response to stimulus	gi|697103028|ref|XP_009604213.1|/0/PREDICTED: heat shock cognate 70 kDa protein [Nicotiana tomentosiformis]
gene_19685	843	89	83	239	221	2.94567	1.686	up	7.0532e-07	0.000385445	-	-	-	GO:0009987//cellular process;GO:0048367//shoot system development	gi|698459238|ref|XP_009781251.1|/0/PREDICTED: NAC transcription factor 29-like [Nicotiana sylvestris]
gene_60789	483	55	54	135	181	2.38909	1.81267	up	8.91957e-06	0.00277171	ko04141//Protein processing in endoplasmic reticulum	GO:0009532//plastid stroma	-	GO:0009314//response to radiation	gi|697147476|ref|XP_009627898.1|/5.01355e-102/PREDICTED: chaperone protein dnaJ 8, chloroplastic-like [Nicotiana tomentosiformis]
gene_22929	585	2447	2743	4681	4329	7.39996	1.06847	up	2.28389e-05	0.00548411	-	-	-	-	gi|698547641|ref|XP_009768095.1|/2.63797e-100/PREDICTED: protein SSUH2 homolog [Nicotiana sylvestris]
gene_6332	642	1389	1760	2531	2858	6.66842	1.05709	up	6.23177e-05	0.0118277	-	-	-	-	gi|697167153|ref|XP_009592421.1|/5.45034e-85/PREDICTED: hornerin-like [Nicotiana tomentosiformis]
gene_43885	576	135	165	271	281	3.35471	1.15678	up	0.00015479	0.0246544	-	-	-	-	gi|698502162|ref|XP_009796748.1|/3.94393e-115/PREDICTED: F-box/LRR-repeat protein 14 isoform X1 [Nicotiana sylvestris]
gene_43884	1143	458	408	670	772	4.78553	1.00831	up	0.000156918	0.0247446	-	-	-	-	gi|698502164|ref|XP_009796749.1|/8.32579e-163/PREDICTED: F-box/LRR-repeat protein 14 isoform X2 [Nicotiana sylvestris]
gene_80913	1554	747	858	2055	2418	6.20817	1.75898	up	4.84025e-11	1.09583e-07	ko00941//Flavonoid biosynthesis;ko00903//Limonene and pinene degradation;ko01100//Metabolic pathways;ko00945//Stilbenoid, diarylheptanoid and gingerol biosynthesis;ko01110//Biosynthesis of secondary metabolites;ko00944//Flavone and flavonol biosynthesis;ko00940//Phenylpropanoid biosynthesis	-	-	-	gi|698521793|ref|XP_009757704.1|/0/PREDICTED: geraniol 8-hydroxylase-like [Nicotiana sylvestris]
gene_40487	498	527	716	1628	1869	5.84859	1.77629	up	8.72448e-11	1.75949e-07	-	-	-	-	gi|698490874|ref|XP_009791886.1|/2.59169e-59/PREDICTED: universal stress protein A-like protein [Nicotiana sylvestris]
gene_22686	480	19418	21849	33067	37843	10.3849	1.06022	up	4.60086e-05	0.00972192	ko04141//Protein processing in endoplasmic reticulum	-	-	-	gi|662247387|gb|AIE47708.1|/7.46436e-87/HSP18.0 [Nicotiana tabacum]
gene_15608	558	1697	1082	3100	3750	6.8698	1.56666	up	4.75256e-07	0.000273113	-	-	GO:0005488	-	gi|7594903|dbj|BAA88985.2|/1.95803e-124/Ntdin [Nicotiana tabacum]
gene_72971	2172	6965	7706	14535	13949	9.01086	1.23064	up	1.15708e-06	0.000582141	-	-	GO:0005515//protein binding	GO:0044699;GO:0009628//response to abiotic stimulus;GO:0006950//response to stress	gi|697165076|ref|XP_009591355.1|/0/PREDICTED: BAG family molecular chaperone regulator 6 [Nicotiana tomentosiformis]
gene_68364	804	93	95	239	234	3.00763	1.60167	up	1.35007e-06	0.000651494	-	GO:0031224//intrinsic component of membrane	-	-	gi|698475738|ref|XP_009785227.1|/2.96671e-180/PREDICTED: transmembrane protein 56-like [Nicotiana sylvestris]
gene_35552	1515	581	876	1308	1570	5.70009	1.27026	up	7.2585e-06	0.00230065	ko00908//Zeatin biosynthesis;ko00944//Flavone and flavonol biosynthesis	-	GO:0016757//transferase activity, transferring glycosyl groups;GO:0016758//transferase activity, transferring hexosyl groups	-	gi|697139535|ref|XP_009623857.1|;gi|62241063|dbj|BAD93688.1|/0;0/PREDICTED: UDP-glycosyltransferase 73C6-like [Nicotiana tomentosiformis];glucosyltransferase [Nicotiana tabacum]
gene_64509	1929	4	8	61	27	0.365303	3.10703	up	2.84735e-05	0.00658757	-	GO:0031224//intrinsic component of membrane;GO:0016020//membrane	GO:0015291//secondary active transmembrane transporter activity;GO:0015103//inorganic anion transmembrane transporter activity	GO:0008272//sulfate transport;GO:0044763	gi|698520492|ref|XP_009757059.1|;gi|698520494|ref|XP_009757060.1|;gi|698520490|ref|XP_009757058.1|/0;5.294e-158;0/PREDICTED: probable sulfate transporter 3.5 isoform X2 [Nicotiana sylvestris];PREDICTED: probable sulfate transporter 3.5 isoform X3 [Nicotiana sylvestris];PREDICTED: probable sulfate transporter 3.5 isoform X1 [Nicotiana sylvestris]
gene_39684	453	185	388	534	655	4.40467	1.34942	up	5.20024e-05	0.0104985	-	-	-	-	gi|698463426|ref|XP_009782213.1|/3.74045e-102/PREDICTED: heavy metal-associated isoprenylated plant protein 26 [Nicotiana sylvestris]
gene_8030	1455	478	469	795	796	4.9192	1.01971	up	5.86776e-05	0.0113405	-	GO:0005911//cell-cell junction;GO:0031225//anchored component of membrane	GO:0016798//hydrolase activity, acting on glycosyl bonds	GO:0044238//primary metabolic process	gi|698460815|ref|XP_009781628.1|/4.65494e-170/PREDICTED: glucan endo-1,3-beta-glucosidase 6-like [Nicotiana sylvestris]
gene_17417	558	2006	1115	2888	3416	6.82872	1.27512	up	0.000105668	0.0187109	-	-	GO:0005488	-	gi|71081904|gb|AAZ23261.1|/2.51706e-125/senescence-associated protein [Nicotiana tabacum]
gene_57216	489	140	175	485	562	4.06115	2.01345	up	2.87183e-12	9.10257e-09	-	-	-	-	gi|697186040|ref|XP_009602053.1|/1.76136e-93/PREDICTED: universal stress protein A-like protein [Nicotiana tomentosiformis]
gene_7898	1032	699	823	2037	2203	6.1291	1.75657	up	1.87553e-11	4.95389e-08	-	-	GO:0016740//transferase activity	-	gi|697181257|ref|XP_009599613.1|/0/PREDICTED: galactinol synthase 1-like [Nicotiana tomentosiformis]
gene_50814	2025	2339	4528	10732	14325	8.61384	2.16595	up	8.88182e-11	1.75949e-07	-	GO:0044464	GO:0004175//endopeptidase activity;GO:0016462//pyrophosphatase activity;GO:0032550	GO:0016485//protein processing;GO:0006915//apoptotic process	gi|697122036|ref|XP_009615004.1|/0/PREDICTED: ATP-dependent zinc metalloprotease FTSH 6, chloroplastic [Nicotiana tomentosiformis]
gene_66473	2025	1173	2443	5739	8688	7.79755	2.30017	up	2.35011e-10	3.5471e-07	-	GO:0044464;GO:0031224//intrinsic component of membrane	GO:0004175//endopeptidase activity;GO:0016462//pyrophosphatase activity;GO:0032550;GO:0046914//transition metal ion binding	GO:0016485//protein processing;GO:0006915//apoptotic process	gi|698496042|ref|XP_009794094.1|/1.40608e-71/PREDICTED: ATP-dependent zinc metalloprotease FTSH 6, chloroplastic [Nicotiana sylvestris]
gene_57393	2736	3164	4000	7704	8256	8.1202	1.43609	up	4.72475e-08	4.04745e-05	-	GO:0009532//plastid stroma;GO:0009526//plastid envelope	GO:0032550;GO:0016462//pyrophosphatase activity	GO:0009642//response to light intensity;GO:0006412//translation;GO:0000302//response to reactive oxygen species	gi|698483248|ref|XP_009788495.1|/0/PREDICTED: chaperone protein ClpB1 [Nicotiana sylvestris]
gene_84820	1026	1649	2031	3545	3337	6.97719	1.17892	up	4.07216e-06	0.00149832	-	-	-	-	gi|697119032|ref|XP_009613462.1|/0/PREDICTED: dnaJ homolog subfamily B member 1-like [Nicotiana tomentosiformis]
gene_63985	1722	711	1230	1932	2051	6.14888	1.32543	up	5.26578e-06	0.00179467	ko04144//Endocytosis;ko04141//Protein processing in endoplasmic reticulum;ko03040//Spliceosome	-	GO:0032550	GO:0009642//response to light intensity;GO:0000302//response to reactive oxygen species	gi|697163939|ref|XP_009590791.1|/0/PREDICTED: heat shock 70 kDa protein 8 [Nicotiana tomentosiformis]
gene_37099	456	26	41	109	117	1.85942	2.03299	up	1.23043e-05	0.00352575	ko04141//Protein processing in endoplasmic reticulum	GO:0009536//plastid	-	GO:0000302//response to reactive oxygen species;GO:0009642//response to light intensity	gi|698490603|ref|XP_009791785.1|/2.38075e-95/PREDICTED: small heat shock protein, chloroplastic [Nicotiana sylvestris]
gene_71718	903	655	369	69	68	3.67518	-2.64415	down	1.0553e-12	4.18108e-09	ko04626//Plant-pathogen interaction	-	-	-	gi|7406995|gb|AAF61863.1|AF193770_1/0/DNA-binding protein 3 [Nicotiana tabacum]
gene_21618	2166	2026	1127	341	249	5.36262	-2.17049	down	1.53429e-10	2.64058e-07	ko01100//Metabolic pathways;ko00330//Arginine and proline metabolism	-	GO:0016831//carboxy-lyase activity	GO:0001101//response to acid chemical;GO:0006970//response to osmotic stress;GO:0009791//post-embryonic development;GO:0006596//polyamine biosynthetic process;GO:0006525//arginine metabolic process	gi|698519520|ref|XP_009804627.1|/0/PREDICTED: arginine decarboxylase [Nicotiana sylvestris]
gene_60831	2163	3852	1880	573	442	6.21172	-2.25233	down	3.85602e-10	5.55547e-07	ko01100//Metabolic pathways;ko00330//Arginine and proline metabolism	-	GO:0016831//carboxy-lyase activity	GO:0001101//response to acid chemical;GO:0006970//response to osmotic stress;GO:0009791//post-embryonic development;GO:0006596//polyamine biosynthetic process;GO:0006525//arginine metabolic process	gi|697127280|ref|XP_009617683.1|/0/PREDICTED: arginine decarboxylase [Nicotiana tomentosiformis]
gene_69608	1542	1968	515	96	125	4.89232	-3.24232	down	8.22091e-10	1.00219e-06	-	GO:0043231//intracellular membrane-bounded organelle;GO:0031225//anchored component of membrane	-	GO:0016049//cell growth;GO:0010053//root epidermal cell differentiation;GO:0030198//extracellular matrix organization	gi|697165782|ref|XP_009591697.1|/0/PREDICTED: COBRA-like protein 7 [Nicotiana tomentosiformis]
gene_79320	1584	367	297	70	59	3.13497	-2.09995	down	1.07988e-09	1.2677e-06	ko00908//Zeatin biosynthesis	-	GO:0016645//oxidoreductase activity, acting on the CH-NH group of donors;GO:0016616//oxidoreductase activity, acting on the CH-OH group of donors, NAD or NADP as acceptor;GO:0000166//nucleotide binding	GO:0006725//cellular aromatic compound metabolic process;GO:0044710	gi|697111565|ref|XP_009609662.1|/0/PREDICTED: cytokinin dehydrogenase 5 [Nicotiana tomentosiformis]
gene_41541	1326	421	499	96	121	3.65013	-1.80128	down	4.36164e-09	4.76713e-06	ko04140//Regulation of autophagy	-	GO:0036094//small molecule binding;GO:1901363;GO:0097159//organic cyclic compound binding;GO:0004674//protein serine/threonine kinase activity	GO:0050896//response to stimulus;GO:0006796//phosphate-containing compound metabolic process	gi|698458916|ref|XP_009781175.1|/0/PREDICTED: CBL-interacting serine/threonine-protein kinase 11-like [Nicotiana sylvestris]
gene_34993	903	375	168	25	42	2.76416	-2.75246	down	3.20917e-08	2.90622e-05	ko04075//Plant hormone signal transduction	GO:0005576//extracellular region;GO:0030312//external encapsulating structure	GO:0016798//hydrolase activity, acting on glycosyl bonds;GO:0016758//transferase activity, transferring hexosyl groups	GO:0044042//glucan metabolic process	gi|697176157|ref|XP_009597028.1|/0/PREDICTED: brassinosteroid-regulated protein BRU1-like [Nicotiana tomentosiformis]
gene_68103	837	1308	581	150	205	4.63541	-2.15212	down	5.89667e-08	4.91844e-05	-	-	-	-	gi|697118747|ref|XP_009613311.1|/1.62567e-75/PREDICTED: pollen-specific leucine-rich repeat extensin-like protein 2 [Nicotiana tomentosiformis]
gene_3050	420	100	124	16	6	1.46547	-3.07297	down	8.29998e-08	6.50145e-05	-	-	-	-	gi|697110341|ref|XP_009609040.1|;gi|697119641|ref|XP_009613777.1|/7.48846e-16;1.87199e-28/PREDICTED: F-box protein At5g03100-like [Nicotiana tomentosiformis];PREDICTED: F-box protein At5g03100-like isoform X1 [Nicotiana tomentosiformis]
gene_32496	1395	27	36	1	0	-0.328944	-5.41638	down	1.23186e-07	8.87384e-05	ko01100//Metabolic pathways;ko00040//Pentose and glucuronate interconversions;ko00500//Starch and sucrose metabolism	-	GO:0004553//hydrolase activity, hydrolyzing O-glycosyl compounds	GO:0044238//primary metabolic process	gi|698527631|ref|XP_009760660.1|/0/PREDICTED: polygalacturonase At1g48100-like [Nicotiana sylvestris]
gene_79315	1158	956	1107	341	333	4.92312	-1.33858	down	1.46367e-07	0.000100737	-	-	-	-	gi|697114758|ref|XP_009611297.1|/0/PREDICTED: protein WALLS ARE THIN 1-like [Nicotiana tomentosiformis]
gene_42189	1863	320	52	10	7	2.12858	-4.20866	down	1.52554e-07	0.000100737	ko01100//Metabolic pathways;ko00040//Pentose and glucuronate interconversions;ko00500//Starch and sucrose metabolism	GO:0043231//intracellular membrane-bounded organelle;GO:0044444;GO:0016020//membrane;GO:0071944//cell periphery;GO:0005911//cell-cell junction;GO:0030312//external encapsulating structure;GO:0044437	GO:0016788//hydrolase activity, acting on ester bonds;GO:0030234//enzyme regulator activity;GO:0052689//carboxylic ester hydrolase activity	GO:0008152//metabolic process;GO:0071555//cell wall organization;GO:0000272//polysaccharide catabolic process;GO:0044092//negative regulation of molecular function	gi|697105472|ref|XP_009606551.1|/0/PREDICTED: pectinesterase 3 [Nicotiana tomentosiformis]
gene_13980	1050	709	234	76	75	3.60523	-2.39742	down	4.42188e-07	0.000259548	-	-	GO:0016759//cellulose synthase activity	-	gi|698479408|ref|XP_009786792.1|/0/PREDICTED: xyloglucan glycosyltransferase 4 [Nicotiana sylvestris]
gene_81227	1533	1747	455	175	153	4.80738	-2.51097	down	5.7025e-07	0.000317099	-	GO:0043231//intracellular membrane-bounded organelle;GO:0005911//cell-cell junction;GO:0031225//anchored component of membrane	-	GO:0010053//root epidermal cell differentiation;GO:0009826//unidimensional cell growth;GO:0030198//extracellular matrix organization	gi|698513208|ref|XP_009801564.1|/0/PREDICTED: COBRA-like protein 7 [Nicotiana sylvestris]
gene_2510	1389	718	309	111	106	3.79292	-1.99298	down	7.93723e-07	0.000426404	ko01100//Metabolic pathways;ko00030//Pentose phosphate pathway;ko01110//Biosynthesis of secondary metabolites	-	GO:0052736//beta-glucanase activity	-	gi|697182186|ref|XP_009600096.1|/0/PREDICTED: endo-1,3(4)-beta-glucanase 1-like [Nicotiana tomentosiformis]
gene_3248	1107	1052	506	192	197	4.43933	-1.7482	down	1.35659e-06	0.000651494	ko04075//Plant hormone signal transduction	-	GO:0004721//phosphoprotein phosphatase activity;GO:0043169//cation binding	GO:0006464//cellular protein modification process	gi|698494219|ref|XP_009793316.1|/0/PREDICTED: probable protein phosphatase 2C 49 [Nicotiana sylvestris]
gene_1340	1140	353	673	158	123	3.84346	-1.58544	down	2.01629e-06	0.00085211	-	GO:0043231//intracellular membrane-bounded organelle	GO:0008081//phosphoric diester hydrolase activity	GO:0019400;GO:0072502	gi|698423688|ref|XP_009782733.1|/2.91861e-60/PREDICTED: glycerophosphodiester phosphodiesterase GDE1-like [Nicotiana sylvestris]
gene_1341	687	52	27	1	2	0.00166678	-4.36021	down	2.40996e-06	0.000998708	-	-	GO:0003676//nucleic acid binding	GO:0006351//transcription, DNA-templated	gi|698545304|ref|XP_009767338.1|/5.57056e-43/PREDICTED: NAC domain-containing protein 68-like isoform X2 [Nicotiana sylvestris]
gene_24248	507	336	239	37	78	2.9454	-2.04015	down	2.42619e-06	0.000998708	ko04626//Plant-pathogen interaction	-	-	-	gi|697185663|ref|XP_009601871.1|/1.09354e-103/PREDICTED: probable WRKY transcription factor 70 [Nicotiana tomentosiformis]
gene_35680	876	625	1332	314	225	4.76804	-1.57721	down	2.52928e-06	0.00102555	-	-	-	GO:0009267//cellular response to starvation	gi|697164551|ref|XP_009591083.1|/3.3342e-91/PREDICTED: SPX domain-containing protein 1-like [Nicotiana tomentosiformis]
gene_62604	1455	1647	688	270	287	5.00841	-1.81661	down	2.5561e-06	0.00102555	ko00270//Cysteine and methionine metabolism;ko01100//Metabolic pathways;ko01110//Biosynthesis of secondary metabolites	-	GO:0005515//protein binding;GO:0043168//anion binding;GO:0016846//carbon-sulfur lyase activity	GO:0009605//response to external stimulus;GO:0006950//response to stress;GO:0009725//response to hormone;GO:0018871;GO:0010039//response to iron ion;GO:0001101//response to acid chemical	gi|698576818|ref|XP_009776307.1|;gi|698560750|ref|XP_009771943.1|/0;0/PREDICTED: 1-aminocyclopropane-1-carboxylate synthase-like [Nicotiana sylvestris];PREDICTED: 1-aminocyclopropane-1-carboxylate synthase-like [Nicotiana sylvestris]
gene_72017	1629	555	1141	244	241	4.5793	-1.51505	down	2.70367e-06	0.00105797	ko01100//Metabolic pathways;ko01110//Biosynthesis of secondary metabolites;ko00400//Phenylalanine, tyrosine and tryptophan biosynthesis	GO:0009536//plastid	GO:0016765//transferase activity, transferring alkyl or aryl (other than methyl) groups	GO:0008652//cellular amino acid biosynthetic process;GO:0043650	gi|697127733|ref|XP_009617912.1|/0/PREDICTED: phospho-2-dehydro-3-deoxyheptonate aldolase 1, chloroplastic-like [Nicotiana tomentosiformis]
gene_50911	741	527	1218	267	196	4.58901	-1.62835	down	3.55107e-06	0.00135571	-	GO:0043231//intracellular membrane-bounded organelle	GO:0008081//phosphoric diester hydrolase activity	GO:0019400;GO:0072502	gi|697113072|ref|XP_009610418.1|/1.51143e-61/PREDICTED: glycerophosphodiester phosphodiesterase GDE1-like [Nicotiana tomentosiformis]
gene_56304	786	152	146	17	34	1.97301	-2.25777	down	4.05685e-06	0.00149832	-	-	-	-	gi|697130487|ref|XP_009619300.1|/5.63342e-108/PREDICTED: uncharacterized protein LOC104111328 [Nicotiana tomentosiformis]
gene_13207	846	13945	21064	7004	4840	9.00862	-1.29113	down	6.08691e-06	0.00200969	-	-	GO:0004866//endopeptidase inhibitor activity	GO:0010466//negative regulation of peptidase activity	gi|71044456|gb|AAZ20771.1|/0/insect injury-induced proteinase inhibitor [Nicotiana tabacum]
gene_5259	891	474	367	154	110	3.62658	-1.41452	down	6.72171e-06	0.00217399	ko01100//Metabolic pathways;ko01110//Biosynthesis of secondary metabolites;ko00010//Glycolysis / Gluconeogenesis	-	GO:0005488;GO:0003824//catalytic activity	GO:0044238//primary metabolic process	gi|697181162|ref|XP_009599568.1|/5.2972e-141/PREDICTED: putative glucose-6-phosphate 1-epimerase [Nicotiana tomentosiformis]
gene_79205	1917	1852	1037	272	472	5.33739	-1.68546	down	6.90142e-06	0.00220957	ko01100//Metabolic pathways;ko01110//Biosynthesis of secondary metabolites;ko00904//Diterpenoid biosynthesis	-	-	-	gi|697169382|ref|XP_009593582.1|/0/PREDICTED: (E,E)-geranyllinalool synthase [Nicotiana tomentosiformis]
gene_3551	1119	703	204	62	94	3.57023	-2.28557	down	1.05471e-05	0.00315656	ko04075//Plant hormone signal transduction	-	GO:0004721//phosphoprotein phosphatase activity;GO:0043169//cation binding	GO:0006464//cellular protein modification process	gi|697181510|ref|XP_009599750.1|/0/PREDICTED: probable protein phosphatase 2C 63 [Nicotiana tomentosiformis]
gene_64807	1218	261	238	77	65	2.8449	-1.54655	down	1.05564e-05	0.00315656	ko01100//Metabolic pathways;ko00564//Glycerophospholipid metabolism;ko00565//Ether lipid metabolism	GO:0043231//intracellular membrane-bounded organelle	GO:0016740//transferase activity	-	gi|697101011|ref|XP_009593891.1|;gi|697101009|ref|XP_009593884.1|/7.57407e-127;0/PREDICTED: lysophospholipid acyltransferase LPEAT1 isoform X2 [Nicotiana tomentosiformis];PREDICTED: lysophospholipid acyltransferase LPEAT1 isoform X1 [Nicotiana tomentosiformis]
gene_5823	780	2181	1563	493	707	5.78526	-1.36853	down	1.09471e-05	0.00321278	-	-	-	-	gi|698476311|ref|XP_009785480.1|/4.90507e-126/PREDICTED: protein YLS9 [Nicotiana sylvestris]
gene_37932	369	61	80	2	11	0.829623	-3.11888	down	1.12829e-05	0.00328093	-	-	GO:0003824//catalytic activity	-	gi|698420774|ref|XP_009764842.1|/6.11607e-86/PREDICTED: cytokinin riboside 5'-monophosphate phosphoribohydrolase LOG1-like isoform X2 [Nicotiana sylvestris]
gene_62870	1521	1402	1584	661	412	5.49138	-1.21454	down	1.26154e-05	0.00352575	ko00941//Flavonoid biosynthesis;ko01100//Metabolic pathways;ko00945//Stilbenoid, diarylheptanoid and gingerol biosynthesis;ko01110//Biosynthesis of secondary metabolites;ko00940//Phenylpropanoid biosynthesis;ko00360//Phenylalanine metabolism	-	-	-	gi|697185618|ref|XP_009601847.1|/0/PREDICTED: trans-cinnamate 4-monooxygenase-like [Nicotiana tomentosiformis]
gene_10982	2709	319	117	40	38	2.53303	-2.23426	down	1.2681e-05	0.00352575	ko04626//Plant-pathogen interaction	-	-	-	gi|698579532|ref|XP_009777040.1|/0/PREDICTED: putative late blight resistance protein homolog R1B-16 [Nicotiana sylvestris]
gene_75423	1107	1758	974	391	453	5.32049	-1.43439	down	1.44707e-05	0.00382218	ko04075//Plant hormone signal transduction	-	GO:0004721//phosphoprotein phosphatase activity	-	gi|697162912|ref|XP_009590266.1|/0/PREDICTED: probable protein phosphatase 2C 49 [Nicotiana tomentosiformis]
gene_34066	921	500	197	80	75	3.25586	-1.9211	down	1.5797e-05	0.00407074	-	-	-	-	gi|697153992|ref|XP_009631248.1|/1.82723e-91/PREDICTED: mitochondrial calcium uniporter regulatory subunit MCUb-like [Nicotiana tomentosiformis]
gene_15030	507	4594	2536	587	1206	6.63141	-1.7155	down	2.26699e-05	0.00548411	-	-	-	-	gi|697164185|ref|XP_009590901.1|/1.89756e-68/PREDICTED: uncharacterized protein LOC104088003 [Nicotiana tomentosiformis]
gene_45154	3333	342	252	106	68	3.10508	-1.5175	down	2.36614e-05	0.00563889	ko04626//Plant-pathogen interaction	GO:0016020//membrane	GO:0016491//oxidoreductase activity;GO:0036094//small molecule binding;GO:0004672//protein kinase activity;GO:1901363;GO:0097159//organic cyclic compound binding	GO:0006796//phosphate-containing compound metabolic process	gi|697158161|ref|XP_009587832.1|/0/PREDICTED: probable LRR receptor-like serine/threonine-protein kinase At4g26540 [Nicotiana tomentosiformis]
gene_76489	1299	543	408	146	174	3.83449	-1.30224	down	2.51396e-05	0.0059024	-	-	-	GO:0008152//metabolic process	gi|697103958|ref|XP_009605783.1|/0/PREDICTED: patatin-like protein 3 [Nicotiana tomentosiformis]
gene_72249	564	42	112	4	11	0.944199	-3.03046	down	3.01596e-05	0.0069271	-	-	GO:0043169//cation binding	GO:0006812//cation transport	gi|698548447|ref|XP_009768351.1|/7.83192e-128/PREDICTED: uncharacterized protein LOC104219369 [Nicotiana sylvestris]
gene_16642	1548	4497	2487	1066	1201	6.69136	-1.36401	down	3.24147e-05	0.00739149	-	-	-	GO:0008152//metabolic process	gi|698571395|ref|XP_009774872.1|/0/PREDICTED: uncharacterized protein LOC104224855 [Nicotiana sylvestris]
gene_14211	825	564	686	265	216	4.27165	-1.10593	down	3.50359e-05	0.00793213	ko03050//Proteasome	GO:0005839//proteasome core complex;GO:0043231//intracellular membrane-bounded organelle	GO:0004175//endopeptidase activity	GO:0019941//modification-dependent protein catabolic process	gi|697121920|ref|XP_009614945.1|/0/PREDICTED: proteasome subunit alpha type-1-B-like [Nicotiana tomentosiformis]
gene_25414	456	780	785	227	335	4.57222	-1.19481	down	3.86865e-05	0.00863526	ko04626//Plant-pathogen interaction;ko04075//Plant hormone signal transduction	-	-	-	gi|698494169|ref|XP_009793297.1|/3.77372e-109/PREDICTED: protein TIFY 10A-like [Nicotiana sylvestris]
gene_4804	1461	760	293	85	151	3.85128	-1.89411	down	4.11826e-05	0.00900223	ko00270//Cysteine and methionine metabolism;ko01100//Metabolic pathways;ko01110//Biosynthesis of secondary metabolites	-	GO:0005515//protein binding;GO:0043168//anion binding;GO:0016846//carbon-sulfur lyase activity	GO:0009605//response to external stimulus;GO:0006950//response to stress;GO:0009725//response to hormone;GO:0018871;GO:0010039//response to iron ion;GO:0001101//response to acid chemical	gi|697144635|ref|XP_009626433.1|/0/PREDICTED: 1-aminocyclopropane-1-carboxylate synthase-like [Nicotiana tomentosiformis]
gene_12962	1272	693	508	221	219	4.20366	-1.18517	down	4.42622e-05	0.00956403	-	-	-	-	gi|697152190|ref|XP_009630327.1|/0/PREDICTED: transcription factor TCP4-like [Nicotiana tomentosiformis]
gene_28148	747	27	71	5	4	0.332458	-3.12237	down	4.44569e-05	0.00956403	-	-	-	-	gi|697145967|ref|XP_009627118.1|/3.96398e-125/PREDICTED: RNA-binding protein 42-like [Nicotiana tomentosiformis]
gene_4133	1269	290	368	100	119	3.29416	-1.30417	down	4.49596e-05	0.00956403	-	-	-	-	gi|697155670|ref|XP_009586579.1|/0/PREDICTED: serpin-ZX-like [Nicotiana tomentosiformis]
gene_27433	1539	2499	1056	363	568	5.64612	-1.67084	down	4.81381e-05	0.0100381	ko01110//Biosynthesis of secondary metabolites;ko00062//Fatty acid elongation	-	GO:0016746//transferase activity, transferring acyl groups	GO:0006631//fatty acid metabolic process	gi|698513904|ref|XP_009801870.1|/0/PREDICTED: 3-ketoacyl-CoA synthase 11-like [Nicotiana sylvestris]
gene_73160	873	543	1092	295	256	4.59062	-1.28238	down	5.0254e-05	0.0103432	-	-	-	GO:0009267//cellular response to starvation	gi|698567686|ref|XP_009773844.1|/0/PREDICTED: SPX domain-containing protein 1-like [Nicotiana sylvestris]
gene_18531	1215	1404	635	264	334	4.88441	-1.5118	down	5.62609e-05	0.0112154	ko04144//Endocytosis	-	-	-	gi|698540866|ref|XP_009765899.1|/0/PREDICTED: protein ELC-like [Nicotiana sylvestris]
gene_14555	975	404	83	41	30	2.65091	-2.54664	down	5.79294e-05	0.0113405	-	-	-	-	gi|697124760|ref|XP_009616387.1|/5.83404e-128/PREDICTED: bromodomain-containing protein 4-like [Nicotiana tomentosiformis]
gene_13429	2349	584	228	120	85	3.51137	-1.74623	down	5.86682e-05	0.0113405	ko04626//Plant-pathogen interaction;ko04075//Plant hormone signal transduction	-	-	-	gi|697169143|ref|XP_009593464.1|/0/PREDICTED: probable LRR receptor-like serine/threonine-protein kinase At4g37250 [Nicotiana tomentosiformis]
gene_59995	1374	53	66	10	7	0.667558	-2.52055	down	5.97147e-05	0.011471	-	-	GO:0004180//carboxypeptidase activity	GO:0016485//protein processing	gi|697180278|ref|XP_009599118.1|/0/PREDICTED: serine carboxypeptidase-like 45 [Nicotiana tomentosiformis]
gene_1670	1992	588	254	118	114	3.59299	-1.60965	down	7.01514e-05	0.0131569	-	-	GO:0016759//cellulose synthase activity	-	gi|697129003|ref|XP_009618557.1|/0/PREDICTED: xyloglucan glycosyltransferase 4 [Nicotiana tomentosiformis]
gene_7634	1410	194	29	12	6	1.46755	-3.39724	down	7.0782e-05	0.0131971	ko00906//Carotenoid biosynthesis	-	GO:0046906//tetrapyrrole binding;GO:0046914//transition metal ion binding;GO:0016709//oxidoreductase activity, acting on paired donors, with incorporation or reduction of molecular oxygen, NAD(P)H as one donor, and incorporation of one atom of oxygen	GO:0010162//seed dormancy process;GO:0009620//response to fungus;GO:0009416//response to light stimulus;GO:0006714//sesquiterpenoid metabolic process;GO:0006950//response to stress	gi|697188234|ref|XP_009603153.1|/0/PREDICTED: abscisic acid 8'-hydroxylase 1-like [Nicotiana tomentosiformis]
gene_5034	1851	30	29	3	2	-0.31737	-3.23687	down	7.9543e-05	0.0145734	-	-	-	-	gi|698462767|ref|XP_009782065.1|;gi|698462771|ref|XP_009782066.1|/0;0/PREDICTED: interactor of constitutive active ROPs 2, chloroplastic-like isoform X1 [Nicotiana sylvestris];PREDICTED: interactor of constitutive active ROPs 2, chloroplastic-like isoform X2 [Nicotiana sylvestris]
gene_17518	777	241	114	27	46	2.27751	-2.0139	down	9.05836e-05	0.0163383	-	-	-	GO:0050896//response to stimulus;GO:0044699;GO:0050794//regulation of cellular process;GO:0006351//transcription, DNA-templated	gi|697109422|ref|XP_009608570.1|/0/PREDICTED: ethylene-responsive transcription factor ERF071 [Nicotiana tomentosiformis]
gene_35070	1005	4751	2210	978	1178	6.6717	-1.43402	down	9.07228e-05	0.0163383	-	-	-	-	gi|697119084|ref|XP_009613487.1|/3.12444e-50/PREDICTED: sarcoplasmic reticulum histidine-rich calcium-binding protein [Nicotiana tomentosiformis]
gene_52360	1875	221	161	66	35	2.44296	-1.66835	down	9.29318e-05	0.0166416	ko01100//Metabolic pathways;ko00100//Steroid biosynthesis	GO:0016020//membrane	GO:0046872//metal ion binding;GO:0016746//transferase activity, transferring acyl groups	-	gi|697176970|ref|XP_009597434.1|/0/PREDICTED: probable protein S-acyltransferase 22 [Nicotiana tomentosiformis]
gene_62008	1050	27	38	2	4	-0.188636	-3.10566	down	9.44185e-05	0.0168129	-	-	-	-	gi|698504894|ref|XP_009797935.1|/0/PREDICTED: uncharacterized protein LOC104244245 [Nicotiana sylvestris]
gene_48638	1086	295	85	27	39	2.33727	-2.27108	down	0.000113171	0.0198181	ko04626//Plant-pathogen interaction	-	GO:0003677//DNA binding;GO:0001071//nucleic acid binding transcription factor activity	GO:0006351//transcription, DNA-templated	gi|697147484|ref|XP_009627902.1|/1.45075e-93/PREDICTED: probable WRKY transcription factor 40 [Nicotiana tomentosiformis]
gene_22222	345	927	1285	520	224	5.02523	-1.31382	down	0.000117543	0.0203587	-	-	-	-	gi|270313162|gb|ACZ73648.1|/6.52582e-39/glycine-rich protein precursor [Nicotiana tabacum]
gene_1612	645	103	38	10	8	0.894845	-2.71118	down	0.000118923	0.0204858	-	-	-	-	gi|697140835|ref|XP_009624525.1|;gi|697140833|ref|XP_009624524.1|/7.53345e-161;1.20498e-161/PREDICTED: protein DEHYDRATION-INDUCED 19 homolog 5-like isoform X2 [Nicotiana tomentosiformis];PREDICTED: protein DEHYDRATION-INDUCED 19 homolog 6-like isoform X1 [Nicotiana tomentosiformis]
gene_1649	2262	32	76	4	8	0.489266	-2.84537	down	0.000124028	0.0212496	-	-	-	-	gi|697116544|ref|XP_009612188.1|/0/PREDICTED: uncharacterized protein LOC104105552 [Nicotiana tomentosiformis]
gene_21178	324	115	39	10	10	1.01942	-2.68586	down	0.000127193	0.0215588	-	-	-	-	gi|697097628|ref|XP_009622570.1|/1.74066e-59/PREDICTED: uncharacterized protein LOC104113949 [Nicotiana tomentosiformis]
gene_43274	1089	112	40	13	6	0.992608	-2.75286	down	0.0001298	0.0218837	-	-	GO:0016798//hydrolase activity, acting on glycosyl bonds	GO:0044238//primary metabolic process	gi|697148462|ref|XP_009628415.1|/0/PREDICTED: glucan endo-1,3-beta-glucosidase 12 [Nicotiana tomentosiformis]
gene_42093	2322	128	158	44	31	2.02537	-1.65888	down	0.000130995	0.0219684	ko01100//Metabolic pathways;ko00500//Starch and sucrose metabolism;ko01110//Biosynthesis of secondary metabolites;ko00940//Phenylpropanoid biosynthesis;ko00460//Cyanoamino acid metabolism	GO:0005618//cell wall	GO:0015926//glucosidase activity	GO:0044238//primary metabolic process	gi|697170120|ref|XP_009593976.1|/0/PREDICTED: probable beta-D-xylosidase 2 [Nicotiana tomentosiformis]
gene_14390	1083	104	99	23	22	1.50293	-1.8991	down	0.000133662	0.0222163	-	-	-	-	gi|698486717|ref|XP_009790075.1|/0/PREDICTED: protein trichome birefringence-like 38 [Nicotiana sylvestris]
gene_78324	1608	8303	5102	2553	2471	7.68895	-1.15842	down	0.000136519	0.022537	ko01100//Metabolic pathways;ko00900//Terpenoid backbone biosynthesis;ko01110//Biosynthesis of secondary metabolites	GO:0009536//plastid	GO:0043169//cation binding;GO:0016744	GO:0006772//thiamine metabolic process;GO:0006779//porphyrin-containing compound biosynthetic process;GO:0052863;GO:0006721	gi|697122456|ref|XP_009615219.1|/0/PREDICTED: probable 1-deoxy-D-xylulose-5-phosphate synthase, chloroplastic [Nicotiana tomentosiformis]
gene_10909	1608	227	139	56	42	2.39185	-1.64664	down	0.000138024	0.0226674	-	-	-	-	gi|697094463|ref|XP_009606466.1|/0/PREDICTED: WEB family protein At2g38370-like [Nicotiana tomentosiformis]
gene_32596	1158	1420	821	458	359	5.09948	-1.20549	down	0.000141756	0.0230415	ko01040//Biosynthesis of unsaturated fatty acids	GO:0031224//intrinsic component of membrane	GO:0016215//acyl-CoA desaturase activity	GO:0006631//fatty acid metabolic process	gi|698564333|ref|XP_009772953.1|/0/PREDICTED: palmitoyl-monogalactosyldiacylglycerol delta-7 desaturase, chloroplastic-like [Nicotiana sylvestris]
gene_81013	1152	912	541	241	278	4.47108	-1.22321	down	0.000143176	0.0231487	-	-	-	-	gi|697175363|ref|XP_009596622.1|/0/PREDICTED: uncharacterized protein LOC104092672 [Nicotiana tomentosiformis]
gene_60958	1272	1097	498	262	251	4.56485	-1.38634	down	0.000143876	0.0231487	-	-	-	-	gi|698515510|ref|XP_009802631.1|;gi|698515508|ref|XP_009802630.1|/0;0/PREDICTED: F-box protein SKIP23 isoform X2 [Nicotiana sylvestris];PREDICTED: F-box protein SKIP23 isoform X1 [Nicotiana sylvestris]
gene_19984	1839	76	1034	54	62	3.69303	-2.93092	down	0.000168066	0.0259855	ko00230//Purine metabolism;ko01100//Metabolic pathways;ko01110//Biosynthesis of secondary metabolites;ko00670//One carbon pool by folate	GO:0009532//plastid stroma;GO:0009526//plastid envelope	GO:0016742//hydroxymethyl-, formyl- and related transferase activity;GO:0019238//cyclohydrolase activity	GO:0006163//purine nucleotide metabolic process;GO:0006950//response to stress	gi|11878280|gb|AAG40879.1|AF321497_1/0/phosphoribosylaminoimidazolecarboxamide formyltransferase/IMP cyclohydrolase [Nicotiana tabacum]
gene_23683	1113	191	30	2	14	1.44636	-3.50641	down	0.000196214	0.0291982	-	-	-	-	gi|697191889|ref|XP_009605015.1|/0/PREDICTED: UPF0496 protein At4g34320-like [Nicotiana tomentosiformis]
gene_16285	1563	1227	182	81	136	4.18383	-2.4527	down	0.000206378	0.0304249	-	GO:0044424	-	GO:0044763	gi|697122568|ref|XP_009615272.1|/6.57551e-99/PREDICTED: uncharacterized protein LOC104108023 [Nicotiana tomentosiformis]
gene_82648	2181	3349	1583	801	861	6.20781	-1.31525	down	0.000211143	0.0309832	ko04141//Protein processing in endoplasmic reticulum;ko04075//Plant hormone signal transduction;ko04120//Ubiquitin mediated proteolysis	GO:0044424	GO:0019787//ubiquitin-like protein transferase activity	GO:0045087//innate immune response;GO:0050832//defense response to fungus;GO:0032446//protein modification by small protein conjugation	gi|698584653|ref|XP_009778431.1|/0/PREDICTED: U-box domain-containing protein 17 [Nicotiana sylvestris]
gene_42572	999	357	368	151	134	3.50553	-1.07702	down	0.000213416	0.0311726	-	-	GO:0003677//DNA binding	GO:0006351//transcription, DNA-templated	gi|698528027|ref|XP_009760862.1|/0/PREDICTED: GATA transcription factor 8-like [Nicotiana sylvestris]
gene_15167	1257	64	52	7	12	0.669253	-2.32196	down	0.000234173	0.033434	ko00943//Isoflavonoid biosynthesis;ko00903//Limonene and pinene degradation;ko01100//Metabolic pathways;ko00945//Stilbenoid, diarylheptanoid and gingerol biosynthesis;ko01110//Biosynthesis of secondary metabolites;ko00904//Diterpenoid biosynthesis	GO:0031224//intrinsic component of membrane	GO:0046914//transition metal ion binding;GO:0016491//oxidoreductase activity;GO:0046906//tetrapyrrole binding	GO:0044710	gi|697178666|ref|XP_009598320.1|/0/PREDICTED: premnaspirodiene oxygenase-like [Nicotiana tomentosiformis]
gene_76463	1455	2962	1418	585	829	6.02146	-1.36882	down	0.000240541	0.0340514	ko00270//Cysteine and methionine metabolism;ko01100//Metabolic pathways;ko01110//Biosynthesis of secondary metabolites	-	GO:0005515//protein binding;GO:0043168//anion binding;GO:0016846//carbon-sulfur lyase activity	GO:0009605//response to external stimulus;GO:0006950//response to stress;GO:0009725//response to hormone;GO:0018871;GO:0010039//response to iron ion;GO:0001101//response to acid chemical	gi|3668146|emb|CAA06288.1|/0/1-cyclopropane-1-carboxylate synthase [Nicotiana tabacum]
gene_42948	1539	3494	1771	784	1008	6.30637	-1.29393	down	0.000240646	0.0340514	ko01110//Biosynthesis of secondary metabolites;ko00062//Fatty acid elongation	-	GO:0016746//transferase activity, transferring acyl groups	GO:0006631//fatty acid metabolic process;GO:0009314//response to radiation;GO:0006950//response to stress	gi|697107206|ref|XP_009607438.1|/0/PREDICTED: 3-ketoacyl-CoA synthase 11-like [Nicotiana tomentosiformis]
gene_80661	957	424	362	124	167	3.60115	-1.15787	down	0.000244561	0.0343034	ko01100//Metabolic pathways;ko00350//Tyrosine metabolism;ko01110//Biosynthesis of secondary metabolites;ko00010//Glycolysis / Gluconeogenesis;ko00071//Fatty acid metabolism	-	-	-	gi|698424383|ref|XP_009783657.1|/0/PREDICTED: alcohol dehydrogenase-like isoform X3 [Nicotiana sylvestris]
gene_6031	912	451	441	172	188	3.81682	-1.03526	down	0.00024487	0.0343034	-	-	-	-	gi|697165494|ref|XP_009591551.1|/0/PREDICTED: uncharacterized protein LOC104088555 [Nicotiana tomentosiformis]
gene_6879	720	195	225	25	74	2.54054	-1.78277	down	0.000245674	0.0343034	ko04626//Plant-pathogen interaction;ko04075//Plant hormone signal transduction	-	-	-	gi|698526038|ref|XP_009759848.1|/6.48088e-170/PREDICTED: protein TIFY 10A [Nicotiana sylvestris]
gene_77418	852	110	202	39	42	2.13952	-1.65417	down	0.000247183	0.0343627	ko00061//Fatty acid biosynthesis;ko01100//Metabolic pathways;ko01040//Biosynthesis of unsaturated fatty acids	-	GO:0003824//catalytic activity	GO:0008152//metabolic process	gi|697174380|ref|XP_009596119.1|/0/PREDICTED: 3-oxoacyl-[acyl-carrier-protein] reductase, chloroplastic-like [Nicotiana tomentosiformis]
gene_46104	1416	378	214	115	64	3.11575	-1.48257	down	0.000249802	0.0345358	ko04075//Plant hormone signal transduction	-	GO:0016798//hydrolase activity, acting on glycosyl bonds	GO:0044238//primary metabolic process	gi|697148462|ref|XP_009628415.1|/0/PREDICTED: glucan endo-1,3-beta-glucosidase 12 [Nicotiana tomentosiformis]
gene_41703	378	957	528	151	298	4.44025	-1.45108	down	0.000259437	0.0353954	ko04070//Phosphatidylinositol signaling system;ko04626//Plant-pathogen interaction	-	GO:0046872//metal ion binding	-	gi|697149191|ref|XP_009628799.1|/3.81726e-62/PREDICTED: calcium-binding protein PBP1-like [Nicotiana tomentosiformis]
gene_53452	1938	207	177	64	58	2.51635	-1.38745	down	0.000261978	0.0354857	ko04075//Plant hormone signal transduction;ko04120//Ubiquitin mediated proteolysis	GO:0005911//cell-cell junction;GO:0031224//intrinsic component of membrane;GO:0005618//cell wall	GO:0016301//kinase activity;GO:0032550	GO:0006464//cellular protein modification process	gi|697162770|ref|XP_009590190.1|/0/PREDICTED: probable inactive receptor kinase At5g58300 [Nicotiana tomentosiformis]
gene_81612	825	711	181	124	76	3.61437	-1.93027	down	0.000275003	0.0370915	-	-	-	-	gi|697118749|ref|XP_009613312.1|/1.16024e-126/PREDICTED: transcription initiation factor TFIID subunit 3-like [Nicotiana tomentosiformis]
gene_42730	1779	411	340	156	137	3.55629	-1.09403	down	0.000276476	0.0371321	ko01100//Metabolic pathways;ko00053//Ascorbate and aldarate metabolism	-	GO:0046914//transition metal ion binding;GO:0016682//oxidoreductase activity, acting on diphenols and related substances as donors, oxygen as acceptor	GO:0044710	gi|698560547|ref|XP_009771881.1|/0/PREDICTED: monocopper oxidase-like protein SKU5 [Nicotiana sylvestris]
gene_71685	669	80	30	4	9	0.549602	-2.79953	down	0.000288708	0.0382882	-	-	-	-	gi|697145114|ref|XP_009626682.1|/1.61238e-71/PREDICTED: growth-regulating factor 1-like [Nicotiana tomentosiformis]
gene_23064	1737	719	249	55	150	3.71804	-1.96773	down	0.000291527	0.038501	ko01100//Metabolic pathways;ko01110//Biosynthesis of secondary metabolites;ko00940//Phenylpropanoid biosynthesis;ko00360//Phenylalanine metabolism;ko00130//Ubiquinone and other terpenoid-quinone biosynthesis	-	-	-	gi|697190697|ref|XP_009604410.1|/0/PREDICTED: butyrate--CoA ligase AAE11, peroxisomal-like [Nicotiana tomentosiformis]
gene_26544	1443	63	28	7	5	0.311113	-2.65332	down	0.000293318	0.0385767	-	-	-	-	gi|697105096|ref|XP_009606360.1|/5.70266e-171/PREDICTED: uncharacterized protein LOC104100755 [Nicotiana tomentosiformis]
gene_2180	1044	67	35	7	8	0.480877	-2.49039	down	0.000344975	0.0446298	-	-	-	-	gi|697101404|ref|XP_009595936.1|/0/PREDICTED: uncharacterized protein LOC104092123 isoform X1 [Nicotiana tomentosiformis]
gene_79360	2412	268	261	114	75	3.0131	-1.22322	down	0.000356736	0.0455931	ko01100//Metabolic pathways;ko00500//Starch and sucrose metabolism	-	GO:0035251//UDP-glucosyltransferase activity	GO:0005984//disaccharide metabolic process	gi|697142678|ref|XP_009625445.1|/0/PREDICTED: sucrose synthase-like [Nicotiana tomentosiformis]
gene_14843	1629	2001	733	419	419	5.32446	-1.4598	down	0.000361071	0.0457781	ko04075//Plant hormone signal transduction	-	-	GO:0006351//transcription, DNA-templated	gi|698568143|ref|XP_009773976.1|/0/PREDICTED: scarecrow-like protein 13 [Nicotiana sylvestris]
gene_42181	498	453	4237	306	404	5.83385	-2.39692	down	0.000376363	0.0473381	-	-	-	-	gi|73698122|gb|AAZ81598.1|/4.38603e-118/Sam3 [Nicotiana tabacum]
gene_68813	996	361	1148	256	182	4.40763	-1.4926	down	0.000378989	0.0474407	ko00740//Riboflavin metabolism	-	GO:0016791//phosphatase activity	GO:0006796//phosphate-containing compound metabolic process	gi|697116599|ref|XP_009612218.1|/0/PREDICTED: purple acid phosphatase 17-like [Nicotiana tomentosiformis]
gene_35577	354	1295	992	214	509	5.073	-1.37335	down	0.000389052	0.04827	-	-	-	-	gi|697104083|ref|XP_009605847.1|/8.74525e-62/PREDICTED: calcium-binding protein PBP1-like isoform X1 [Nicotiana tomentosiformis]
gene_58547	1044	427	243	45	61	3.10697	-2.39405	down	5.64114e-09	5.96006e-06	-	-	-	-	gi|697125865|ref|XP_009616959.1|/0/PREDICTED: uncharacterized protein LOC104109386 [Nicotiana tomentosiformis]
gene_43798	867	3068	1263	207	401	5.76286	-2.56531	down	1.9212e-08	1.84528e-05	-	-	-	-	gi|697126774|ref|XP_009617424.1|/4.13348e-154/PREDICTED: nudix hydrolase 18, mitochondrial-like [Nicotiana tomentosiformis]
gene_56200	2097	17330	9915	1847	3350	8.4791	-2.11652	down	3.82679e-08	3.36928e-05	-	-	-	-	gi|697137853|ref|XP_009622998.1|/0/PREDICTED: zinc finger CCCH domain-containing protein 29-like [Nicotiana tomentosiformis]
gene_18214	867	2683	1108	267	413	5.62659	-2.21768	down	1.51037e-07	0.000100737	-	-	-	-	gi|698545789|ref|XP_009767504.1|/0/PREDICTED: nudix hydrolase 18, mitochondrial-like [Nicotiana sylvestris]
gene_80514	2793	1060	828	311	295	4.7962	-1.37564	down	4.82532e-07	0.000273113	-	-	-	-	gi|698496931|ref|XP_009794479.1|/0/PREDICTED: probable receptor protein kinase TMK1 isoform X1 [Nicotiana sylvestris]
gene_46080	507	139	76	8	15	1.44005	-2.94606	down	1.83573e-06	0.00081951	ko04075//Plant hormone signal transduction	GO:0005576//extracellular region;GO:0030312//external encapsulating structure	GO:0016798//hydrolase activity, acting on glycosyl bonds;GO:0016758//transferase activity, transferring hexosyl groups	GO:0044042//glucan metabolic process	gi|698524960|ref|XP_009759292.1|;gi|698495505|ref|XP_009793860.1|/3.25844e-55;1.63588e-120/PREDICTED: probable xyloglucan endotransglucosylase/hydrolase protein 25 [Nicotiana sylvestris];PREDICTED: probable xyloglucan endotransglucosylase/hydrolase protein 23 [Nicotiana sylvestris]
gene_57078	717	321	288	42	88	3.04065	-1.94034	down	1.9718e-06	0.000852088	ko04626//Plant-pathogen interaction;ko04075//Plant hormone signal transduction	-	-	-	gi|697134778|ref|XP_009621436.1|/6.65212e-176/PREDICTED: protein TIFY 10A-like [Nicotiana tomentosiformis]
gene_23843	1191	1243	321	15	98	4.20637	-3.50916	down	3.59286e-06	0.00135571	ko04075//Plant hormone signal transduction	-	GO:0004721//phosphoprotein phosphatase activity;GO:0043169//cation binding	GO:0006464//cellular protein modification process	gi|698569845|ref|XP_009774445.1|/0/PREDICTED: probable protein phosphatase 2C 25 [Nicotiana sylvestris]
gene_50479	2097	18857	11062	3318	4946	8.7285	-1.58724	down	4.39198e-06	0.00154256	-	-	-	-	gi|698520390|ref|XP_009805065.1|/0/PREDICTED: zinc finger CCCH domain-containing protein 29-like [Nicotiana sylvestris]
gene_398	1752	343	149	55	40	2.71911	-2.12744	down	5.49447e-06	0.00185269	ko04075//Plant hormone signal transduction	-	-	GO:0006351//transcription, DNA-templated	gi|697171486|ref|XP_009594671.1|/0/PREDICTED: scarecrow-like protein 21 [Nicotiana tomentosiformis]
gene_1720	1500	1693	660	79	274	4.90279	-2.45729	down	1.09287e-05	0.00321278	-	-	-	-	gi|697120951|ref|XP_009614445.1|/6.37148e-133/PREDICTED: probable mitochondrial chaperone BCS1-B [Nicotiana tomentosiformis]
gene_73878	375	347	320	98	113	3.29903	-1.38664	down	1.40051e-05	0.00378257	-	-	-	GO:0008152//metabolic process	gi|697148604|ref|XP_009628487.1|/8.39134e-76/PREDICTED: uncharacterized protein LOC104118829 [Nicotiana tomentosiformis]
gene_7787	2094	82	50	7	8	0.780441	-2.85836	down	1.46291e-05	0.00383209	ko04626//Plant-pathogen interaction	-	-	-	gi|697182833|ref|XP_009600432.1|/0/PREDICTED: putative late blight resistance protein homolog R1B-16 [Nicotiana tomentosiformis]
gene_28969	1563	2229	597	213	311	5.21951	-2.18025	down	1.68125e-05	0.00429749	-	GO:0044424	-	GO:0044763	gi|698496263|ref|XP_009794191.1|/0/PREDICTED: uncharacterized protein LOC104240989 [Nicotiana sylvestris]
gene_36638	1413	507	64	14	31	2.78721	-3.41135	down	1.77363e-05	0.00442654	ko00906//Carotenoid biosynthesis	-	GO:0046906//tetrapyrrole binding;GO:0046914//transition metal ion binding;GO:0016709//oxidoreductase activity, acting on paired donors, with incorporation or reduction of molecular oxygen, NAD(P)H as one donor, and incorporation of one atom of oxygen	GO:0010162//seed dormancy process;GO:0009620//response to fungus;GO:0009416//response to light stimulus;GO:0006714//sesquiterpenoid metabolic process;GO:0006950//response to stress	gi|698556682|ref|XP_009770822.1|/0/PREDICTED: abscisic acid 8'-hydroxylase 1-like [Nicotiana sylvestris]
gene_46758	1173	286	52	6	22	2.05133	-3.32362	down	4.08419e-05	0.00898976	ko04075//Plant hormone signal transduction	-	GO:0004721//phosphoprotein phosphatase activity;GO:0043169//cation binding	GO:0006464//cellular protein modification process	gi|697156947|ref|XP_009587227.1|/0/PREDICTED: probable protein phosphatase 2C 25 [Nicotiana tomentosiformis]
gene_48355	783	526	667	99	234	4.08137	-1.53998	down	6.12935e-05	0.0117034	-	-	-	-	gi|698435143|ref|XP_009799970.1|/1.02359e-133/PREDICTED: protein YLS9-like [Nicotiana sylvestris]
gene_67583	1059	1874	810	146	449	5.19128	-1.89396	down	0.000215359	0.031312	ko04075//Plant hormone signal transduction	-	GO:0004721//phosphoprotein phosphatase activity;GO:0043169//cation binding	GO:0006464//cellular protein modification process	gi|697124721|ref|XP_009616368.1|/0/PREDICTED: probable protein phosphatase 2C 25 [Nicotiana tomentosiformis]
gene_8832	1362	3133	2779	570	631	6.28185	-2.02792	down	8.28334e-14	6.56372e-10	ko00230//Purine metabolism;ko00240//Pyrimidine metabolism	GO:0031224//intrinsic component of membrane;GO:0043231//intracellular membrane-bounded organelle	GO:0017110//nucleoside-diphosphatase activity;GO:0032550	GO:0009856//pollination	gi|697142646|ref|XP_009625429.1|/0/PREDICTED: apyrase-like [Nicotiana tomentosiformis]
gene_62466	432	51	40	2	3	0.202833	-3.85884	down	1.13815e-06	0.000581854	-	-	GO:0004175//endopeptidase activity	GO:0016485//protein processing	gi|697096366|ref|XP_009616098.1|/3.53403e-101/PREDICTED: cyprosin-like [Nicotiana tomentosiformis]
gene_43997	1386	2626	1328	432	628	5.8036	-1.63487	down	9.04392e-06	0.00278307	-	GO:0005911//cell-cell junction;GO:0005618//cell wall;GO:0044444	GO:0043169//cation binding;GO:0016791//phosphatase activity	GO:0006796//phosphate-containing compound metabolic process;GO:0009267//cellular response to starvation	gi|27597227|dbj|BAC55154.1|/0/purple acid phosphatase [Nicotiana tabacum]
gene_66894	354	9543	7754	3664	2370	8.01644	-1.26616	down	1.04259e-05	0.00315656	-	-	-	GO:0051234//establishment of localization	gi|48526017|gb|AAT45202.1|/9.89384e-65/lipid transfer protein 1 precursor [Nicotiana tabacum]
gene_49640	1350	11937	10844	5038	4244	8.48345	-1.03131	down	6.79565e-05	0.0128211	-	-	GO:0016740//transferase activity	-	gi|697188359|ref|XP_009603219.1|/0/PREDICTED: UDP-glycosyltransferase 74E2-like [Nicotiana tomentosiformis]
gene_28844	1326	682	686	236	295	4.41238	-1.08714	down	7.30281e-05	0.0135363	ko04140//Regulation of autophagy;ko04075//Plant hormone signal transduction	-	GO:0016772//transferase activity, transferring phosphorus-containing groups;GO:0036094//small molecule binding;GO:1901363;GO:0097159//organic cyclic compound binding;GO:0004674//protein serine/threonine kinase activity	GO:0006796//phosphate-containing compound metabolic process	gi|697150611|ref|XP_009629515.1|/0/PREDICTED: CBL-interacting serine/threonine-protein kinase 11-like [Nicotiana tomentosiformis]
gene_55745	597	955	894	434	332	4.87214	-1.00859	down	0.000107904	0.0190008	-	GO:0016020//membrane	-	-	gi|698497615|ref|XP_009794775.1|/1.05672e-134/PREDICTED: glucose-6-phosphate/phosphate translocator 2, chloroplastic-like [Nicotiana sylvestris]
gene_34238	1536	1128	944	492	190	4.9317	-1.36166	down	0.000178132	0.0270147	-	-	GO:0004175//endopeptidase activity	GO:0016485//protein processing	gi|697130639|ref|XP_009619375.1|/5.49962e-138/PREDICTED: cyprosin-like isoform X2 [Nicotiana tomentosiformis]
gene_65788	1443	316	186	84	68	2.88367	-1.46971	down	0.000182806	0.0275914	-	-	-	-	gi|697154569|ref|XP_009631525.1|/0/PREDICTED: uncharacterized protein LOC104121277 [Nicotiana tomentosiformis]
gene_64773	1074	311	449	39	72	3.24995	-2.47827	down	1.58288e-10	2.64058e-07	ko00941//Flavonoid biosynthesis;ko01100//Metabolic pathways;ko01110//Biosynthesis of secondary metabolites	-	GO:0016705//oxidoreductase activity, acting on paired donors, with incorporation or reduction of molecular oxygen	GO:0044710;GO:0009699//phenylpropanoid biosynthetic process;GO:0070301//cellular response to hydrogen peroxide	gi|698535219|ref|XP_009764115.1|/6.63475e-132/PREDICTED: feruloyl CoA ortho-hydroxylase 1-like [Nicotiana sylvestris]
gene_19313	1350	1263	679	204	144	4.65581	-2.23399	down	1.68576e-10	2.67159e-07	-	-	GO:0016740//transferase activity	-	gi|698464323|ref|XP_009782413.1|/0/PREDICTED: UDP-glycosyltransferase 74E2-like [Nicotiana sylvestris]
gene_22325	1092	1148	622	256	165	4.60165	-1.82801	down	1.75319e-07	0.000111138	ko01100//Metabolic pathways;ko00906//Carotenoid biosynthesis;ko01110//Biosynthesis of secondary metabolites;ko00511//Other glycan degradation	-	GO:0016787//hydrolase activity	GO:0044238//primary metabolic process	gi|697160642|ref|XP_009589092.1|/0/PREDICTED: GDSL esterase/lipase At4g28780-like [Nicotiana tomentosiformis]
gene_75647	936	304	272	94	53	3.00928	-1.71357	down	2.69582e-06	0.00105797	-	-	-	-	gi|698557212|ref|XP_009770961.1|/0/PREDICTED: transmembrane protein 45A-like [Nicotiana sylvestris]
gene_78424	570	1640	1362	573	194	5.37139	-1.73066	down	1.2512e-05	0.00352575	-	-	-	-	gi|698502763|ref|XP_009797006.1|/1.16083e-134/PREDICTED: CASP-like protein 4D2 [Nicotiana sylvestris]
gene_47550	717	313	168	77	32	2.72494	-1.90499	down	5.37435e-05	0.0107814	-	GO:0031224//intrinsic component of membrane	GO:0015368//calcium:cation antiporter activity	GO:0044763;GO:0006816//calcium ion transport	gi|697165726|ref|XP_009591670.1|/4.41275e-141/PREDICTED: vacuolar cation/proton exchanger 3-like isoform X2 [Nicotiana tomentosiformis]
gene_78874	597	445	356	165	47	3.48938	-1.68154	down	0.000176326	0.0269991	-	-	-	-	gi|698454177|ref|XP_009780118.1|/7.15118e-129/PREDICTED: lactoylglutathione lyase-like [Nicotiana sylvestris]
