# Supplementary material for: Physiological and transcriptomic analyses reveal the molecular networks of responses induced by exogenous trehalose in plant
Source: PLoS One. 2019 May 22;14(5):e0217204. doi: 10.1371/journal.pone.0217204 (PMC6530874; doi:10.1371/journal.pone.0217204)
Supplement: S4 Data — (XLSX) [file pone.0217204.s004.xlsx]

## Sheet: Sheet1
GeneID	length	shui_24h_1_readsCount(shui_24h)	shui_24h_2_readsCount(shui_24h)	hzt_10_24h_1_readsCount(hzt_10_24h)	hzt_10_24h_2_readsCount(hzt_10_24h)	logCPM	log2Ratio(hzt_10_24h/shui_24h)	Up-Down-Regulation(hzt_10_24h/shui_24h)	P-value	FDR	Pathway	GO Component	GO Function	GO Process	Blast nr
gene_50177	1602	76	25	663	608	3.88995	3.6034	up	6.5055e-22	1.34162e-17	ko00941//Flavonoid biosynthesis;ko00903//Limonene and pinene degradation;ko01100//Metabolic pathways;ko00945//Stilbenoid, diarylheptanoid and gingerol biosynthesis;ko01110//Biosynthesis of secondary metabolites;ko00944//Flavone and flavonol biosynthesis	-	-	-	gi|697108928|ref|XP_009608319.1|/0/PREDICTED: cytochrome P450 78A3-like [Nicotiana tomentosiformis]
gene_79315	1158	1155	1249	3868	4243	6.81852	1.72057	up	8.51038e-22	1.34162e-17	-	-	-	-	gi|697114758|ref|XP_009611297.1|/0/PREDICTED: protein WALLS ARE THIN 1-like [Nicotiana tomentosiformis]
gene_65428	1488	511	305	2073	3308	6.04566	2.66311	up	5.8993e-21	6.19996e-17	ko00941//Flavonoid biosynthesis;ko00943//Isoflavonoid biosynthesis;ko00903//Limonene and pinene degradation;ko01100//Metabolic pathways;ko00945//Stilbenoid, diarylheptanoid and gingerol biosynthesis;ko01110//Biosynthesis of secondary metabolites;ko00944//Flavone and flavonol biosynthesis;ko00904//Diterpenoid biosynthesis	-	-	-	gi|697119744|ref|XP_009613834.1|/0/PREDICTED: geraniol 8-hydroxylase-like [Nicotiana tomentosiformis]
gene_78061	1161	744	785	2245	2957	6.17155	1.7266	up	8.15537e-20	6.42827e-16	-	-	-	-	gi|698481556|ref|XP_009787760.1|/0/PREDICTED: protein WALLS ARE THIN 1-like [Nicotiana sylvestris]
gene_83665	660	20	42	296	255	2.7378	3.12769	up	3.37525e-19	2.12836e-15	ko04075//Plant hormone signal transduction	-	-	GO:0050896//response to stimulus;GO:0044699;GO:0050794//regulation of cellular process;GO:0006351//transcription, DNA-templated;GO:0009987//cellular process	gi|697184688|ref|XP_009601361.1|;gi|697184686|ref|XP_009601360.1|/8.04074e-101;1.5896e-154/PREDICTED: ethylene-responsive transcription factor ERF003-like isoform X2 [Nicotiana tomentosiformis];PREDICTED: ethylene-responsive transcription factor ERF003-like isoform X1 [Nicotiana tomentosiformis]
gene_56409	1185	831	745	3027	2570	6.27389	1.79792	up	7.57996e-19	3.98314e-15	ko04144//Endocytosis;ko04141//Protein processing in endoplasmic reticulum;ko03040//Spliceosome	-	GO:0016628//oxidoreductase activity, acting on the CH-CH group of donors, NAD or NADP as acceptor;GO:0032550	GO:0044710;GO:0050896//response to stimulus	gi|392465167|dbj|BAM24707.1|/0/Heat shock protein 70 [Nicotiana tabacum]
gene_57111	2556	58	41	315	299	2.95423	2.59386	up	5.82483e-18	2.29564e-14	-	-	-	-	gi|697139626|ref|XP_009623904.1|/0/PREDICTED: protein LONGIFOLIA 2-like [Nicotiana tomentosiformis]
gene_55653	396	513	635	2220	1701	5.7745	1.75164	up	4.04853e-16	1.26245e-12	-	-	GO:0005515//protein binding	-	gi|697114650|ref|XP_009611238.1|/4.65974e-77/PREDICTED: uncharacterized protein LOC104104784 [Nicotiana tomentosiformis]
gene_92	864	1242	1223	3237	3757	6.66637	1.46688	up	4.8049e-16	1.26245e-12	-	GO:0005911//cell-cell junction;GO:0031224//intrinsic component of membrane;GO:0009536//plastid	GO:0005372//water transmembrane transporter activity	GO:0006950//response to stress;GO:0042044//fluid transport;GO:0001101//response to acid chemical	gi|735997375|tpg|DAA64686.1|/0/TPA_exp: aquaporin PIP2 9b [Nicotiana tabacum]
gene_77910	798	51	68	345	280	3.01695	2.36807	up	7.48915e-16	1.81635e-12	ko01100//Metabolic pathways;ko01040//Biosynthesis of unsaturated fatty acids;ko00905//Brassinosteroid biosynthesis;ko01110//Biosynthesis of secondary metabolites;ko00062//Fatty acid elongation	GO:0016020//membrane;GO:0009536//plastid;GO:0044424;GO:0031224//intrinsic component of membrane	GO:0016491//oxidoreductase activity	GO:0044710;GO:0044238//primary metabolic process	gi|697137585|ref|XP_009622897.1|;gi|697110618|ref|XP_009609174.1|/0;1.0407e-98/PREDICTED: very-long-chain enoyl-CoA reductase-like [Nicotiana tomentosiformis];PREDICTED: steroid 5-alpha-reductase DET2-like, partial [Nicotiana tomentosiformis]
gene_3546	882	268	290	788	814	4.54204	1.48903	up	8.41666e-15	1.47427e-11	-	-	GO:0005488	-	gi|698579181|ref|XP_009776947.1|/7.97622e-146/PREDICTED: GATA transcription factor 4 [Nicotiana sylvestris]
gene_14276	762	90	114	530	367	3.58127	2.11707	up	3.05879e-14	4.59241e-11	ko01100//Metabolic pathways;ko01110//Biosynthesis of secondary metabolites;ko00910//Nitrogen metabolism;ko00250//Alanine, aspartate and glutamate metabolism	-	-	-	gi|698538934|ref|XP_009765293.1|/0/PREDICTED: stem-specific protein TSJT1-like [Nicotiana sylvestris]
gene_81295	1137	0	8	138	93	1.41261	4.80128	up	4.67654e-14	6.70212e-11	ko01100//Metabolic pathways;ko01110//Biosynthesis of secondary metabolites;ko00904//Diterpenoid biosynthesis	-	GO:0046914//transition metal ion binding;GO:0016705//oxidoreductase activity, acting on paired donors, with incorporation or reduction of molecular oxygen	GO:0044710	gi|700584228|ref|NP_001289511.1|/0/gibberellin 20 oxidase 1-like [Nicotiana sylvestris]
gene_64263	363	18	9	244	126	2.13348	3.74224	up	6.0276e-14	7.80138e-11	-	-	-	-	gi|698464505|ref|XP_009782454.1|/7.93963e-74/PREDICTED: uncharacterized protein LOC104231201 isoform X1 [Nicotiana sylvestris]
gene_43865	4308	323	294	1154	862	4.83399	1.68151	up	6.18588e-14	7.80138e-11	ko03040//Spliceosome;ko02010//ABC transporters	GO:0031224//intrinsic component of membrane	GO:0017111//nucleoside-triphosphatase activity;GO:0032550	GO:0009154//purine ribonucleotide catabolic process;GO:0051234//establishment of localization	gi|697175187|ref|XP_009596530.1|/0/PREDICTED: pleiotropic drug resistance protein 1 [Nicotiana tomentosiformis]
gene_39087	975	229	195	851	632	4.37039	1.77841	up	1.29999e-13	1.57644e-10	-	GO:0043231//intracellular membrane-bounded organelle	GO:0016788//hydrolase activity, acting on ester bonds	GO:0032446//protein modification by small protein conjugation;GO:0090304	gi|698488391|ref|XP_009790801.1|/0/PREDICTED: bifunctional nuclease 2-like [Nicotiana sylvestris]
gene_39131	1815	120	142	413	443	3.59529	1.67544	up	1.71337e-13	2.00077e-10	ko01100//Metabolic pathways;ko00900//Terpenoid backbone biosynthesis;ko01110//Biosynthesis of secondary metabolites	GO:0043231//intracellular membrane-bounded organelle;GO:0031224//intrinsic component of membrane;GO:0042175//nuclear outer membrane-endoplasmic reticulum membrane network	GO:0016616//oxidoreductase activity, acting on the CH-OH group of donors, NAD or NADP as acceptor;GO:0000166//nucleotide binding;GO:0048037//cofactor binding	GO:0006732;GO:0006722;GO:0006694//steroid biosynthetic process	gi|18000042|gb|AAL54878.1|AF004232_1/0/hydroxy-methyl-glutaryl-coenzyme A reductase [Nicotiana tabacum]
gene_61629	771	508	476	1421	1280	5.31441	1.42546	up	2.15155e-13	2.28592e-10	-	GO:0019866//organelle inner membrane;GO:0031224//intrinsic component of membrane	-	GO:0051234//establishment of localization;GO:0044763	gi|698528023|ref|XP_009760860.1|/1.25304e-155/PREDICTED: ADP,ATP carrier protein, mitochondrial [Nicotiana sylvestris]
gene_37497	372	63	15	381	422	3.25244	3.30278	up	2.17506e-13	2.28592e-10	-	-	-	-	-
gene_30	462	16	8	104	217	1.90768	3.66843	up	2.97353e-13	2.93547e-10	-	-	-	-	gi|697094526|ref|XP_009606740.1|/4.1798e-110/PREDICTED: uncharacterized protein LOC104101041 [Nicotiana tomentosiformis]
gene_13744	1809	485	383	1100	1521	5.22684	1.54689	up	7.36335e-13	6.63311e-10	ko01100//Metabolic pathways;ko00040//Pentose and glucuronate interconversions;ko00500//Starch and sucrose metabolism	-	-	-	gi|698533813|ref|XP_009763675.1|/0/PREDICTED: probable pectinesterase/pectinesterase inhibitor 34 [Nicotiana sylvestris]
gene_63469	732	142	69	436	688	3.84142	2.35275	up	9.88646e-13	8.2029e-10	ko04075//Plant hormone signal transduction	GO:0043231//intracellular membrane-bounded organelle	GO:0005515//protein binding	GO:0010101;GO:0001101//response to acid chemical;GO:0009606//tropism;GO:0009755//hormone-mediated signaling pathway;GO:0006950//response to stress;GO:0006351//transcription, DNA-templated	gi|697115765|ref|XP_009611797.1|/2.03681e-169/PREDICTED: auxin-responsive protein IAA14 [Nicotiana tomentosiformis]
gene_65893	900	117	125	345	475	3.51691	1.71939	up	1.64477e-12	1.32969e-09	-	GO:0044424	-	-	gi|698517686|ref|XP_009803723.1|/0/PREDICTED: kirola-like [Nicotiana sylvestris]
gene_84784	768	94	51	330	352	3.16553	2.18724	up	2.07533e-12	1.58307e-09	ko01100//Metabolic pathways;ko01110//Biosynthesis of secondary metabolites;ko00910//Nitrogen metabolism;ko00250//Alanine, aspartate and glutamate metabolism	-	-	-	gi|698498205|ref|XP_009795020.1|/0/PREDICTED: stem-specific protein TSJT1 [Nicotiana sylvestris]
gene_70168	1962	137	102	376	778	3.89589	2.21157	up	2.10881e-12	1.58307e-09	-	GO:0031224//intrinsic component of membrane;GO:0009536//plastid	GO:0015291//secondary active transmembrane transporter activity;GO:0015103//inorganic anion transmembrane transporter activity	GO:0044763;GO:0008272//sulfate transport	gi|698567650|ref|XP_009773833.1|/0/PREDICTED: sulfate transporter 3.1-like isoform X1 [Nicotiana sylvestris]
gene_33981	1809	180	113	477	622	3.90733	1.85741	up	2.18962e-12	1.6055e-09	ko01100//Metabolic pathways;ko00040//Pentose and glucuronate interconversions;ko00500//Starch and sucrose metabolism	GO:0030312//external encapsulating structure	GO:0030234//enzyme regulator activity;GO:0052689//carboxylic ester hydrolase activity	GO:0071555//cell wall organization;GO:0000272//polysaccharide catabolic process;GO:0044092//negative regulation of molecular function	gi|697175021|ref|XP_009596446.1|/0/PREDICTED: probable pectinesterase/pectinesterase inhibitor 34 [Nicotiana tomentosiformis]
gene_29930	2886	98	106	392	330	3.33078	1.7956	up	2.75276e-12	1.97254e-09	-	-	-	-	gi|698492296|ref|XP_009792505.1|/0/PREDICTED: protein LONGIFOLIA 1-like [Nicotiana sylvestris]
gene_16025	849	18	89	425	607	3.60865	3.24945	up	2.93865e-12	2.05895e-09	ko01100//Metabolic pathways;ko00300//Lysine biosynthesis;ko01110//Biosynthesis of secondary metabolites	-	-	-	gi|697130304|ref|XP_009619211.1|/0/PREDICTED: LL-diaminopimelate aminotransferase, chloroplastic [Nicotiana tomentosiformis]
gene_20473	879	1673	1910	4135	7451	7.33571	1.64597	up	3.78654e-12	2.59535e-09	-	-	-	-	gi|698564888|ref|XP_009773101.1|/0/PREDICTED: probable xyloglucan endotransglucosylase/hydrolase protein 6 [Nicotiana sylvestris]
gene_80529	2106	6431	6016	15561	14781	8.8486	1.25269	up	6.24884e-12	4.10457e-09	-	-	-	-	gi|698509341|ref|XP_009799894.1|;gi|698509343|ref|XP_009799895.1|/0;0/PREDICTED: uncharacterized protein LOC104245894 isoform X1 [Nicotiana sylvestris];PREDICTED: uncharacterized protein LOC104245894 isoform X2 [Nicotiana sylvestris]
gene_82230	537	14	26	115	266	2.18511	3.19721	up	6.6029e-12	4.24863e-09	ko04075//Plant hormone signal transduction	-	-	GO:0044699;GO:0009725//response to hormone;GO:0050794//regulation of cellular process;GO:0032502//developmental process;GO:0006351//transcription, DNA-templated	gi|697109089|ref|XP_009608400.1|/2.25683e-120/PREDICTED: auxin-induced protein AUX22-like [Nicotiana tomentosiformis]
gene_32117	408	0	0	32	52	-0.0212339	8.37009	up	8.62028e-12	5.22671e-09	-	-	-	-	gi|698470558|ref|XP_009783840.1|/3.08037e-98/PREDICTED: uncharacterized protein LOC104232355 [Nicotiana sylvestris]
gene_80396	2172	630	803	1665	1827	5.72657	1.25466	up	1.35622e-11	7.91854e-09	ko00230//Purine metabolism;ko01100//Metabolic pathways;ko00240//Pyrimidine metabolism;ko03020//RNA polymerase	-	-	-	gi|698460751|ref|XP_009781612.1|/0/PREDICTED: CSC1-like protein ERD4 [Nicotiana sylvestris]
gene_65118	1455	2388	2279	5762	5449	7.41891	1.23211	up	1.74567e-11	9.65601e-09	-	-	-	-	gi|698509341|ref|XP_009799894.1|;gi|697157303|ref|XP_009587406.1|/0;2.05639e-96/PREDICTED: uncharacterized protein LOC104245894 isoform X1 [Nicotiana sylvestris];PREDICTED: protein lozenge-like [Nicotiana tomentosiformis]
gene_79476	363	31	12	233	147	2.22067	3.10406	up	1.8802e-11	1.02208e-08	-	-	-	-	-
gene_34575	642	1	0	77	34	0.377748	6.46521	up	3.09528e-11	1.62326e-08	-	-	-	-	gi|697096120|ref|XP_009614829.1|/1.7399e-111/PREDICTED: uncharacterized protein LOC104107670 [Nicotiana tomentosiformis]
gene_75034	1728	1374	1491	3771	3246	6.73618	1.2658	up	3.84611e-11	1.89475e-08	-	-	-	-	gi|697114611|ref|XP_009611218.1|/0/PREDICTED: root phototropism protein 2 [Nicotiana tomentosiformis]
gene_51923	1821	110	84	291	433	3.30792	1.85028	up	4.06942e-11	1.97392e-08	-	GO:0016020//membrane	-	-	gi|698491411|ref|XP_009792130.1|/0/PREDICTED: BTB/POZ domain-containing protein At5g48800-like [Nicotiana sylvestris]
gene_11432	750	6	30	139	231	2.1388	3.32497	up	4.55424e-11	2.17561e-08	-	-	-	-	gi|698502655|ref|XP_009796965.1|/1.15382e-175/PREDICTED: uncharacterized protein LOC104243476 [Nicotiana sylvestris]
gene_40203	912	81	126	303	469	3.39589	1.86088	up	5.46598e-11	2.57219e-08	-	GO:0031224//intrinsic component of membrane	GO:0042887;GO:0015103//inorganic anion transmembrane transporter activity;GO:0015144//carbohydrate transmembrane transporter activity	GO:0006820//anion transport;GO:0015840//urea transport;GO:0034220//ion transmembrane transport;GO:0010036//response to boron-containing substance;GO:0008643//carbohydrate transport	gi|698519106|ref|XP_009804420.1|/0/PREDICTED: aquaporin NIP6-1 isoform X1 [Nicotiana sylvestris]
gene_77097	999	63	49	240	223	2.64982	2.01069	up	6.76449e-11	3.13644e-08	ko01100//Metabolic pathways;ko01110//Biosynthesis of secondary metabolites;ko00940//Phenylpropanoid biosynthesis;ko00360//Phenylalanine metabolism	-	GO:0003824//catalytic activity;GO:0016209//antioxidant activity;GO:0043169//cation binding;GO:0046906//tetrapyrrole binding	GO:0044710;GO:0006950//response to stress	gi|698534863|ref|XP_009763998.1|/0/PREDICTED: peroxidase 51-like [Nicotiana sylvestris]
gene_38812	1419	0	0	125	25	0.784076	9.2545	up	7.05837e-11	3.22527e-08	ko00270//Cysteine and methionine metabolism;ko01100//Metabolic pathways;ko01110//Biosynthesis of secondary metabolites	-	GO:0043168//anion binding;GO:0005515//protein binding;GO:0016846//carbon-sulfur lyase activity	GO:0006412//translation;GO:0010039//response to iron ion;GO:0009692;GO:0009725//response to hormone;GO:0018871;GO:0003006//developmental process involved in reproduction	gi|697099092|ref|XP_009630061.1|/0/PREDICTED: 1-aminocyclopropane-1-carboxylate synthase 3 [Nicotiana tomentosiformis]
gene_38513	1857	819	776	1833	1881	5.83846	1.18458	up	7.34424e-11	3.30795e-08	ko04075//Plant hormone signal transduction	GO:0043231//intracellular membrane-bounded organelle	GO:0001071//nucleic acid binding transcription factor activity	GO:0010039//response to iron ion;GO:0009725//response to hormone;GO:0009617//response to bacterium;GO:0006351//transcription, DNA-templated	gi|30016894|gb|AAP03997.1|/0/EIL1 [Nicotiana tabacum]
gene_44482	1851	589	561	1272	1423	5.37202	1.19143	up	7.67989e-11	3.41041e-08	ko04075//Plant hormone signal transduction	GO:0043231//intracellular membrane-bounded organelle	GO:0001071//nucleic acid binding transcription factor activity	GO:0010039//response to iron ion;GO:0009725//response to hormone;GO:0009617//response to bacterium;GO:0006351//transcription, DNA-templated	gi|30016896|gb|AAP03998.1|/0/EIL2 [Nicotiana tabacum]
gene_61738	888	559	326	1432	4094	6.08194	2.56786	up	7.91469e-11	3.46586e-08	-	GO:0005576//extracellular region;GO:0030312//external encapsulating structure	GO:0016798//hydrolase activity, acting on glycosyl bonds;GO:0016758//transferase activity, transferring hexosyl groups	GO:0044042//glucan metabolic process	gi|3452719|dbj|BAA32518.1|/0/endo-xyloglucan transferase (EXGT) [Nicotiana tabacum]
gene_59960	501	176	277	722	617	4.27548	1.54379	up	9.22026e-11	3.87607e-08	-	-	-	-	-
gene_71892	930	3839	3458	8453	8472	8.02737	1.17845	up	1.07016e-10	4.38197e-08	ko00906//Carotenoid biosynthesis	GO:0031224//intrinsic component of membrane;GO:0009941//chloroplast envelope	GO:0046914//transition metal ion binding;GO:0004497//monooxygenase activity	GO:0006631//fatty acid metabolic process;GO:0042214//terpene metabolic process;GO:0016117//carotenoid biosynthetic process	gi|359302818|gb|AEV23057.1|/0/beta-carotene hydroxylase [Nicotiana tabacum]
gene_14953	1119	28	8	124	256	2.17278	3.32253	up	1.12188e-10	4.43668e-08	-	-	-	-	gi|697163343|ref|XP_009590498.1|/0/PREDICTED: uncharacterized protein LOC104087663 [Nicotiana tomentosiformis]
gene_4703	1002	664	608	1498	1498	5.52482	1.20112	up	1.1227e-10	4.43668e-08	-	-	-	-	gi|697187957|ref|XP_009603015.1|/0/PREDICTED: heat stress transcription factor B-2b [Nicotiana tomentosiformis]
gene_79349	1065	25	28	118	214	2.066	2.5948	up	1.12574e-10	4.43668e-08	ko01100//Metabolic pathways;ko01110//Biosynthesis of secondary metabolites;ko00940//Phenylpropanoid biosynthesis;ko00360//Phenylalanine metabolism	GO:0005911//cell-cell junction;GO:0005618//cell wall	GO:0003824//catalytic activity;GO:0016209//antioxidant activity;GO:0043169//cation binding;GO:0046906//tetrapyrrole binding	GO:0044710;GO:0006950//response to stress	gi|698552477|ref|XP_009769650.1|;gi|698583186|ref|XP_009778029.1|;gi|697099541|ref|XP_009586770.1|/0;0;6.03365e-85/PREDICTED: peroxidase 12-like [Nicotiana sylvestris];PREDICTED: peroxidase 12-like [Nicotiana sylvestris];PREDICTED: peroxidase 12-like [Nicotiana tomentosiformis]
gene_81878	1782	746	729	1530	2435	5.86307	1.37955	up	1.31499e-10	5.10655e-08	-	-	-	-	gi|697112507|ref|XP_009610133.1|/0/PREDICTED: protein NRT1/ PTR FAMILY 4.5-like isoform X2 [Nicotiana tomentosiformis]
gene_56091	1443	1158	1080	2618	2576	6.32413	1.18068	up	1.3281e-10	5.10655e-08	ko04712//Circadian rhythm - plant	-	-	-	gi|697129021|ref|XP_009618565.1|/0/PREDICTED: protein REVEILLE 1-like isoform X1 [Nicotiana tomentosiformis]
gene_6773	1161	335	337	832	784	4.62819	1.23464	up	1.38491e-10	5.19818e-08	-	-	-	-	gi|697158221|ref|XP_009587865.1|/0/PREDICTED: uncharacterized protein LOC104085515 [Nicotiana tomentosiformis]
gene_31975	1224	297	404	766	1089	4.77645	1.36716	up	1.43121e-10	5.30879e-08	ko00040//Pentose and glucuronate interconversions	-	GO:0003824//catalytic activity	-	gi|697149530|ref|XP_009628975.1|/0/PREDICTED: probable pectate lyase 18 [Nicotiana tomentosiformis]
gene_17900	2088	270	308	623	880	4.48238	1.33851	up	1.54754e-10	5.67355e-08	-	-	-	-	gi|698558405|ref|XP_009771277.1|;gi|698558395|ref|XP_009771275.1|;gi|698558408|ref|XP_009771278.1|/0;0;0/PREDICTED: uncharacterized protein LOC104221840 isoform X3 [Nicotiana sylvestris];PREDICTED: uncharacterized protein LOC104221840 isoform X1 [Nicotiana sylvestris];PREDICTED: uncharacterized protein LOC104221840 isoform X4 [Nicotiana sylvestris]
gene_15059	1479	22300	19064	43440	58778	10.5879	1.25953	up	1.74857e-10	6.33687e-08	ko04146//Peroxisome;ko01100//Metabolic pathways;ko00380//Tryptophan metabolism;ko00630//Glyoxylate and dicarboxylate metabolism;ko01110//Biosynthesis of secondary metabolites	GO:0005777//peroxisome	GO:0046906//tetrapyrrole binding;GO:0043169//cation binding;GO:0004601//peroxidase activity	GO:0042743//hydrogen peroxide metabolic process;GO:0006950//response to stress;GO:0044710	gi|697100359|ref|XP_009590727.1|/0/PREDICTED: catalase isozyme 1 [Nicotiana tomentosiformis]
gene_18705	879	74	76	302	242	2.92005	1.83075	up	1.94731e-10	6.97691e-08	-	-	GO:0016772//transferase activity, transferring phosphorus-containing groups	GO:0006796//phosphate-containing compound metabolic process;GO:0031669//cellular response to nutrient levels	gi|698484499|ref|XP_009789055.1|/0/PREDICTED: SNF1-related protein kinase regulatory subunit beta-1 [Nicotiana sylvestris]
gene_44038	885	97	118	361	315	3.27486	1.62601	up	2.55832e-10	9.06305e-08	-	-	-	GO:0044699;GO:0009725//response to hormone	gi|697117823|ref|XP_009612852.1|/2.42439e-120/PREDICTED: transcription factor TCP14-like [Nicotiana tomentosiformis]
gene_57089	996	311	294	671	789	4.47676	1.23225	up	2.95091e-10	1.02942e-07	ko04712//Circadian rhythm - plant	-	-	-	gi|697167145|ref|XP_009592416.1|/0/PREDICTED: transcription factor HBI1-like [Nicotiana tomentosiformis]
gene_66226	1239	358	332	1032	790	4.76672	1.37388	up	2.97113e-10	1.02942e-07	-	-	-	-	gi|697166818|ref|XP_009592242.1|/0/PREDICTED: F-box/LRR-repeat protein 2 [Nicotiana tomentosiformis]
gene_21735	555	49	36	169	208	2.33364	2.10321	up	5.46431e-10	1.81639e-07	-	-	-	-	gi|698510073|ref|XP_009800223.1|/8.76542e-120/PREDICTED: lipoxygenase homology domain-containing protein 1-like [Nicotiana sylvestris]
gene_82301	915	142	164	459	394	3.65227	1.45238	up	5.47295e-10	1.81639e-07	-	GO:0030529//ribonucleoprotein complex;GO:0031976;GO:0009532//plastid stroma	-	GO:0008152//metabolic process	gi|698509521|ref|XP_009799975.1|/3.94067e-134/PREDICTED: ribosome-binding factor PSRP1, chloroplastic [Nicotiana sylvestris]
gene_75645	1146	558	573	1274	1260	5.30529	1.13176	up	5.74547e-10	1.88697e-07	-	GO:0043231//intracellular membrane-bounded organelle	-	GO:0036211;GO:0001101//response to acid chemical;GO:0044767;GO:0009411//response to UV	gi|698532622|ref|XP_009763135.1|/0/PREDICTED: polyubiquitin-like [Nicotiana sylvestris]
gene_83512	1299	14	19	93	138	1.53961	2.75903	up	6.11346e-10	1.96685e-07	-	-	-	-	gi|698488315|ref|XP_009790765.1|;gi|698488319|ref|XP_009790767.1|/0;0/PREDICTED: uncharacterized protein LOC104238167 isoform X2 [Nicotiana sylvestris];PREDICTED: uncharacterized protein LOC104238167 isoform X3 [Nicotiana sylvestris]
gene_77354	1140	641	501	1478	1367	5.42905	1.28087	up	6.57319e-10	2.08642e-07	ko04141//Protein processing in endoplasmic reticulum	-	-	-	gi|698464818|ref|XP_009782526.1|/0/PREDICTED: uncharacterized protein LOC104231263 isoform X2 [Nicotiana sylvestris]
gene_82091	1119	286	83	933	1744	5.02065	2.78255	up	1.06109e-09	3.31239e-07	-	GO:0005618//cell wall	-	-	gi|698522668|ref|XP_009758146.1|/0/PREDICTED: uncharacterized protein LOC104210873 [Nicotiana sylvestris]
gene_73380	1098	483	667	1215	1508	5.37769	1.21127	up	1.1245e-09	3.47593e-07	-	-	-	-	gi|697170717|ref|XP_009594282.1|/0/PREDICTED: ATP-dependent RNA helicase A-like protein isoform X1 [Nicotiana tomentosiformis]
gene_47033	432	411	378	834	960	4.79954	1.1464	up	1.25264e-09	3.83442e-07	-	-	-	-	gi|697102834|ref|XP_009603301.1|/3.16627e-103/PREDICTED: pleckstrin homology domain-containing protein 1-like [Nicotiana tomentosiformis]
gene_64343	1491	160	145	383	430	3.59703	1.37614	up	1.32929e-09	3.99153e-07	ko00908//Zeatin biosynthesis;ko00944//Flavone and flavonol biosynthesis	-	GO:0016757//transferase activity, transferring glycosyl groups	-	gi|698502443|ref|XP_009796872.1|/0/PREDICTED: UDP-glycosyltransferase 73C2-like [Nicotiana sylvestris]
gene_63973	558	1015	989	2084	2271	6.09752	1.0838	up	1.36007e-09	4.04545e-07	-	GO:0005911//cell-cell junction;GO:0016020//membrane;GO:0044437	-	GO:0051234//establishment of localization;GO:0009314//response to radiation;GO:0006972//hyperosmotic response	gi|698533563|ref|XP_009763590.1|/3.41352e-127/PREDICTED: apolipoprotein D-like [Nicotiana sylvestris]
gene_56632	1014	5	0	131	43	1.02352	5.03644	up	1.39713e-09	4.11683e-07	-	-	-	-	gi|698532655|ref|XP_009763147.1|;gi|698532657|ref|XP_009763148.1|/0;0/PREDICTED: transcription factor CYCLOIDEA-like isoform X1 [Nicotiana sylvestris];PREDICTED: transcription factor DICHOTOMA-like isoform X2 [Nicotiana sylvestris]
gene_84284	1119	24	29	115	167	1.87472	2.36648	up	1.42643e-09	4.16424e-07	-	GO:0031224//intrinsic component of membrane	-	-	gi|697114109|ref|XP_009610951.1|/0/PREDICTED: phosphate transporter PHO1 [Nicotiana tomentosiformis]
gene_66229	1257	5967	6712	12913	13795	8.72629	1.04279	up	1.51379e-09	4.33894e-07	ko04141//Protein processing in endoplasmic reticulum	GO:0071944//cell periphery;GO:0044424	GO:0005515//protein binding;GO:0043167//ion binding	GO:0048731//system development;GO:0071704//organic substance metabolic process;GO:0044237//cellular metabolic process;GO:0009791//post-embryonic development;GO:0048608//reproductive structure development;GO:0009628//response to abiotic stimulus;GO:0044238//primary metabolic process;GO:0050789//regulation of biological process;GO:0006950//response to stress	gi|698484394|ref|XP_009789005.1|/0/PREDICTED: dnaJ protein homolog [Nicotiana sylvestris]
gene_8265	1902	687	616	1382	1525	5.50367	1.11955	up	1.72899e-09	4.9111e-07	-	-	-	-	gi|697160876|ref|XP_009589215.1|/0/PREDICTED: FK506-binding protein 5 [Nicotiana tomentosiformis]
gene_35519	864	2918	2524	5754	6313	7.55811	1.10987	up	2.10238e-09	5.91839e-07	-	GO:0005911//cell-cell junction;GO:0031224//intrinsic component of membrane;GO:0009536//plastid	GO:0005372//water transmembrane transporter activity	GO:0006950//response to stress;GO:0042044//fluid transport;GO:0001101//response to acid chemical	gi|735997357|tpg|DAA64677.1|/1.08466e-179/TPA_exp: aquaporin PIP2 4a [Nicotiana tabacum]
gene_4745	561	652	609	1694	1341	5.53876	1.23953	up	2.29764e-09	6.35459e-07	-	-	-	-	gi|697190563|ref|XP_009604345.1|/4.51528e-108/PREDICTED: uncharacterized protein LOC104099141 [Nicotiana tomentosiformis]
gene_11419	1725	2374	1993	5458	4829	7.30568	1.2029	up	2.33321e-09	6.38157e-07	-	-	-	-	gi|698579737|ref|XP_009777101.1|/0/PREDICTED: root phototropism protein 2 [Nicotiana sylvestris]
gene_59922	1887	219	221	586	508	4.05539	1.28496	up	2.55652e-09	6.88929e-07	-	-	-	-	gi|698515613|ref|XP_009802685.1|;gi|698515615|ref|XP_009802686.1|/0;0/PREDICTED: putative BTB/POZ domain-containing protein DOT3 isoform X1 [Nicotiana sylvestris];PREDICTED: putative BTB/POZ domain-containing protein DOT3 isoform X2 [Nicotiana sylvestris]
gene_43678	369	36	27	140	157	1.98255	2.19313	up	2.87266e-09	7.61571e-07	-	GO:0031224//intrinsic component of membrane	-	GO:0051234//establishment of localization	gi|698422718|ref|XP_009781180.1|/6.62277e-79/PREDICTED: aquaporin TIP2-1-like [Nicotiana sylvestris]
gene_68246	1353	526	613	1202	1258	5.27732	1.07989	up	2.8744e-09	7.61571e-07	-	GO:0043231//intracellular membrane-bounded organelle	-	GO:0036211;GO:0001101//response to acid chemical;GO:0044767;GO:0009411//response to UV	gi|474093556|gb|EMS54972.1|/0/Polyubiquitin-A [Triticum urartu]
gene_5545	1011	141	157	334	542	3.6579	1.51085	up	3.19558e-09	8.25848e-07	-	-	GO:0046914//transition metal ion binding	-	gi|698542698|ref|XP_009766494.1|/6.92446e-46/PREDICTED: early nodulin-like protein 1 [Nicotiana sylvestris]
gene_67234	1062	10	10	95	74	1.08607	3.03766	up	4.02415e-09	9.96441e-07	ko03008//Ribosome biogenesis in eukaryotes	-	GO:0097159//organic cyclic compound binding;GO:0004518//nuclease activity;GO:0043169//cation binding	GO:0090304	gi|697112733|ref|XP_009610246.1|/0/PREDICTED: RNA exonuclease 4 [Nicotiana tomentosiformis]
gene_46614	933	371	374	1019	785	4.78751	1.25048	up	4.04531e-09	9.96441e-07	-	-	-	-	gi|697157767|ref|XP_009587640.1|/0/PREDICTED: uncharacterized protein LOC104085338 [Nicotiana tomentosiformis]
gene_11590	1569	1403	1477	3154	2994	6.60491	1.06392	up	4.19401e-09	1.02506e-06	ko01100//Metabolic pathways	GO:0016020//membrane;GO:0031224//intrinsic component of membrane;GO:0043231//intracellular membrane-bounded organelle;GO:0032991//macromolecular complex	GO:0016780//phosphotransferase activity, for other substituted phosphate groups;GO:0003676//nucleic acid binding;GO:0036094//small molecule binding	GO:0010467//gene expression	gi|698483169|ref|XP_009788465.1|;gi|698483171|ref|XP_009788466.1|;gi|698483166|ref|XP_009788464.1|/0;2.93486e-80;0/PREDICTED: la-related protein 6A isoform X1 [Nicotiana sylvestris];PREDICTED: la-related protein 6A isoform X2 [Nicotiana sylvestris];PREDICTED: phospho-N-acetylmuramoyl-pentapeptide-transferase homolog [Nicotiana sylvestris]
gene_58444	630	126	133	334	358	3.36554	1.38337	up	4.23712e-09	1.02763e-06	-	-	-	-	gi|698513168|ref|XP_009801547.1|/2.0469e-152/PREDICTED: uncharacterized protein At4g00950-like [Nicotiana sylvestris]
gene_84852	849	474	514	1046	1071	5.06587	1.0675	up	4.38804e-09	1.04856e-06	-	-	-	-	gi|698526130|ref|XP_009759895.1|/0/PREDICTED: BAG family molecular chaperone regulator 3-like [Nicotiana sylvestris]
gene_82805	789	61	47	215	194	2.49973	1.88476	up	4.38994e-09	1.04856e-06	-	-	GO:0046914//transition metal ion binding	-	gi|697117878|ref|XP_009612878.1|/7.87185e-63/PREDICTED: blue copper protein-like [Nicotiana tomentosiformis]
gene_25652	588	4	18	158	84	1.55582	3.44603	up	4.47776e-09	1.0615e-06	ko04075//Plant hormone signal transduction	-	-	GO:0050794//regulation of cellular process;GO:0006351//transcription, DNA-templated	gi|698569136|ref|XP_009774251.1|/1.42971e-145/PREDICTED: auxin-responsive protein IAA16-like [Nicotiana sylvestris]
gene_75920	723	376	336	794	2208	5.29872	2.01173	up	4.77904e-09	1.12447e-06	-	GO:0030312//external encapsulating structure	-	GO:0071555//cell wall organization	gi|698528311|ref|XP_009760985.1|/9.44487e-153/PREDICTED: expansin-A10-like [Nicotiana sylvestris]
gene_51362	612	415	395	1003	853	4.85078	1.1668	up	5.51599e-09	1.26944e-06	-	-	-	-	gi|697137561|ref|XP_009622885.1|;gi|697137559|ref|XP_009622884.1|/3.26954e-54;1.88501e-117/PREDICTED: uncharacterized protein LOC104114205 isoform X2 [Nicotiana tomentosiformis];PREDICTED: uncharacterized protein LOC104114205 isoform X1 [Nicotiana tomentosiformis]
gene_25144	1482	7	2	208	43	1.54985	4.75793	up	5.59768e-09	1.27891e-06	-	-	-	-	gi|697172526|ref|XP_009595199.1|/0/PREDICTED: uncharacterized protein LOC104091541 [Nicotiana tomentosiformis]
gene_7846	2565	75	63	335	207	2.8966	1.9492	up	5.84078e-09	1.32485e-06	ko04626//Plant-pathogen interaction;ko04075//Plant hormone signal transduction	-	-	-	gi|698511152|ref|XP_009800701.1|/0/PREDICTED: LRR receptor-like serine/threonine-protein kinase GSO1 [Nicotiana sylvestris]
gene_3948	558	1499	1552	3281	3165	6.67778	1.04814	up	6.08769e-09	1.37099e-06	-	GO:0005911//cell-cell junction;GO:0016020//membrane;GO:0044437	-	GO:0051234//establishment of localization;GO:0009314//response to radiation;GO:0006972//hyperosmotic response	gi|697131773|ref|XP_009619942.1|/2.80527e-137/PREDICTED: apolipoprotein D-like [Nicotiana tomentosiformis]
gene_6231	612	394	382	929	818	4.77078	1.14072	up	6.5562e-09	1.44217e-06	-	-	-	-	gi|698551381|ref|XP_009769290.1|/1.48011e-117/PREDICTED: uncharacterized protein LOC104220170 [Nicotiana sylvestris]
gene_33869	1701	4	6	37	215	1.50681	4.55227	up	6.78627e-09	1.47562e-06	ko01100//Metabolic pathways;ko00040//Pentose and glucuronate interconversions;ko00500//Starch and sucrose metabolism	GO:0030312//external encapsulating structure	GO:0030234//enzyme regulator activity;GO:0052689//carboxylic ester hydrolase activity	GO:0071555//cell wall organization;GO:0000272//polysaccharide catabolic process;GO:0044092//negative regulation of molecular function	gi|697183275|ref|XP_009600658.1|/0/PREDICTED: probable pectinesterase/pectinesterase inhibitor 25 [Nicotiana tomentosiformis]
gene_2655	993	1082	1056	2621	2185	6.22954	1.14054	up	6.94985e-09	1.50083e-06	-	-	-	-	gi|698500702|ref|XP_009796093.1|/8.36974e-31/PREDICTED: sarcoplasmic reticulum histidine-rich calcium-binding protein [Nicotiana sylvestris]
gene_49520	1074	388	296	752	875	4.64026	1.20725	up	9.11296e-09	1.9028e-06	-	-	GO:0046914//transition metal ion binding	-	gi|698577351|ref|XP_009776453.1|/0/PREDICTED: putative E3 ubiquitin-protein ligase XBAT31 [Nicotiana sylvestris]
gene_2715	1188	154	139	351	408	3.50948	1.33387	up	9.67727e-09	2.00733e-06	-	GO:0005911//cell-cell junction;GO:0031224//intrinsic component of membrane;GO:0031090//organelle membrane;GO:0044459	GO:0015562//efflux transmembrane transporter activity	GO:0009630//gravitropism;GO:0010015//root morphogenesis;GO:0009734//auxin-activated signaling pathway;GO:0000904//cell morphogenesis involved in differentiation;GO:0000578//embryonic axis specification;GO:0048588//developmental cell growth;GO:0009314//response to radiation;GO:0060918//auxin transport	gi|459654756|gb|AGG79240.1|/0/auxin efflux facilitator PIN3bT [Nicotiana tabacum]
gene_82884	1281	357	380	727	855	4.64352	1.06572	up	1.16447e-08	2.38406e-06	-	GO:0005618//cell wall	GO:0017076//purine nucleotide binding;GO:0016772//transferase activity, transferring phosphorus-containing groups;GO:0003824//catalytic activity	GO:0006796//phosphate-containing compound metabolic process;GO:0008152//metabolic process	gi|697109758|ref|XP_009608743.1|/1.71051e-64/PREDICTED: SNF1-related protein kinase regulatory subunit gamma-1 [Nicotiana tomentosiformis]
gene_13916	546	51	94	247	256	2.81492	1.76937	up	1.19065e-08	2.42194e-06	ko04075//Plant hormone signal transduction	GO:0043231//intracellular membrane-bounded organelle	GO:0005515//protein binding	GO:0009416//response to light stimulus;GO:0009755//hormone-mediated signaling pathway;GO:0003006//developmental process involved in reproduction;GO:0006351//transcription, DNA-templated	gi|697131545|ref|XP_009619832.1|/1.1697e-118/PREDICTED: auxin-induced protein AUX22-like [Nicotiana tomentosiformis]
gene_81625	2514	0	1	25	32	-0.4959	5.4855	up	1.25116e-08	2.52871e-06	ko00591//Linoleic acid metabolism;ko01100//Metabolic pathways;ko00100//Steroid biosynthesis;ko00564//Glycerophospholipid metabolism;ko00592//alpha-Linolenic acid metabolism;ko00565//Ether lipid metabolism;ko00590//Arachidonic acid metabolism;ko00561//Glycerolipid metabolism	GO:0005811//lipid particle	-	GO:0006641//triglyceride metabolic process;GO:0044238//primary metabolic process	gi|697158369|ref|XP_009587944.1|/0/PREDICTED: triacylglycerol lipase SDP1-like [Nicotiana tomentosiformis]
gene_68512	1479	14754	10552	28251	31709	9.84175	1.20035	up	1.35992e-08	2.71374e-06	ko04146//Peroxisome;ko01100//Metabolic pathways;ko00380//Tryptophan metabolism;ko00630//Glyoxylate and dicarboxylate metabolism;ko01110//Biosynthesis of secondary metabolites	GO:0005777//peroxisome	GO:0046906//tetrapyrrole binding;GO:0043169//cation binding;GO:0004601//peroxidase activity	GO:0042743//hydrogen peroxide metabolic process;GO:0006950//response to stress;GO:0044710	gi|698491984|ref|XP_009792372.1|;gi|464007|gb|AAA57551.1|/0;1.22386e-148/PREDICTED: catalase isozyme 1 [Nicotiana sylvestris];catalase, partial [Nicotiana sylvestris]
gene_8228	1470	149	178	389	412	3.60977	1.26081	up	1.50112e-08	2.97666e-06	ko04712//Circadian rhythm - plant	-	-	-	gi|698483651|ref|XP_009788675.1|/0/PREDICTED: transcription factor bHLH62-like [Nicotiana sylvestris]
gene_2714	489	66	70	236	207	2.66054	1.67371	up	1.54908e-08	3.05256e-06	-	GO:0005911//cell-cell junction;GO:0031224//intrinsic component of membrane;GO:0031090//organelle membrane;GO:0044459	GO:0015562//efflux transmembrane transporter activity	GO:0009630//gravitropism;GO:0010015//root morphogenesis;GO:0009734//auxin-activated signaling pathway;GO:0000904//cell morphogenesis involved in differentiation;GO:0000578//embryonic axis specification;GO:0048588//developmental cell growth;GO:0009314//response to radiation;GO:0060918//auxin transport	gi|459654756|gb|AGG79240.1|/3.21357e-96/auxin efflux facilitator PIN3bT [Nicotiana tabacum]
gene_63811	636	152	91	483	348	3.54907	1.73965	up	1.6099e-08	3.13323e-06	-	-	-	-	gi|698581812|ref|XP_009777650.1|/8.59498e-138/PREDICTED: uncharacterized protein LOC104227173 [Nicotiana sylvestris]
gene_79818	339	107	144	298	397	3.35223	1.43327	up	1.68047e-08	3.25053e-06	-	-	-	-	gi|697119348|ref|XP_009613623.1|/1.23656e-63/PREDICTED: uncharacterized protein LOC104106721 [Nicotiana tomentosiformis]
gene_29069	879	4754	4938	9477	23380	8.81677	1.70346	up	2.02328e-08	3.86618e-06	-	-	-	-	gi|697147885|ref|XP_009628114.1|/0/PREDICTED: probable xyloglucan endotransglucosylase/hydrolase protein 7 [Nicotiana tomentosiformis]
gene_24716	480	328	580	1730	1078	5.33018	1.62208	up	2.06689e-08	3.90541e-06	-	-	GO:0005515//protein binding	-	gi|698528194|ref|XP_009760926.1|/5.99333e-40/PREDICTED: uncharacterized protein LOC104213182 [Nicotiana sylvestris]
gene_37164	1953	1518	1163	5265	2981	6.89102	1.59853	up	2.08097e-08	3.90541e-06	-	GO:0031224//intrinsic component of membrane	-	GO:0044763	gi|459654760|gb|AGG79242.1|/0/auxin efflux facilitator PIN3aT [Nicotiana tabacum]
gene_12303	750	71	81	189	416	3.02317	1.93948	up	2.24016e-08	4.1547e-06	-	-	-	-	gi|697101670|ref|XP_009597245.1|/1.07881e-170/PREDICTED: uncharacterized protein LOC104093219 [Nicotiana tomentosiformis]
gene_54685	2610	39	36	131	173	2.05217	1.97458	up	2.35429e-08	4.31561e-06	ko00604//Glycosphingolipid biosynthesis - ganglio series;ko00531//Glycosaminoglycan degradation;ko01100//Metabolic pathways;ko00600//Sphingolipid metabolism;ko00052//Galactose metabolism;ko00511//Other glycan degradation	-	GO:0015925//galactosidase activity;GO:0005488	GO:0044238//primary metabolic process	gi|697134806|ref|XP_009621448.1|/0/PREDICTED: beta-galactosidase 10 [Nicotiana tomentosiformis]
gene_16402	1140	809	601	1629	1625	5.65425	1.16714	up	2.43109e-08	4.43062e-06	-	-	-	-	gi|697112128|ref|XP_009609941.1|/0/PREDICTED: uncharacterized protein LOC104103719 [Nicotiana tomentosiformis]
gene_45610	582	268	259	753	555	4.31612	1.28626	up	2.97371e-08	5.38839e-06	ko04075//Plant hormone signal transduction	GO:0043231//intracellular membrane-bounded organelle	GO:0005515//protein binding	GO:0009755//hormone-mediated signaling pathway;GO:0007275//multicellular organismal development;GO:0006351//transcription, DNA-templated	gi|698536303|ref|XP_009764468.1|/7.08187e-126/PREDICTED: auxin-induced protein 22D-like [Nicotiana sylvestris]
gene_34555	831	247	255	724	528	4.25104	1.29485	up	3.07797e-08	5.54545e-06	-	-	-	-	gi|697141111|ref|XP_009624665.1|/0/PREDICTED: uncharacterized protein LOC104115690 [Nicotiana tomentosiformis]
gene_14963	3555	72	69	177	451	3.04284	2.09437	up	3.23529e-08	5.79577e-06	-	-	-	-	gi|698466578|ref|XP_009782944.1|/0/PREDICTED: uncharacterized protein LOC104231622 [Nicotiana sylvestris]
gene_42206	444	294	317	728	634	4.41684	1.12879	up	3.35388e-08	5.97427e-06	-	-	-	-	gi|697125786|ref|XP_009616916.1|;gi|697125784|ref|XP_009616915.1|/8.30748e-78;3.53551e-87/PREDICTED: dnaJ homolog subfamily B member 6 isoform X3 [Nicotiana tomentosiformis];PREDICTED: dnaJ homolog subfamily B member 6 isoform X2 [Nicotiana tomentosiformis]
gene_76749	1389	569	589	1244	1160	5.26586	1.02362	up	3.65762e-08	6.47871e-06	-	-	-	-	gi|698570754|ref|XP_009774688.1|/0/PREDICTED: uncharacterized protein LOC104224702 isoform X1 [Nicotiana sylvestris]
gene_44753	1794	1671	1536	2921	4387	6.81584	1.14137	up	3.72602e-08	6.56301e-06	-	-	-	-	gi|698521533|ref|XP_009757573.1|/0/PREDICTED: protein NRT1/ PTR FAMILY 4.5-like isoform X2 [Nicotiana sylvestris]
gene_49517	1197	3013	2703	5788	5950	7.55525	1.00193	up	3.82326e-08	6.69687e-06	ko03040//Spliceosome	-	GO:0036094//small molecule binding;GO:0097159//organic cyclic compound binding	-	gi|698585851|ref|XP_009778763.1|/2.04438e-65/PREDICTED: serine/arginine-rich splicing factor SR45a-like isoform X2 [Nicotiana sylvestris]
gene_81861	1344	785	846	1463	2020	5.7783	1.0539	up	3.8803e-08	6.75922e-06	ko04145//Phagosome	GO:0043231//intracellular membrane-bounded organelle;GO:0015630//microtubule cytoskeleton;GO:0043234//protein complex	GO:0005198//structural molecule activity;GO:0032550;GO:0017111//nucleoside-triphosphatase activity	GO:0051603//proteolysis involved in cellular protein catabolic process;GO:0006996//organelle organization;GO:0006970//response to osmotic stress;GO:0006006//glucose metabolic process;GO:0043623//cellular protein complex assembly;GO:0009154//purine ribonucleotide catabolic process	gi|698445347|ref|XP_009767718.1|/0/PREDICTED: tubulin beta-1 chain [Nicotiana sylvestris]
gene_53011	1203	805	882	1512	2107	5.83104	1.06055	up	3.91282e-08	6.77843e-06	ko00600//Sphingolipid metabolism;ko00052//Galactose metabolism;ko00603//Glycosphingolipid biosynthesis - globo series;ko00561//Glycerolipid metabolism	-	GO:0004557//alpha-galactosidase activity	GO:0044238//primary metabolic process	gi|698472146|ref|XP_009784200.1|/0/PREDICTED: alpha-galactosidase [Nicotiana sylvestris]
gene_58799	489	380	271	690	911	4.60069	1.25022	up	3.99461e-08	6.8823e-06	-	-	-	-	gi|698518982|ref|XP_009804355.1|/4.50099e-105/PREDICTED: protein EARLY RESPONSIVE TO DEHYDRATION 15 isoform X2 [Nicotiana sylvestris]
gene_44081	1104	21	19	81	168	1.66175	2.57762	up	4.17357e-08	7.15155e-06	-	-	-	GO:0044699	gi|697156647|ref|XP_009587078.1|/1.22059e-123/PREDICTED: putative auxin efflux carrier component 8 [Nicotiana tomentosiformis]
gene_28974	1404	45	62	159	222	2.40761	1.79342	up	4.23154e-08	7.21169e-06	ko00903//Limonene and pinene degradation;ko01100//Metabolic pathways;ko00945//Stilbenoid, diarylheptanoid and gingerol biosynthesis;ko00906//Carotenoid biosynthesis;ko01110//Biosynthesis of secondary metabolites	-	GO:0046914//transition metal ion binding;GO:0016491//oxidoreductase activity;GO:0046906//tetrapyrrole binding	GO:0044710	gi|698508055|ref|XP_009799325.1|/0/PREDICTED: cytochrome P450 711A1 [Nicotiana sylvestris]
gene_57234	1599	72	113	405	246	3.18942	1.80337	up	4.4995e-08	7.58635e-06	-	-	-	-	gi|698470613|ref|XP_009783853.1|;gi|698470609|ref|XP_009783852.1|/0;0/PREDICTED: uncharacterized protein LOC104232363 isoform X2 [Nicotiana sylvestris];PREDICTED: uncharacterized protein LOC104232363 isoform X1 [Nicotiana sylvestris]
gene_55705	690	698	657	1472	1358	5.4988	1.03062	up	4.96689e-08	8.28577e-06	-	-	-	-	gi|698510788|ref|XP_009800540.1|;gi|697125782|ref|XP_009616914.1|/2.35829e-101;3.70651e-116/PREDICTED: dnaJ homolog subfamily B member 6 isoform X1 [Nicotiana sylvestris];PREDICTED: dnaJ homolog subfamily B member 6 isoform X1 [Nicotiana tomentosiformis]
gene_58343	1758	161	166	471	366	3.66143	1.33007	up	5.20604e-08	8.59379e-06	-	-	-	-	gi|698487885|ref|XP_009790563.1|/0/PREDICTED: uncharacterized protein LOC104238005 [Nicotiana sylvestris]
gene_30052	333	456	447	1122	885	4.97821	1.12565	up	5.56548e-08	9.12573e-06	-	-	-	GO:0050896//response to stimulus	gi|698457690|ref|XP_009780891.1|/3.62705e-23/PREDICTED: abscisic stress-ripening protein 2 [Nicotiana sylvestris]
gene_32950	1062	2	10	79	54	0.72184	3.43383	up	5.73398e-08	9.3189e-06	ko03008//Ribosome biogenesis in eukaryotes	-	GO:0097159//organic cyclic compound binding;GO:0004518//nuclease activity;GO:0043169//cation binding	GO:0090304	gi|698522557|ref|XP_009758098.1|/0/PREDICTED: RNA exonuclease 4 [Nicotiana sylvestris]
gene_71126	1032	51	21	241	152	2.35642	2.41047	up	5.86377e-08	9.47354e-06	-	GO:0044421;GO:0031012//extracellular matrix	GO:0008422//beta-glucosidase activity	GO:0033554//cellular response to stress;GO:0044238//primary metabolic process	gi|170304|gb|AAA34103.1|/0/PR2 [Nicotiana tabacum]
gene_38606	780	1048	932	2326	1956	6.08132	1.08238	up	7.47923e-08	1.17906e-05	-	-	-	-	gi|697105551|ref|XP_009606589.1|/0/PREDICTED: uncharacterized protein LOC104100927 [Nicotiana tomentosiformis]
gene_76380	768	263	199	546	554	4.08038	1.2125	up	7.55396e-08	1.18492e-05	-	-	-	-	gi|698532505|ref|XP_009763079.1|/0/PREDICTED: uncharacterized protein LOC104215037 [Nicotiana sylvestris]
gene_59272	1239	474	451	1128	902	5.00031	1.10634	up	8.00796e-08	1.23766e-05	-	GO:0016020//membrane	GO:0046873//metal ion transmembrane transporter activity	GO:0044765;GO:0030001//metal ion transport;GO:0044763	gi|698531840|ref|XP_009762749.1|/0/PREDICTED: zinc transporter 4, chloroplastic [Nicotiana sylvestris]
gene_33361	594	4	2	44	39	0.0632462	3.70352	up	8.212e-08	1.26301e-05	ko04626//Plant-pathogen interaction;ko04075//Plant hormone signal transduction	-	GO:0003824//catalytic activity	-	gi|698491570|ref|XP_009792196.1|/1.55643e-124/PREDICTED: somatic embryogenesis receptor kinase 2-like [Nicotiana sylvestris]
gene_73109	888	1072	795	1993	6732	6.80413	2.15122	up	8.35073e-08	1.27811e-05	-	GO:0005576//extracellular region;GO:0030312//external encapsulating structure	GO:0016798//hydrolase activity, acting on glycosyl bonds;GO:0016758//transferase activity, transferring hexosyl groups	GO:0044042//glucan metabolic process	gi|38605537|sp|P93349.1|XTH_TOBAC/0/RecName: Full=Probable xyloglucan endotransglucosylase/hydrolase protein; Flags: Precursor
gene_10841	1866	108	103	284	278	3.07179	1.37935	up	9.64233e-08	1.44768e-05	ko04626//Plant-pathogen interaction;ko04075//Plant hormone signal transduction	GO:0031224//intrinsic component of membrane	GO:0004672//protein kinase activity;GO:0032550	GO:0006796//phosphate-containing compound metabolic process;GO:0006464//cellular protein modification process	gi|698476409|ref|XP_009785526.1|;gi|698476411|ref|XP_009785527.1|;gi|698476407|ref|XP_009785525.1|/2.73986e-169;0;0/PREDICTED: probable LRR receptor-like serine/threonine-protein kinase At5g63710 isoform X3 [Nicotiana sylvestris];PREDICTED: probable LRR receptor-like serine/threonine-protein kinase At5g63710 isoform X4 [Nicotiana sylvestris];PREDICTED: probable LRR receptor-like serine/threonine-…
gene_20546	1683	217	230	507	477	3.95443	1.10797	up	1.13367e-07	1.68601e-05	ko04626//Plant-pathogen interaction	GO:0016020//membrane	-	-	gi|698474639|ref|XP_009784762.1|/0/PREDICTED: plant intracellular Ras-group-related LRR protein 4-like [Nicotiana sylvestris]
gene_1129	864	246	230	557	506	4.06027	1.1273	up	1.15656e-07	1.71198e-05	-	GO:0005911//cell-cell junction;GO:0031224//intrinsic component of membrane;GO:0009536//plastid	GO:0005372//water transmembrane transporter activity	GO:0006950//response to stress;GO:0042044//fluid transport;GO:0001101//response to acid chemical	gi|735997359|tpg|DAA64678.1|/2.1872e-180/TPA_exp: aquaporin PIP2 4b [Nicotiana tabacum]
gene_39982	1332	74	85	228	227	2.74187	1.48513	up	1.19422e-07	1.75128e-05	-	-	-	-	gi|697095051|ref|XP_009609418.1|/0/PREDICTED: interactor of constitutive active ROPs 2, chloroplastic-like [Nicotiana tomentosiformis]
gene_58469	1143	1015	869	1758	2173	5.96747	1.0185	up	1.22116e-07	1.7825e-05	ko04141//Protein processing in endoplasmic reticulum	-	-	-	gi|697172443|ref|XP_009595159.1|/0/PREDICTED: uncharacterized protein LOC104091507 [Nicotiana tomentosiformis]
gene_36298	594	323	344	733	670	4.48528	1.04349	up	1.26546e-07	1.83865e-05	-	-	-	-	gi|1592812|emb|CAA65195.1|/5.30168e-73/22 kDa polypeptide [Nicotiana tabacum]
gene_38702	339	362	463	835	857	4.7629	1.00758	up	1.30644e-07	1.88086e-05	ko03013//RNA transport	-	GO:0008135//translation factor activity, nucleic acid binding	GO:0006412//translation	gi|697149045|ref|XP_009628718.1|/2.60482e-77/PREDICTED: protein translation factor SUI1 homolog [Nicotiana tomentosiformis]
gene_48557	744	85	153	338	337	3.30547	1.4811	up	1.40027e-07	1.97094e-05	-	-	-	GO:0006970//response to osmotic stress;GO:0001101//response to acid chemical	gi|697130691|ref|XP_009619401.1|/1.93926e-164/PREDICTED: uncharacterized protein LOC104111412 [Nicotiana tomentosiformis]
gene_19783	1494	51	76	259	180	2.6309	1.77149	up	1.44197e-07	2.01168e-05	-	-	GO:0008238//exopeptidase activity	GO:0016485//protein processing	gi|698544862|ref|XP_009767201.1|/0/PREDICTED: lysosomal Pro-X carboxypeptidase [Nicotiana sylvestris]
gene_73103	864	602	512	1301	1104	5.25145	1.07861	up	1.64001e-07	2.26789e-05	-	GO:0005911//cell-cell junction;GO:0031224//intrinsic component of membrane;GO:0009536//plastid	GO:0005372//water transmembrane transporter activity	GO:0006950//response to stress;GO:0042044//fluid transport;GO:0001101//response to acid chemical	gi|735997373|tpg|DAA64685.1|/0/TPA_exp: aquaporin PIP2 9a [Nicotiana tabacum]
gene_73981	1164	3	3	30	53	0.0551249	3.69043	up	1.79976e-07	2.46716e-05	ko03008//Ribosome biogenesis in eukaryotes	-	GO:0097159//organic cyclic compound binding;GO:0004518//nuclease activity;GO:0043169//cation binding	GO:0090304	gi|697119388|ref|XP_009613645.1|;gi|697119390|ref|XP_009613646.1|/0;5.7566e-127/PREDICTED: RNA exonuclease 4-like isoform X1 [Nicotiana tomentosiformis];PREDICTED: RNA exonuclease 4-like isoform X2 [Nicotiana tomentosiformis]
gene_26752	618	13	12	81	72	1.00194	2.57148	up	2.06787e-07	2.81025e-05	-	GO:0043231//intracellular membrane-bounded organelle	-	GO:0009628//response to abiotic stimulus;GO:0006950//response to stress;GO:1901700;GO:0001101//response to acid chemical;GO:0009414//response to water deprivation;GO:0009409//response to cold	gi|698516273|ref|XP_009803021.1|/3.16523e-64/PREDICTED: cold-regulated 413 plasma membrane protein 1-like [Nicotiana sylvestris]
gene_66760	2670	79	42	194	244	2.60606	1.80422	up	2.44081e-07	3.30284e-05	ko04626//Plant-pathogen interaction	-	-	-	gi|697152577|ref|XP_009630520.1|/0/PREDICTED: putative late blight resistance protein homolog R1A-3 [Nicotiana tomentosiformis]
gene_81345	1182	38	41	137	146	1.99123	1.80455	up	2.45351e-07	3.30584e-05	ko00270//Cysteine and methionine metabolism;ko01100//Metabolic pathways;ko01110//Biosynthesis of secondary metabolites	GO:0030312//external encapsulating structure;GO:0031981//nuclear lumen;GO:0005911//cell-cell junction;GO:0016020//membrane	GO:0043169//cation binding;GO:0032550;GO:0016765//transferase activity, transferring alkyl or aryl (other than methyl) groups	GO:0009108//coenzyme biosynthetic process;GO:0000096//sulfur amino acid metabolic process;GO:0009699//phenylpropanoid biosynthetic process;GO:0006950//response to stress	gi|697143817|ref|XP_009626028.1|/0/PREDICTED: S-adenosylmethionine synthase 3-like [Nicotiana tomentosiformis]
gene_4411	570	19	26	121	92	1.51971	2.21569	up	3.52843e-07	4.54073e-05	-	GO:0000785//chromatin	-	GO:0044260;GO:0090304	gi|698484584|ref|XP_009789096.1|/3.8968e-60/PREDICTED: HMG-Y-related protein A-like [Nicotiana sylvestris]
gene_65894	1860	470	325	1370	833	5.02737	1.44371	up	3.65263e-07	4.67938e-05	-	GO:0005911//cell-cell junction;GO:0031224//intrinsic component of membrane;GO:0031090//organelle membrane;GO:0044459	GO:0015562//efflux transmembrane transporter activity	GO:0009630//gravitropism;GO:0010015//root morphogenesis;GO:0009734//auxin-activated signaling pathway;GO:0000904//cell morphogenesis involved in differentiation;GO:0000578//embryonic axis specification;GO:0048588//developmental cell growth;GO:0009314//response to radiation;GO:0060918//auxin transport	gi|698529011|ref|XP_009761336.1|;gi|459654762|gb|AGG79243.1|/0;0/PREDICTED: auxin efflux carrier component 3-like isoform X2 [Nicotiana sylvestris];auxin efflux facilitator PIN3bS [Nicotiana tabacum]
gene_3454	1683	177	163	350	431	3.60009	1.15934	up	3.66585e-07	4.67938e-05	ko04626//Plant-pathogen interaction	GO:0016020//membrane	-	-	gi|697136279|ref|XP_009622215.1|/0/PREDICTED: plant intracellular Ras-group-related LRR protein 4-like [Nicotiana tomentosiformis]
gene_73285	1482	112	124	319	277	3.17849	1.30851	up	3.73667e-07	4.75054e-05	ko04712//Circadian rhythm - plant	-	-	-	gi|697147419|ref|XP_009627868.1|/0/PREDICTED: transcription factor bHLH62-like [Nicotiana tomentosiformis]
gene_8927	861	902	503	2091	1717	5.81915	1.39847	up	3.82271e-07	4.82105e-05	-	-	GO:0005515//protein binding;GO:0003677//DNA binding	GO:0009653//anatomical structure morphogenesis;GO:0009908//flower development;GO:0044763;GO:0009888//tissue development;GO:0009639//response to red or far red light;GO:0009725//response to hormone;GO:0006351//transcription, DNA-templated;GO:0050794//regulation of cellular process	gi|698485786|ref|XP_009789655.1|/0/PREDICTED: homeobox-leucine zipper protein HAT4-like [Nicotiana sylvestris]
gene_23677	2610	83	126	223	553	3.39583	1.84207	up	3.9083e-07	4.90936e-05	ko00604//Glycosphingolipid biosynthesis - ganglio series;ko00531//Glycosaminoglycan degradation;ko01100//Metabolic pathways;ko00600//Sphingolipid metabolism;ko00052//Galactose metabolism;ko00511//Other glycan degradation	-	GO:0015925//galactosidase activity;GO:0005488	GO:0044238//primary metabolic process	gi|698444951|ref|XP_009767061.1|/0/PREDICTED: beta-galactosidase 10 [Nicotiana sylvestris]
gene_19849	1341	250	175	432	679	4.04737	1.33308	up	4.03564e-07	5.02924e-05	-	-	-	-	gi|697127368|ref|XP_009617728.1|/0/PREDICTED: uncharacterized protein LOC104110016 [Nicotiana tomentosiformis]
gene_29860	1206	218	278	493	554	4.05813	1.0462	up	4.5008e-07	5.47898e-05	ko04712//Circadian rhythm - plant	-	-	-	gi|698463592|ref|XP_009782253.1|/0/PREDICTED: protein EARLY FLOWERING 3-like isoform X1 [Nicotiana sylvestris]
gene_52152	891	367	258	848	662	4.5348	1.23928	up	4.6505e-07	5.63944e-05	-	-	-	-	gi|698504250|ref|XP_009797664.1|/0/PREDICTED: uncharacterized protein LOC104244060 [Nicotiana sylvestris]
gene_12417	1458	307	321	545	863	4.45059	1.11973	up	5.22181e-07	6.28392e-05	-	-	-	-	gi|697179134|ref|XP_009598549.1|/1.32734e-72/PREDICTED: microtubule-associated protein TORTIFOLIA1-like [Nicotiana tomentosiformis]
gene_68609	810	165	160	326	420	3.53361	1.15802	up	5.51619e-07	6.58787e-05	-	GO:0016020//membrane	-	-	gi|698476368|ref|XP_009785507.1|/6.72367e-175/PREDICTED: tetraspanin-2 [Nicotiana sylvestris]
gene_65120	843	161	170	362	374	3.53201	1.11967	up	5.81599e-07	6.91122e-05	-	-	-	-	gi|697157303|ref|XP_009587406.1|/7.4702e-116/PREDICTED: protein lozenge-like [Nicotiana tomentosiformis]
gene_4248	1428	180	159	329	500	3.65471	1.24288	up	5.83077e-07	6.91122e-05	-	-	GO:0016787//hydrolase activity	-	gi|698517312|ref|XP_009803539.1|/0/PREDICTED: uncharacterized protein LOC104248887 [Nicotiana sylvestris]
gene_56436	1146	13	10	75	64	0.873263	2.55135	up	7.03797e-07	8.21852e-05	-	-	-	-	gi|697135456|ref|XP_009621783.1|/5.95299e-141/PREDICTED: uncharacterized protein LOC104113357 [Nicotiana tomentosiformis]
gene_57257	534	18	26	89	110	1.42816	2.13787	up	7.36253e-07	8.47201e-05	-	-	GO:0003824//catalytic activity	-	gi|697170551|ref|XP_009594193.1|/1.87393e-114/PREDICTED: uncharacterized protein LOC104090726 [Nicotiana tomentosiformis]
gene_6468	1473	235	203	668	433	4.06662	1.30577	up	8.41832e-07	9.47271e-05	-	-	-	-	gi|697134316|ref|XP_009621209.1|/0/PREDICTED: sugar transport protein 8-like [Nicotiana tomentosiformis]
gene_33036	1146	2673	2214	5699	4600	7.35983	1.04469	up	8.74058e-07	9.7724e-05	-	GO:0043231//intracellular membrane-bounded organelle	-	GO:0036211;GO:0001101//response to acid chemical;GO:0044767;GO:0009411//response to UV	gi|694353262|ref|XP_009358096.1|/0/PREDICTED: polyubiquitin isoform X1 [Pyrus x bretschneideri]
gene_43263	609	4	4	71	28	0.317514	3.57988	up	9.04603e-07	0.000100515	-	-	-	-	gi|697130136|ref|XP_009619132.1|/4.00065e-128/PREDICTED: ethylene-responsive transcription factor ERF003-like [Nicotiana tomentosiformis]
gene_84590	777	656	497	1313	1147	5.28975	1.05822	up	9.74324e-07	0.000107036	-	-	-	-	gi|698487218|ref|XP_009790287.1|/0/PREDICTED: uncharacterized protein LOC104237763 [Nicotiana sylvestris]
gene_69524	2091	225	244	436	534	3.95772	1.0113	up	9.814e-07	0.000107439	ko04075//Plant hormone signal transduction	-	GO:0005488	GO:0044763;GO:0009725//response to hormone;GO:0050794//regulation of cellular process;GO:0007275//multicellular organismal development;GO:0006351//transcription, DNA-templated	gi|698473702|ref|XP_009784518.1|;gi|697187181|ref|XP_009602628.1|/0;0/PREDICTED: auxin response factor 16-like [Nicotiana sylvestris];PREDICTED: auxin response factor 16-like [Nicotiana tomentosiformis]
gene_68278	2523	153	166	392	336	3.50807	1.1627	up	1.03776e-06	0.000112826	ko00604//Glycosphingolipid biosynthesis - ganglio series;ko00531//Glycosaminoglycan degradation;ko01100//Metabolic pathways;ko00600//Sphingolipid metabolism;ko00052//Galactose metabolism;ko00511//Other glycan degradation	-	GO:0015925//galactosidase activity;GO:0005488	GO:0044238//primary metabolic process	gi|697097559|ref|XP_009622143.1|/0/PREDICTED: beta-galactosidase-like [Nicotiana tomentosiformis]
gene_59986	1641	191	201	404	425	3.72511	1.04688	up	1.0892e-06	0.000116807	ko01100//Metabolic pathways;ko00500//Starch and sucrose metabolism	GO:0009532//plastid stroma	GO:0016160//amylase activity	GO:0006950//response to stress;GO:0005976//polysaccharide metabolic process;GO:0000023//maltose metabolic process	gi|697184605|ref|XP_009601320.1|/0/PREDICTED: beta-amylase 3, chloroplastic-like [Nicotiana tomentosiformis]
gene_81929	993	18	2	127	75	1.31587	3.28033	up	1.09718e-06	0.000117265	-	-	-	-	gi|697108591|ref|XP_009608156.1|;gi|697108588|ref|XP_009608155.1|/0;3.84675e-122/PREDICTED: transcription factor TCP12-like isoform X2 [Nicotiana tomentosiformis];PREDICTED: transcription factor CYCLOIDEA-like isoform X1 [Nicotiana tomentosiformis]
gene_4971	1788	176	137	375	360	3.50928	1.19464	up	1.18303e-06	0.000124332	-	-	-	-	gi|698584440|ref|XP_009778366.1|;gi|698584433|ref|XP_009778364.1|/0;0/PREDICTED: MACPF domain-containing protein At1g14780 isoform X3 [Nicotiana sylvestris];PREDICTED: MACPF domain-containing protein At1g14780 isoform X1 [Nicotiana sylvestris]
gene_71047	2091	556	606	946	1615	5.31681	1.09361	up	1.20953e-06	0.000126651	ko04075//Plant hormone signal transduction	GO:0043231//intracellular membrane-bounded organelle	GO:0003676//nucleic acid binding;GO:0005515//protein binding	GO:0009755//hormone-mediated signaling pathway;GO:0009791//post-embryonic development;GO:0001708//cell fate specification;GO:0006351//transcription, DNA-templated	gi|698452629|ref|XP_009779766.1|/0/PREDICTED: auxin response factor 4 [Nicotiana sylvestris]
gene_22101	1752	192	251	456	473	3.89103	1.0393	up	1.24453e-06	0.000129501	-	-	GO:0016772//transferase activity, transferring phosphorus-containing groups	-	gi|698474418|ref|XP_009784686.1|/0/PREDICTED: phosphatidylinositol 4-kinase gamma 4-like [Nicotiana sylvestris]
gene_85135	636	86	67	213	213	2.66042	1.43897	up	1.29777e-06	0.000134155	-	GO:0043231//intracellular membrane-bounded organelle;GO:0016020//membrane	GO:0032550	GO:0016192//vesicle-mediated transport;GO:0035556//intracellular signal transduction;GO:0040007//growth;GO:0032989;GO:0006605//protein targeting;GO:0016482//cytoplasmic transport	gi|698471028|ref|XP_009783946.1|/3.86268e-138/PREDICTED: ras-related protein RABB1c-like [Nicotiana sylvestris]
gene_2809	441	0	3	26	25	-0.58347	3.95564	up	1.41813e-06	0.000144233	-	-	-	-	gi|698584315|ref|XP_009778330.1|/2.54447e-105/PREDICTED: uncharacterized protein LOC104227724 [Nicotiana sylvestris]
gene_81481	1122	4881	4211	7980	29520	8.9392	1.97253	up	1.43449e-06	0.00014509	-	-	-	-	gi|697126509|ref|XP_009617293.1|/0/PREDICTED: uncharacterized protein LOC104109646 [Nicotiana tomentosiformis]
gene_51361	1680	191	215	537	392	3.85902	1.17202	up	1.43576e-06	0.00014509	-	-	-	-	gi|697136733|ref|XP_009622453.1|/0/PREDICTED: uncharacterized protein LOC104113849 [Nicotiana tomentosiformis]
gene_74898	2484	218	271	545	479	4.03481	1.04099	up	1.4728e-06	0.000148358	ko04626//Plant-pathogen interaction	GO:0031224//intrinsic component of membrane	GO:0005267//potassium channel activity	GO:0034220//ion transmembrane transport;GO:0030001//metal ion transport	gi|697111405|ref|XP_009609577.1|/0/PREDICTED: potassium channel SKOR-like [Nicotiana tomentosiformis]
gene_24492	1197	106	108	241	277	2.99127	1.23832	up	1.62547e-06	0.000160155	ko03410//Base excision repair	-	GO:0003824//catalytic activity	GO:0006281//DNA repair	gi|698419773|ref|XP_009798027.1|/0/PREDICTED: uncharacterized protein LOC104244298 [Nicotiana sylvestris]
gene_6969	762	30	7	137	102	1.61739	2.63965	up	1.69447e-06	0.000165403	-	-	-	-	gi|698523342|ref|XP_009758477.1|/5.49641e-157/PREDICTED: ethylene-responsive transcription factor ERF003-like [Nicotiana sylvestris]
gene_7523	1776	991	781	1950	1691	5.87206	1.00494	up	1.73741e-06	0.00016855	ko01100//Metabolic pathways;ko00620//Pyruvate metabolism;ko00710//Carbon fixation in photosynthetic organisms	-	GO:0043169//cation binding;GO:0004470//malic enzyme activity;GO:0000166//nucleotide binding	GO:0043648//dicarboxylic acid metabolic process	gi|698453009|ref|XP_009779848.1|/0/PREDICTED: NADP-dependent malic enzyme [Nicotiana sylvestris]
gene_46600	768	34	9	215	93	1.96457	2.80364	up	1.81458e-06	0.00017496	ko04075//Plant hormone signal transduction	-	-	-	gi|697147702|ref|XP_009628019.1|/0/PREDICTED: abscisic acid receptor PYL4-like [Nicotiana tomentosiformis]
gene_27962	1020	12	8	142	43	1.21274	3.18579	up	1.90159e-06	0.000181682	ko04145//Phagosome	-	GO:0070011//peptidase activity, acting on L-amino acid peptides	GO:0016485//protein processing	gi|697106191|ref|XP_009606934.1|/0/PREDICTED: zingipain-2 [Nicotiana tomentosiformis]
gene_36651	465	32	4	100	222	1.96173	3.07077	up	1.96576e-06	0.000186682	-	-	-	-	gi|698498854|ref|XP_009795305.1|/1.1966e-102/PREDICTED: uncharacterized protein LOC104242027 [Nicotiana sylvestris]
gene_42437	687	15	22	152	65	1.50639	2.53969	up	2.04203e-06	0.000192764	ko04075//Plant hormone signal transduction	-	-	-	gi|698503017|ref|XP_009797130.1|/3.24927e-101/PREDICTED: auxin-responsive protein IAA29-like [Nicotiana sylvestris]
gene_71153	4293	122	128	425	257	3.34748	1.42901	up	2.05739e-06	0.000193634	ko03040//Spliceosome;ko02010//ABC transporters	GO:0031224//intrinsic component of membrane	GO:0017111//nucleoside-triphosphatase activity;GO:0032550	GO:0009154//purine ribonucleotide catabolic process;GO:0051234//establishment of localization	gi|697124205|ref|XP_009616095.1|/0/PREDICTED: pleiotropic drug resistance protein 1-like [Nicotiana tomentosiformis]
gene_13673	840	88	55	192	236	2.63744	1.53361	up	2.07706e-06	0.000194904	-	-	-	-	gi|698539257|ref|XP_009765392.1|/0/PREDICTED: zinc finger AN1 and C2H2 domain-containing stress-associated protein 16-like [Nicotiana sylvestris]
gene_15054	693	8	7	47	53	0.402983	2.68054	up	2.17506e-06	0.000201698	-	-	-	-	gi|698546617|ref|XP_009767766.1|/2.5062e-155/PREDICTED: TMV resistance protein N-like [Nicotiana sylvestris]
gene_85173	1590	58	28	126	237	2.28722	2.01221	up	2.18348e-06	0.000201885	-	GO:0031224//intrinsic component of membrane	GO:0005515//protein binding	GO:0006950//response to stress	gi|697124994|ref|XP_009616509.1|;gi|697124996|ref|XP_009616510.1|/9.14789e-86;0/PREDICTED: MLO-like protein 4 isoform X1 [Nicotiana tomentosiformis];PREDICTED: MLO-like protein 4 isoform X2 [Nicotiana tomentosiformis]
gene_19590	1050	230	260	613	456	4.0814	1.10298	up	2.3226e-06	0.000212258	ko00908//Zeatin biosynthesis;ko00944//Flavone and flavonol biosynthesis	-	-	-	gi|698551851|ref|XP_009769445.1|/0/PREDICTED: UDP-glycosyltransferase 73C1-like [Nicotiana sylvestris]
gene_82311	648	374	354	842	657	4.59437	1.01484	up	2.33005e-06	0.000212324	-	GO:0031225//anchored component of membrane	-	GO:0009987//cellular process	gi|7801129|emb|CAB91552.1|/2.76028e-87/DREPP2 protein [Nicotiana tabacum]
gene_77403	582	224	285	782	471	4.25994	1.2859	up	2.37485e-06	0.000215783	ko04075//Plant hormone signal transduction	GO:0043231//intracellular membrane-bounded organelle	GO:0005515//protein binding	GO:0009755//hormone-mediated signaling pathway;GO:0007275//multicellular organismal development;GO:0006351//transcription, DNA-templated	gi|697160725|ref|XP_009589137.1|/7.07367e-125/PREDICTED: auxin-induced protein 22D-like [Nicotiana tomentosiformis]
gene_2886	2550	110	85	296	228	2.974	1.39467	up	2.43301e-06	0.000220432	ko00500//Starch and sucrose metabolism	-	GO:0035251//UDP-glucosyltransferase activity;GO:0019203//carbohydrate phosphatase activity	GO:0006796//phosphate-containing compound metabolic process;GO:0005991//trehalose metabolic process	gi|698518617|ref|XP_009804177.1|/0/PREDICTED: probable alpha,alpha-trehalose-phosphate synthase [UDP-forming] 7 isoform X1 [Nicotiana sylvestris]
gene_9202	3798	12	10	78	53	0.797855	2.53602	up	2.4416e-06	0.000220577	ko02010//ABC transporters	GO:0031224//intrinsic component of membrane;GO:0005911//cell-cell junction	GO:0017111//nucleoside-triphosphatase activity;GO:0032550;GO:0015405	GO:0009154//purine ribonucleotide catabolic process;GO:0051234//establishment of localization	gi|698420792|ref|XP_009765310.1|/0/PREDICTED: ABC transporter B family member 15-like [Nicotiana sylvestris]
gene_66200	924	86	66	175	265	2.68431	1.4835	up	2.46351e-06	0.00022192	-	-	-	-	gi|698496383|ref|XP_009794244.1|/0/PREDICTED: thaumatin-like protein 1b [Nicotiana sylvestris]
gene_76915	1707	122	160	341	307	3.33637	1.17467	up	2.58872e-06	0.000230969	-	-	-	-	gi|698520573|ref|XP_009757101.1|/0/PREDICTED: uncharacterized protein LOC104210010 [Nicotiana sylvestris]
gene_14765	492	92	27	380	216	2.97226	2.2835	up	2.59327e-06	0.000230969	-	-	-	-	gi|697161783|ref|XP_009589683.1|/1.43842e-82/PREDICTED: HMG-Y-related protein A-like [Nicotiana tomentosiformis]
gene_3233	1338	88	104	193	334	2.95668	1.41115	up	2.68927e-06	0.000238174	-	-	GO:0046914//transition metal ion binding	-	gi|698487167|ref|XP_009790266.1|/0/PREDICTED: putative E3 ubiquitin-protein ligase XBAT31 [Nicotiana sylvestris]
gene_1904	963	185	372	590	781	4.37086	1.27265	up	2.83896e-06	0.000250727	ko00270//Cysteine and methionine metabolism;ko01100//Metabolic pathways;ko01110//Biosynthesis of secondary metabolites	-	GO:0016705//oxidoreductase activity, acting on paired donors, with incorporation or reduction of molecular oxygen	GO:0044710	gi|697119374|ref|XP_009613638.1|/0/PREDICTED: 1-aminocyclopropane-1-carboxylate oxidase-like [Nicotiana tomentosiformis]
gene_29827	1266	29	33	163	93	1.8186	2.02581	up	2.86894e-06	0.000252667	ko00520//Amino sugar and nucleotide sugar metabolism;ko01100//Metabolic pathways;ko01110//Biosynthesis of secondary metabolites;ko00051//Fructose and mannose metabolism	-	GO:0046914//transition metal ion binding;GO:0016861//intramolecular oxidoreductase activity, interconverting aldoses and ketoses	GO:0009226//nucleotide-sugar biosynthetic process	gi|697165488|ref|XP_009591548.1|/0/PREDICTED: mannose-6-phosphate isomerase 1-like [Nicotiana tomentosiformis]
gene_63057	1353	1793	1472	2686	5118	6.88547	1.20076	up	2.91734e-06	0.000256214	ko04145//Phagosome	GO:0032991//macromolecular complex;GO:0015630//microtubule cytoskeleton	GO:0017111//nucleoside-triphosphatase activity;GO:0032550;GO:0005198//structural molecule activity	GO:0009154//purine ribonucleotide catabolic process;GO:0043623//cellular protein complex assembly	gi|460414930|ref|XP_004252814.1|;gi|697133501|ref|XP_009620798.1|/1.85037e-148;0/PREDICTED: tubulin alpha-2 chain-like [Solanum lycopersicum];PREDICTED: tubulin alpha chain [Nicotiana tomentosiformis]
gene_47580	1728	385	280	933	638	4.60375	1.2113	up	2.94254e-06	0.000256657	ko01100//Metabolic pathways;ko00564//Glycerophospholipid metabolism;ko00592//alpha-Linolenic acid metabolism	-	GO:0016787//hydrolase activity	-	gi|698501599|ref|XP_009796494.1|/0/PREDICTED: uncharacterized protein LOC104243066 [Nicotiana sylvestris]
gene_22000	966	4	1	24	37	-0.331363	3.49697	up	2.9468e-06	0.000256657	ko04075//Plant hormone signal transduction	-	-	-	gi|698488673|ref|XP_009790927.1|;gi|698488675|ref|XP_009790928.1|/1.69339e-180;0/PREDICTED: uncharacterized protein LOC104238298 isoform X2 [Nicotiana sylvestris];PREDICTED: putative two-component response regulator-like APRR6 isoform X3 [Nicotiana sylvestris]
gene_50025	564	40	53	143	145	2.06399	1.59957	up	3.04647e-06	0.000264607	ko04075//Plant hormone signal transduction	GO:0043231//intracellular membrane-bounded organelle	GO:0005515//protein binding	GO:0009755//hormone-mediated signaling pathway;GO:0007275//multicellular organismal development;GO:0006351//transcription, DNA-templated	gi|697158373|ref|XP_009587946.1|/1.17156e-135/PREDICTED: auxin-induced protein 22E-like [Nicotiana tomentosiformis]
gene_36094	1428	216	188	443	413	3.77372	1.0493	up	3.11761e-06	0.000267106	-	-	-	-	gi|697146307|ref|XP_009627301.1|/0/PREDICTED: uncharacterized protein LOC104117878 [Nicotiana tomentosiformis]
gene_42276	948	78	56	242	169	2.58069	1.58635	up	3.22615e-06	0.000274911	-	-	GO:0004713//protein tyrosine kinase activity	GO:0006468//protein phosphorylation	gi|698483330|ref|XP_009788536.1|/0/PREDICTED: bifunctional epoxide hydrolase 2-like [Nicotiana sylvestris]
gene_80001	588	34	52	119	170	2.03486	1.71046	up	3.26861e-06	0.000277033	-	-	-	-	gi|698422583|ref|XP_009780994.1|/2.79077e-107/PREDICTED: uncharacterized protein LOC104229949 isoform X2 [Nicotiana sylvestris]
gene_15485	1443	232	161	403	495	3.8043	1.14608	up	3.33881e-06	0.000281468	-	GO:0031224//intrinsic component of membrane	GO:0015171//amino acid transmembrane transporter activity;GO:0022804//active transmembrane transporter activity	GO:0044763;GO:0006865//amino acid transport	gi|697175558|ref|XP_009596720.1|/0/PREDICTED: amino acid permease 3-like isoform X1 [Nicotiana tomentosiformis]
gene_76177	2364	288	344	513	1112	4.59062	1.31139	up	3.39438e-06	0.000284691	-	-	-	-	gi|698551226|ref|XP_009769237.1|;gi|698551229|ref|XP_009769238.1|/0;0/PREDICTED: subtilisin-like protease isoform X1 [Nicotiana sylvestris];PREDICTED: subtilisin-like protease SBT5.3 isoform X2 [Nicotiana sylvestris]
gene_32865	1680	184	161	360	380	3.55708	1.0637	up	3.56036e-06	0.000295882	-	-	-	-	gi|698481093|ref|XP_009787560.1|/0/PREDICTED: trihelix transcription factor GTL1-like [Nicotiana sylvestris]
gene_75853	1782	175	381	584	895	4.44467	1.38212	up	3.90388e-06	0.000319702	-	-	-	-	gi|697133155|ref|XP_009620626.1|/0/PREDICTED: protein NRT1/ PTR FAMILY 5.6 [Nicotiana tomentosiformis]
gene_57543	618	155	118	332	312	3.31872	1.20133	up	3.9768e-06	0.000323991	-	GO:0031225//anchored component of membrane	-	GO:0009987//cellular process	gi|698532765|ref|XP_009763200.1|/9.44296e-72/PREDICTED: plasma membrane-associated cation-binding protein 1-like isoform X1 [Nicotiana sylvestris]
gene_64202	1455	172	195	471	350	3.69148	1.13893	up	4.36769e-06	0.00034863	ko04712//Circadian rhythm - plant	-	-	-	gi|698488629|ref|XP_009790907.1|/0/PREDICTED: protein REVEILLE 1-like isoform X1 [Nicotiana sylvestris]
gene_25213	693	155	169	429	314	3.53802	1.17421	up	4.58259e-06	0.000363941	ko04141//Protein processing in endoplasmic reticulum	-	-	GO:0050896//response to stimulus	gi|698479883|ref|XP_009787010.1|/1.15012e-144/PREDICTED: 26.5 kDa heat shock protein, mitochondrial-like [Nicotiana sylvestris]
gene_21596	1311	70	93	189	229	2.65953	1.32438	up	4.65358e-06	0.00036865	ko04626//Plant-pathogen interaction;ko04075//Plant hormone signal transduction	-	-	-	gi|697125421|ref|XP_009616730.1|/0/PREDICTED: cysteine-rich receptor-like protein kinase 2 [Nicotiana tomentosiformis]
gene_43613	858	29	7	135	90	1.54103	2.59504	up	4.83996e-06	0.000379599	ko04075//Plant hormone signal transduction	GO:0005576//extracellular region;GO:0030312//external encapsulating structure	GO:0016798//hydrolase activity, acting on glycosyl bonds;GO:0016758//transferase activity, transferring hexosyl groups	GO:0044042//glucan metabolic process	gi|698501514|ref|XP_009796455.1|/2.77172e-172/PREDICTED: xyloglucan endotransglucosylase/hydrolase protein 24-like [Nicotiana sylvestris]
gene_21939	1782	62	78	138	385	2.83063	1.84396	up	4.87712e-06	0.000381565	-	-	-	GO:0006810//transport	gi|697115195|ref|XP_009611526.1|/0/PREDICTED: cation/H(+) antiporter 20 [Nicotiana tomentosiformis]
gene_9184	2970	103	142	263	304	3.13759	1.1789	up	4.90868e-06	0.000383084	ko03440//Homologous recombination	-	-	-	gi|698565482|ref|XP_009773272.1|/0/PREDICTED: myosin-2-like isoform X3 [Nicotiana sylvestris]
gene_68002	804	69	73	178	194	2.48844	1.35388	up	5.02618e-06	0.000389362	-	GO:0031224//intrinsic component of membrane	-	-	gi|697145254|ref|XP_009626756.1|/9.68696e-99/PREDICTED: transmembrane protein 56-like [Nicotiana tomentosiformis]
gene_71557	2973	9	22	71	88	1.08539	2.32262	up	5.06344e-06	0.000390927	-	-	GO:0016301//kinase activity	GO:0008152//metabolic process	gi|698587612|ref|XP_009779240.1|/0/PREDICTED: receptor-like protein kinase HAIKU2 [Nicotiana sylvestris]
gene_60326	1638	54	42	217	123	2.26649	1.80001	up	5.47279e-06	0.0004178	ko00908//Zeatin biosynthesis;ko01100//Metabolic pathways;ko00905//Brassinosteroid biosynthesis;ko01110//Biosynthesis of secondary metabolites	-	GO:0046914//transition metal ion binding;GO:0016634//oxidoreductase activity, acting on the CH-CH group of donors, oxygen as acceptor;GO:0046906//tetrapyrrole binding	GO:0044710	gi|697160001|ref|XP_009588775.1|/0/PREDICTED: cytochrome P450 734A1 [Nicotiana tomentosiformis]
gene_63196	2208	189	203	329	590	3.81623	1.18126	up	5.94248e-06	0.000448231	ko02010//ABC transporters	-	GO:1901363;GO:0036094//small molecule binding;GO:0042626//ATPase activity, coupled to transmembrane movement of substances;GO:0097159//organic cyclic compound binding	GO:0048364//root development;GO:0044763;GO:0009605//response to external stimulus;GO:0009639//response to red or far red light;GO:0009791//post-embryonic development;GO:0009733//response to auxin;GO:0009926//auxin polar transport;GO:0048569//post-embryonic organ development;GO:0008152//metabolic process	gi|698523316|ref|XP_009758464.1|/0/PREDICTED: ABC transporter B family member 19 [Nicotiana sylvestris]
gene_63423	1239	144	153	386	292	3.40852	1.16615	up	6.08584e-06	0.000457948	ko03410//Base excision repair	-	GO:0003824//catalytic activity	GO:0006281//DNA repair	gi|698491324|ref|XP_009792090.1|/0/PREDICTED: uncharacterized protein LOC104239210 [Nicotiana sylvestris]
gene_43359	696	157	104	558	269	3.57518	1.64197	up	6.21946e-06	0.000464676	-	GO:0031225//anchored component of membrane	-	GO:0009987//cellular process	gi|697132452|ref|XP_009620274.1|/3.42706e-90/PREDICTED: plasma membrane-associated cation-binding protein 1-like [Nicotiana tomentosiformis]
gene_27284	1125	19	8	120	59	1.2143	2.69244	up	6.28494e-06	0.000468458	ko01100//Metabolic pathways;ko00562//Inositol phosphate metabolism;ko01110//Biosynthesis of secondary metabolites	-	GO:0004022//alcohol dehydrogenase (NAD) activity	GO:0044710	gi|697191630|ref|XP_009604885.1|/1.06993e-168/PREDICTED: trans-1,2-dihydrobenzene-1,2-diol dehydrogenase [Nicotiana tomentosiformis]
gene_55876	1773	133	132	454	255	3.41227	1.40197	up	6.62839e-06	0.000488114	ko04626//Plant-pathogen interaction	-	-	-	gi|698487654|ref|XP_009790461.1|/0/PREDICTED: probable WRKY transcription factor 26 [Nicotiana sylvestris]
gene_50352	2142	466	483	1137	799	4.96803	1.00653	up	6.64153e-06	0.000488114	-	-	-	GO:0044763	gi|697168353|ref|XP_009593058.1|/0/PREDICTED: probable metal-nicotianamine transporter YSL7 [Nicotiana tomentosiformis]
gene_43985	1911	458	243	1282	744	4.89322	1.50007	up	6.72401e-06	0.000493026	ko04626//Plant-pathogen interaction;ko04075//Plant hormone signal transduction;ko04120//Ubiquitin mediated proteolysis	GO:0016020//membrane	GO:0016301//kinase activity;GO:0016772//transferase activity, transferring phosphorus-containing groups	GO:0006796//phosphate-containing compound metabolic process	gi|697139205|ref|XP_009623689.1|;gi|697139207|ref|XP_009623690.1|/0;1.85353e-121/PREDICTED: probable leucine-rich repeat receptor-like protein kinase At1g68400 isoform X1 [Nicotiana tomentosiformis];PREDICTED: probable leucine-rich repeat receptor-like protein kinase At1g68400 isoform X2 [Nicotiana tomentosiformis]
gene_22357	1086	139	193	335	372	3.49105	1.06048	up	7.29521e-06	0.000529979	ko01100//Metabolic pathways;ko00906//Carotenoid biosynthesis;ko01110//Biosynthesis of secondary metabolites;ko00511//Other glycan degradation	-	GO:0016787//hydrolase activity	GO:0044238//primary metabolic process	gi|698436329|ref|XP_009801786.1|/0/PREDICTED: GDSL esterase/lipase LTL1-like [Nicotiana sylvestris]
gene_28670	975	108	109	300	228	3.0239	1.2567	up	7.49237e-06	0.000540565	ko04075//Plant hormone signal transduction	-	-	-	gi|697164337|ref|XP_009590977.1|/0/PREDICTED: BES1/BZR1 homolog protein 4-like [Nicotiana tomentosiformis]
gene_10008	723	631	676	1009	3089	5.83922	1.58633	up	7.97716e-06	0.000569722	-	GO:0030312//external encapsulating structure	-	GO:0071555//cell wall organization	gi|697161458|ref|XP_009589509.1|/4.44463e-153/PREDICTED: expansin-A10-like [Nicotiana tomentosiformis]
gene_18282	1659	44	36	166	110	1.97695	1.75847	up	7.99331e-06	0.000569722	ko00908//Zeatin biosynthesis	-	GO:0016645//oxidoreductase activity, acting on the CH-NH group of donors;GO:0016616//oxidoreductase activity, acting on the CH-OH group of donors, NAD or NADP as acceptor;GO:0000166//nucleotide binding	GO:0009690//cytokinin metabolic process;GO:0009888//tissue development;GO:0044710	gi|697111135|ref|XP_009609443.1|/0/PREDICTED: cytokinin dehydrogenase 1-like [Nicotiana tomentosiformis]
gene_6587	1680	100	151	269	313	3.17336	1.18321	up	8.00492e-06	0.000569722	-	-	-	-	gi|697163291|ref|XP_009590467.1|/0/PREDICTED: protein NRT1/ PTR FAMILY 5.6-like [Nicotiana tomentosiformis]
gene_11794	879	40	65	214	133	2.31315	1.71081	up	8.32255e-06	0.000585718	-	-	GO:0016772//transferase activity, transferring phosphorus-containing groups	GO:0009987//cellular process;GO:0006796//phosphate-containing compound metabolic process;GO:0031669//cellular response to nutrient levels	gi|697097072|ref|XP_009619627.1|;gi|698484499|ref|XP_009789055.1|/0;3.01445e-69/PREDICTED: SNF1-related protein kinase regulatory subunit beta-1 [Nicotiana tomentosiformis];PREDICTED: SNF1-related protein kinase regulatory subunit beta-1 [Nicotiana sylvestris]
gene_67450	1770	266	220	432	572	4.0082	1.00207	up	8.61752e-06	0.000603782	-	-	-	-	gi|698503881|ref|XP_009797500.1|/0/PREDICTED: WPP domain-interacting protein 2 [Nicotiana sylvestris]
gene_77972	1122	209	150	513	356	3.74279	1.24562	up	8.66717e-06	0.000605914	ko03410//Base excision repair	-	-	-	gi|697166589|ref|XP_009592127.1|/0/PREDICTED: uncharacterized protein LOC104089024 [Nicotiana tomentosiformis]
gene_58121	1530	6	4	50	30	0.0826959	2.94607	up	8.81882e-06	0.000615151	-	GO:0031224//intrinsic component of membrane	GO:0022857//transmembrane transporter activity	GO:0051234//establishment of localization;GO:0044763	gi|698470782|ref|XP_009783890.1|/1.02791e-149/PREDICTED: hexose carrier protein HEX6-like [Nicotiana sylvestris]
gene_27867	1617	259	201	495	459	3.94014	1.0163	up	9.25167e-06	0.000643768	ko04626//Plant-pathogen interaction	-	-	-	gi|697160322|ref|XP_009588939.1|/0/PREDICTED: calcium-dependent protein kinase 10-like [Nicotiana tomentosiformis]
gene_80864	1413	12	5	95	38	0.778012	2.93025	up	9.27441e-06	0.000643768	ko00270//Cysteine and methionine metabolism;ko01100//Metabolic pathways;ko01110//Biosynthesis of secondary metabolites	-	GO:0043168//anion binding;GO:0005515//protein binding;GO:0016846//carbon-sulfur lyase activity	GO:0006412//translation;GO:0010039//response to iron ion;GO:0009692;GO:0009725//response to hormone;GO:0018871;GO:0003006//developmental process involved in reproduction	gi|698428580|ref|XP_009789938.1|/0/PREDICTED: 1-aminocyclopropane-1-carboxylate synthase 3 [Nicotiana sylvestris]
gene_38849	687	10	18	93	56	0.998626	2.38999	up	9.29032e-06	0.000643768	ko04075//Plant hormone signal transduction	-	-	GO:0009987//cellular process;GO:0050896//response to stimulus	gi|697139282|ref|XP_009623727.1|/3.06019e-169/PREDICTED: auxin-responsive protein IAA29-like [Nicotiana tomentosiformis]
gene_5817	2523	142	130	272	325	3.23683	1.09434	up	9.76999e-06	0.000671107	ko00604//Glycosphingolipid biosynthesis - ganglio series;ko00531//Glycosaminoglycan degradation;ko01100//Metabolic pathways;ko00600//Sphingolipid metabolism;ko00052//Galactose metabolism;ko00511//Other glycan degradation	-	GO:0015925//galactosidase activity;GO:0005488	GO:0044238//primary metabolic process	gi|698551721|ref|XP_009769408.1|/0/PREDICTED: beta-galactosidase-like [Nicotiana sylvestris]
gene_24342	1710	169	182	301	476	3.60369	1.10211	up	9.88857e-06	0.000677776	-	-	-	-	gi|697113088|ref|XP_009610425.1|/0/PREDICTED: protein NRT1/ PTR FAMILY 2.11 [Nicotiana tomentosiformis]
gene_47695	759	131	153	296	311	3.27343	1.06389	up	1.00128e-05	0.000684799	-	-	GO:0097159//organic cyclic compound binding	-	gi|697186800|ref|XP_009602437.1|/8.14831e-177/PREDICTED: protein vip1-like isoform X2 [Nicotiana tomentosiformis]
gene_68557	942	33	25	156	84	1.72939	2.0236	up	1.02012e-05	0.000692526	ko00908//Zeatin biosynthesis;ko01100//Metabolic pathways;ko00905//Brassinosteroid biosynthesis;ko01110//Biosynthesis of secondary metabolites	-	GO:0046914//transition metal ion binding;GO:0016491//oxidoreductase activity;GO:0046906//tetrapyrrole binding;GO:0016634//oxidoreductase activity, acting on the CH-CH group of donors, oxygen as acceptor	GO:0044710	gi|697160113|ref|XP_009588836.1|/2.98355e-97/PREDICTED: cytochrome P450 734A1-like, partial [Nicotiana tomentosiformis]
gene_84285	930	12	7	42	71	0.58515	2.50537	up	1.02046e-05	0.000692526	-	-	-	-	gi|697114109|ref|XP_009610951.1|/8.87177e-163/PREDICTED: phosphate transporter PHO1 [Nicotiana tomentosiformis]
gene_15086	1023	38	66	117	250	2.34922	1.77353	up	1.05036e-05	0.000708288	-	-	-	-	gi|698565301|ref|XP_009773226.1|/1.57639e-169/PREDICTED: uncharacterized protein LOC104223473 [Nicotiana sylvestris]
gene_12904	762	9	11	49	57	0.525822	2.35769	up	1.05135e-05	0.000708288	ko01100//Metabolic pathways;ko01110//Biosynthesis of secondary metabolites;ko00910//Nitrogen metabolism;ko00250//Alanine, aspartate and glutamate metabolism	GO:0005911//cell-cell junction;GO:0016020//membrane;GO:0044444;GO:0043231//intracellular membrane-bounded organelle	-	-	gi|698419492|ref|XP_009793527.1|/0/PREDICTED: stem-specific protein TSJT1 [Nicotiana sylvestris]
gene_52691	1398	7	31	104	98	1.41266	2.39173	up	1.10224e-05	0.000738787	-	-	-	-	gi|697150795|ref|XP_009629604.1|/0/PREDICTED: protein IQ-DOMAIN 1 [Nicotiana tomentosiformis]
gene_39116	4305	480	359	1362	738	5.00098	1.30172	up	1.10599e-05	0.000738787	ko03040//Spliceosome;ko02010//ABC transporters	GO:0031224//intrinsic component of membrane	GO:0017111//nucleoside-triphosphatase activity;GO:0032550	GO:0009154//purine ribonucleotide catabolic process;GO:0051234//establishment of localization	gi|75326590|sp|Q76CU2.1|PDR1_TOBAC/0/RecName: Full=Pleiotropic drug resistance protein 1; AltName: Full=NtPDR1 [Nicotiana tabacum]
gene_2796	720	271	195	505	478	3.97523	1.03869	up	1.20291e-05	0.000795106	-	-	-	-	gi|698518531|ref|XP_009804133.1|/7.26737e-135/PREDICTED: uncharacterized protein LOC104249409 [Nicotiana sylvestris]
gene_21025	1203	1377	1416	2081	4198	6.59671	1.11606	up	1.27099e-05	0.000827483	ko01100//Metabolic pathways;ko00040//Pentose and glucuronate interconversions;ko00500//Starch and sucrose metabolism	-	GO:0016788//hydrolase activity, acting on ester bonds	GO:0008152//metabolic process	gi|698560422|ref|XP_009771845.1|/0/PREDICTED: pectinesterase-like [Nicotiana sylvestris]
gene_54769	927	177	160	377	333	3.50918	1.04322	up	1.30483e-05	0.000844766	-	-	GO:0003824//catalytic activity	GO:0008152//metabolic process	gi|698444600|ref|XP_009766473.1|/1.1208e-92/PREDICTED: SNF1-related protein kinase regulatory subunit gamma-1 [Nicotiana sylvestris]
gene_68151	1533	83	62	242	168	2.60684	1.46994	up	1.32523e-05	0.000852718	ko01110//Biosynthesis of secondary metabolites;ko00062//Fatty acid elongation	-	GO:0016746//transferase activity, transferring acyl groups	GO:0006631//fatty acid metabolic process	gi|697120245|ref|XP_009614092.1|/0/PREDICTED: 3-ketoacyl-CoA synthase 11-like [Nicotiana tomentosiformis]
gene_24076	675	200	57	618	419	3.81921	1.96607	up	1.37502e-05	0.000875816	-	-	GO:0005515//protein binding;GO:0003677//DNA binding	GO:0009653//anatomical structure morphogenesis;GO:0009908//flower development;GO:0044763;GO:0009888//tissue development;GO:0009639//response to red or far red light;GO:0009725//response to hormone;GO:0006351//transcription, DNA-templated;GO:0050794//regulation of cellular process	gi|697163917|ref|XP_009590779.1|/1.442e-140/PREDICTED: homeobox-leucine zipper protein HAT4-like [Nicotiana tomentosiformis]
gene_58480	840	20	49	118	133	1.81382	1.83731	up	1.44681e-05	0.000915995	ko04075//Plant hormone signal transduction	-	-	GO:0050794//regulation of cellular process;GO:0006351//transcription, DNA-templated	gi|697105501|ref|XP_009606564.1|/0/PREDICTED: auxin-responsive protein IAA26-like [Nicotiana tomentosiformis]
gene_31623	684	28	64	138	164	2.10628	1.68831	up	1.46056e-05	0.000921	ko04075//Plant hormone signal transduction	-	-	GO:0009987//cellular process;GO:0050896//response to stimulus	gi|698546536|ref|XP_009767739.1|;gi|698546533|ref|XP_009767738.1|/1.82572e-170;4.47891e-171/PREDICTED: auxin-responsive protein IAA28-like isoform X2 [Nicotiana sylvestris];PREDICTED: auxin-responsive protein IAA28-like isoform X1 [Nicotiana sylvestris]
gene_42931	708	178	162	307	408	3.51264	1.02968	up	1.51368e-05	0.000950695	-	-	-	-	gi|698438244|ref|XP_009804756.1|/4.0251e-132/PREDICTED: transcription factor bHLH148-like [Nicotiana sylvestris]
gene_64266	1581	40	24	95	139	1.71441	1.81579	up	1.51799e-05	0.000951502	-	GO:0005911//cell-cell junction;GO:0030312//external encapsulating structure;GO:0043231//intracellular membrane-bounded organelle	-	GO:0051234//establishment of localization;GO:0044763	gi|697191050|ref|XP_009604593.1|/4.19117e-110/PREDICTED: nucleobase-ascorbate transporter 6-like isoform X1 [Nicotiana tomentosiformis]
gene_43386	1383	51	40	140	133	2.00308	1.54723	up	1.57959e-05	0.000984247	-	-	-	-	gi|698483397|ref|XP_009788566.1|/0/PREDICTED: cyclic dof factor 1-like [Nicotiana sylvestris]
gene_22222	345	419	312	559	3496	5.64891	2.38717	up	1.5933e-05	0.000990829	-	-	-	-	gi|270313162|gb|ACZ73648.1|/6.52582e-39/glycine-rich protein precursor [Nicotiana tabacum]
gene_69621	1260	84	70	170	220	2.56751	1.29656	up	1.68609e-05	0.00103225	ko03410//Base excision repair	-	GO:0003824//catalytic activity	GO:0006281//DNA repair	gi|697149621|ref|XP_009629022.1|/0/PREDICTED: dual specificity protein kinase splA-like [Nicotiana tomentosiformis]
gene_46883	1071	12	16	76	56	0.857565	2.20602	up	1.7204e-05	0.00104715	-	GO:0044421;GO:0031012//extracellular matrix	GO:0008422//beta-glucosidase activity	GO:0033554//cellular response to stress;GO:0044238//primary metabolic process	gi|1706555|sp|P52399.1|E13L_TOBAC/0/RecName: Full=Glucan endo-1,3-beta-glucosidase, acidic isoform GL153; AltName: Full=(1->3)-beta-glucan endohydrolase; Short=(1->3)-beta-glucanase; AltName: Full=Beta-1,3-endoglucanase; Flags: Precursor [Nicotiana tabacum]
gene_29199	627	25	47	127	113	1.78321	1.71383	up	1.9591e-05	0.00116544	-	-	-	-	gi|697160989|ref|XP_009589273.1|/6.25674e-153/PREDICTED: uncharacterized protein At4g00950-like [Nicotiana tomentosiformis]
gene_39753	903	74	90	154	306	2.75237	1.4391	up	2.05165e-05	0.00120909	-	GO:0043231//intracellular membrane-bounded organelle	GO:0001071//nucleic acid binding transcription factor activity;GO:0044212//transcription regulatory region DNA binding	GO:0006351//transcription, DNA-templated	gi|698534772|ref|XP_009763971.1|/0/PREDICTED: homeobox-leucine zipper protein ATHB-13 [Nicotiana sylvestris]
gene_32786	1494	98	97	166	459	3.13572	1.61891	up	2.07755e-05	0.00122207	ko00941//Flavonoid biosynthesis;ko00943//Isoflavonoid biosynthesis;ko00903//Limonene and pinene degradation;ko01100//Metabolic pathways;ko00945//Stilbenoid, diarylheptanoid and gingerol biosynthesis;ko01110//Biosynthesis of secondary metabolites;ko00944//Flavone and flavonol biosynthesis;ko00904//Diterpenoid biosynthesis	-	-	-	gi|697174990|ref|XP_009596429.1|/0/PREDICTED: geraniol 8-hydroxylase-like [Nicotiana tomentosiformis]
gene_49271	777	50	40	196	108	2.12346	1.73266	up	2.09762e-05	0.00122474	ko04075//Plant hormone signal transduction	-	-	-	gi|698521519|ref|XP_009757566.1|/0/PREDICTED: abscisic acid receptor PYL4-like [Nicotiana sylvestris]
gene_72037	471	1608	959	2250	3967	6.55573	1.21475	up	2.35114e-05	0.00135026	-	-	-	-	-
gene_63454	1074	102	41	251	216	2.73933	1.66081	up	2.39876e-05	0.00136764	ko01100//Metabolic pathways;ko00900//Terpenoid backbone biosynthesis;ko01110//Biosynthesis of secondary metabolites	GO:0043231//intracellular membrane-bounded organelle;GO:0031224//intrinsic component of membrane;GO:0042175//nuclear outer membrane-endoplasmic reticulum membrane network	GO:0016616//oxidoreductase activity, acting on the CH-OH group of donors, NAD or NADP as acceptor;GO:0000166//nucleotide binding;GO:0048037//cofactor binding	GO:0006732;GO:0006722;GO:0006694//steroid biosynthetic process	gi|18000044|gb|AAL54879.1|AF004233_1/0/hydroxy-methyl-glutaryl-coenzyme A reductase [Nicotiana tabacum]
gene_16294	1554	167	113	333	307	3.32469	1.15402	up	2.67306e-05	0.00149606	-	-	-	-	gi|697160411|ref|XP_009588978.1|/0/PREDICTED: putative UPF0481 protein At3g02645 [Nicotiana tomentosiformis]
gene_14657	957	138	160	279	333	3.30162	1.00287	up	2.78497e-05	0.00155137	ko04626//Plant-pathogen interaction	-	-	-	gi|697182617|ref|XP_009600318.1|/0/PREDICTED: probable WRKY transcription factor 11 [Nicotiana tomentosiformis]
gene_25054	807	135	119	407	236	3.2947	1.31888	up	2.81785e-05	0.00156141	-	-	GO:0016788//hydrolase activity, acting on ester bonds	GO:0001763//morphogenesis of a branching structure;GO:0016106//sesquiterpenoid biosynthetic process	gi|697177739|ref|XP_009597842.1|/0/PREDICTED: probable strigolactone esterase DAD2 [Nicotiana tomentosiformis]
gene_58315	558	111	90	472	185	3.23749	1.69568	up	2.83767e-05	0.00156801	-	-	-	-	gi|871487|emb|CAA58731.1|/4.866e-137/PAR-1b [Nicotiana tabacum]
gene_52817	1227	1780	919	2354	7336	7.03625	1.76465	up	2.83972e-05	0.00156801	-	-	-	-	gi|698558959|ref|XP_009771440.1|/0/PREDICTED: uncharacterized protein LOC104221976 [Nicotiana sylvestris]
gene_3001	555	6	4	57	24	0.100814	2.97196	up	2.89944e-05	0.00159262	-	-	-	GO:0006950//response to stress	gi|608604515|gb|AHW50667.1|/2.07205e-136/cadmium resistance protein 8 [Nicotiana tabacum]
gene_66603	2055	131	116	229	326	3.11918	1.12276	up	2.95226e-05	0.001616	ko04626//Plant-pathogen interaction	GO:0031224//intrinsic component of membrane;GO:0016020//membrane	GO:0016301//kinase activity;GO:0032550;GO:0016491//oxidoreductase activity	GO:0006796//phosphate-containing compound metabolic process;GO:0006464//cellular protein modification process	gi|697168513|ref|XP_009593141.1|/0/PREDICTED: leucine-rich repeat receptor-like serine/threonine-protein kinase At1g17230 [Nicotiana tomentosiformis]
gene_13324	930	37	19	70	197	1.81598	2.17737	up	2.96154e-05	0.00161827	-	-	GO:0043169//cation binding	GO:0006812//cation transport	gi|697187017|ref|XP_009602549.1|/5.25759e-102/PREDICTED: neurofilament heavy polypeptide [Nicotiana tomentosiformis]
gene_12888	492	5145	3007	7661	10027	8.11886	1.06425	up	3.14092e-05	0.00168792	-	-	-	-	-
gene_5425	648	33	40	136	98	1.76562	1.65619	up	3.14252e-05	0.00168792	-	-	-	-	gi|698448871|ref|XP_009773188.1|/3.60357e-18/PREDICTED: fasciclin-like arabinogalactan protein 9 [Nicotiana sylvestris]
gene_45280	714	33	27	101	99	1.52913	1.69779	up	3.15608e-05	0.00169231	-	-	-	-	gi|697175587|ref|XP_009596734.1|/1.33211e-67/PREDICTED: neurofilament medium polypeptide-like [Nicotiana tomentosiformis]
gene_10308	1293	103	82	185	265	2.78626	1.2349	up	3.16469e-05	0.00169405	-	-	-	-	gi|697144097|ref|XP_009626169.1|/0/PREDICTED: fimbrin-like protein 2 [Nicotiana tomentosiformis]
gene_14744	1236	142	189	402	307	3.4995	1.07855	up	3.2334e-05	0.0017204	ko04712//Circadian rhythm - plant	-	-	-	gi|697116932|ref|XP_009612393.1|/0/PREDICTED: transcription factor bHLH130-like [Nicotiana tomentosiformis]
gene_26712	1821	4	2	25	26	-0.514328	2.99956	up	3.41092e-05	0.00178914	-	-	-	-	gi|698541523|ref|XP_009766110.1|/0/PREDICTED: cationic amino acid transporter 1-like [Nicotiana sylvestris]
gene_82744	1110	35	19	185	71	1.79065	2.222	up	3.42744e-05	0.00178914	ko00592//alpha-Linolenic acid metabolism	-	GO:0016741	GO:0008152//metabolic process	gi|697186208|ref|XP_009602143.1|/0/PREDICTED: salicylate carboxymethyltransferase-like [Nicotiana tomentosiformis]
gene_80197	1749	98	92	175	294	2.83526	1.25477	up	3.58646e-05	0.00185373	-	-	-	-	gi|698578427|ref|XP_009776750.1|;gi|698578423|ref|XP_009776749.1|;gi|698578430|ref|XP_009776751.1|;gi|698578420|ref|XP_009776748.1|/0;0;0;0/PREDICTED: protein IQ-DOMAIN 31-like isoform X3 [Nicotiana sylvestris];PREDICTED: protein IQ-DOMAIN 31-like isoform X2 [Nicotiana sylvestris];PREDICTED: protein IQ-DOMAIN 31-like isoform X4 [Nicotiana sylvestris];PREDICTED: protein IQ-DOMAIN 31-like isoform X…
gene_76819	558	55	54	203	120	2.25222	1.54603	up	3.60564e-05	0.00185755	-	-	-	-	gi|698447177|ref|XP_009770389.1|/5.0285e-137/PREDICTED: uncharacterized protein LOC104221096 [Nicotiana sylvestris]
gene_73399	3519	244	134	391	506	3.78652	1.19407	up	3.62977e-05	0.00186694	ko04626//Plant-pathogen interaction	GO:0044424	GO:0032550	GO:0033554//cellular response to stress;GO:0007154//cell communication	gi|698585650|ref|XP_009778705.1|/0/PREDICTED: TMV resistance protein N-like [Nicotiana sylvestris]
gene_74650	2598	178	160	419	306	3.53426	1.07416	up	3.70244e-05	0.00189812	-	-	-	-	gi|697157190|ref|XP_009587349.1|/0/PREDICTED: uncharacterized protein LOC104085099 isoform X2 [Nicotiana tomentosiformis]
gene_28999	1230	79	107	192	236	2.73831	1.16838	up	3.77822e-05	0.00192757	-	-	-	-	gi|697117608|ref|XP_009612745.1|/0/PREDICTED: zinc finger HIT domain-containing protein 2 [Nicotiana tomentosiformis]
gene_67696	1077	31	29	75	143	1.61161	1.80661	up	3.87473e-05	0.00196094	ko00941//Flavonoid biosynthesis;ko01100//Metabolic pathways;ko01110//Biosynthesis of secondary metabolites	-	-	-	gi|697159840|ref|XP_009588687.1|/0/PREDICTED: feruloyl CoA ortho-hydroxylase 2-like [Nicotiana tomentosiformis]
gene_79458	2154	483	504	705	1561	5.1178	1.14441	up	3.99659e-05	0.00200971	-	GO:0031224//intrinsic component of membrane;GO:0044459;GO:0043231//intracellular membrane-bounded organelle;GO:0043673	GO:0015301//anion:anion antiporter activity;GO:0015562//efflux transmembrane transporter activity;GO:0015103//inorganic anion transmembrane transporter activity	GO:0006820//anion transport;GO:0034220//ion transmembrane transport	gi|698532260|ref|XP_009762959.1|/0/PREDICTED: boron transporter 1-like isoform X2 [Nicotiana sylvestris]
gene_56469	1662	45	46	124	128	1.91716	1.43388	up	4.16154e-05	0.00207282	-	GO:0016020//membrane	-	GO:0051234//establishment of localization	gi|697186097|ref|XP_009602084.1|/0/PREDICTED: protein NRT1/ PTR FAMILY 4.3-like [Nicotiana tomentosiformis]
gene_85199	1494	35	25	112	92	1.55363	1.72879	up	4.22936e-05	0.00210327	ko00943//Isoflavonoid biosynthesis;ko00903//Limonene and pinene degradation;ko01100//Metabolic pathways;ko00945//Stilbenoid, diarylheptanoid and gingerol biosynthesis;ko01110//Biosynthesis of secondary metabolites;ko00904//Diterpenoid biosynthesis	-	GO:0046914//transition metal ion binding;GO:0016491//oxidoreductase activity;GO:0046906//tetrapyrrole binding	GO:0044710	gi|697116976|ref|XP_009612418.1|/0/PREDICTED: premnaspirodiene oxygenase-like [Nicotiana tomentosiformis]
gene_473	1062	102	131	246	252	2.99066	1.06608	up	4.27938e-05	0.00211576	-	GO:0031224//intrinsic component of membrane	GO:0046915//transition metal ion transmembrane transporter activity	GO:0006829//zinc II ion transport;GO:0044763	gi|697143679|ref|XP_009625957.1|/0/PREDICTED: zinc transporter 8-like [Nicotiana tomentosiformis]
gene_9478	1155	28	27	92	93	1.41625	1.71212	up	4.33001e-05	0.00213648	-	-	-	-	gi|697106449|ref|XP_009607060.1|/0/PREDICTED: BURP domain-containing protein 3-like [Nicotiana tomentosiformis]
gene_4630	1128	32	17	181	64	1.71706	2.29978	up	4.42297e-05	0.00216877	ko01100//Metabolic pathways;ko00562//Inositol phosphate metabolism;ko01110//Biosynthesis of secondary metabolites	-	GO:0004022//alcohol dehydrogenase (NAD) activity	GO:0044710	gi|698528619|ref|XP_009761143.1|/0/PREDICTED: uncharacterized protein LOC104213345 [Nicotiana sylvestris]
gene_1033	1404	64	72	135	220	2.41639	1.33914	up	4.53048e-05	0.00220775	-	-	-	-	gi|698494281|ref|XP_009793343.1|/0/PREDICTED: uncharacterized protein LOC104240253 [Nicotiana sylvestris]
gene_62620	321	200	129	301	463	3.56196	1.16141	up	4.79969e-05	0.00231037	-	-	-	-	gi|698549666|ref|XP_009768724.1|/2.40681e-33/PREDICTED: protein SPIRAL1-like 5 [Nicotiana sylvestris]
gene_37773	1899	4	6	48	24	-0.0393154	2.80557	up	4.94706e-05	0.00236686	ko04626//Plant-pathogen interaction;ko04075//Plant hormone signal transduction	-	-	-	gi|698539413|ref|XP_009765439.1|/0/PREDICTED: probable receptor-like protein kinase At5g39020 [Nicotiana sylvestris]
gene_43218	2514	214	173	448	353	3.69312	1.01861	up	5.0381e-05	0.00239949	ko00500//Starch and sucrose metabolism	-	GO:0035251//UDP-glucosyltransferase activity;GO:0019203//carbohydrate phosphatase activity	GO:0006796//phosphate-containing compound metabolic process;GO:0005991//trehalose metabolic process	gi|697140996|ref|XP_009624606.1|/0/PREDICTED: probable alpha,alpha-trehalose-phosphate synthase [UDP-forming] 7 isoform X1 [Nicotiana tomentosiformis]
gene_20701	588	214	116	283	812	3.92758	1.65496	up	5.11715e-05	0.00243346	-	-	-	-	gi|697165289|ref|XP_009591453.1|/1.00238e-123/PREDICTED: kirola {ECO:0000303|PubMed:21309790}-like [Nicotiana tomentosiformis]
gene_24149	2157	99	108	221	226	2.83301	1.07792	up	5.14345e-05	0.00244229	ko04712//Circadian rhythm - plant	-	-	-	gi|697148301|ref|XP_009628331.1|/0/PREDICTED: probable serine/threonine-protein kinase WNK3 isoform X3 [Nicotiana tomentosiformis]
gene_78217	597	37	20	67	190	1.77658	2.09759	up	5.34697e-05	0.00251995	-	-	-	-	gi|698521967|ref|XP_009757795.1|/7.88836e-132/PREDICTED: early nodulin-like protein 1 [Nicotiana sylvestris]
gene_82895	753	79	108	238	195	2.75911	1.18843	up	5.36412e-05	0.00252133	-	GO:0043231//intracellular membrane-bounded organelle	GO:0003676//nucleic acid binding	-	gi|697100285|ref|XP_009590398.1|/2.25696e-159/PREDICTED: transcription factor DIVARICATA-like [Nicotiana tomentosiformis]
gene_21945	753	94	110	248	207	2.84677	1.1312	up	5.40531e-05	0.00253607	-	-	-	-	gi|971588451|ref|XP_015161406.1|/8.85377e-58/PREDICTED: uncharacterized protein LOC107059406, partial [Solanum tuberosum]
gene_58492	552	58	55	226	118	2.3341	1.58767	up	5.50189e-05	0.00255736	-	-	-	-	gi|697105493|ref|XP_009606560.1|/1.03794e-86/PREDICTED: uncharacterized protein in LEU2 3'region [Nicotiana tomentosiformis]
gene_29391	1599	59	59	208	126	2.31603	1.47977	up	5.50747e-05	0.00255736	-	-	-	-	gi|697123399|ref|XP_009615691.1|;gi|697123397|ref|XP_009615690.1|/0;0/PREDICTED: uncharacterized protein LOC104108377 isoform X2 [Nicotiana tomentosiformis];PREDICTED: uncharacterized protein LOC104108377 isoform X1 [Nicotiana tomentosiformis]
gene_11782	1503	96	77	173	242	2.67735	1.21564	up	5.52691e-05	0.00256262	ko04144//Endocytosis;ko01100//Metabolic pathways;ko03008//Ribosome biogenesis in eukaryotes;ko04070//Phosphatidylinositol signaling system;ko04712//Circadian rhythm - plant;ko00562//Inositol phosphate metabolism	-	-	-	gi|698503072|ref|XP_009797154.1|/0/PREDICTED: uncharacterized protein LOC104243632 [Nicotiana sylvestris]
gene_35227	963	42	56	117	151	2.00384	1.41446	up	5.64073e-05	0.0025963	ko00270//Cysteine and methionine metabolism;ko01100//Metabolic pathways;ko01110//Biosynthesis of secondary metabolites	-	GO:0016705//oxidoreductase activity, acting on paired donors, with incorporation or reduction of molecular oxygen	GO:0044710	gi|698488622|ref|XP_009790903.1|/0/PREDICTED: 1-aminocyclopropane-1-carboxylate oxidase-like [Nicotiana sylvestris]
gene_4215	480	86	138	314	222	3.05097	1.24357	up	5.68653e-05	0.00261357	-	-	-	-	gi|697105926|ref|XP_009606793.1|;gi|697105924|ref|XP_009606792.1|/4.56402e-90;5.9232e-91/PREDICTED: uncharacterized protein LOC104101086 isoform X2 [Nicotiana tomentosiformis];PREDICTED: uncharacterized protein LOC104101086 isoform X1 [Nicotiana tomentosiformis]
gene_47298	1074	139	78	330	237	3.10073	1.35007	up	5.73568e-05	0.00262849	-	GO:0043231//intracellular membrane-bounded organelle	-	-	gi|697100682|ref|XP_009592322.1|/1.42462e-153/PREDICTED: uncharacterized protein LOC104089180 [Nicotiana tomentosiformis]
gene_38667	441	31	22	92	91	1.39409	1.74568	up	6.27544e-05	0.00281448	-	-	-	-	gi|697146728|ref|XP_009627511.1|/2.42997e-62/PREDICTED: uncharacterized protein LOC104118044 [Nicotiana tomentosiformis]
gene_69240	1014	12	13	42	72	0.654901	2.13319	up	6.3869e-05	0.00284425	-	-	-	-	gi|697180040|ref|XP_009598994.1|/0/PREDICTED: BURP domain-containing protein 3-like [Nicotiana tomentosiformis]
gene_24701	768	52	63	152	141	2.16337	1.31981	up	6.39722e-05	0.00284482	-	-	-	-	gi|698512605|ref|XP_009801313.1|/3.81634e-114/PREDICTED: uncharacterized protein LOC104247064 [Nicotiana sylvestris]
gene_22841	1350	34	41	88	145	1.75722	1.58962	up	6.5926e-05	0.00289916	-	-	-	-	gi|698469990|ref|XP_009783701.1|/0/PREDICTED: protein WVD2-like 1 [Nicotiana sylvestris]
gene_25209	534	22	29	59	151	1.51761	1.9843	up	6.66892e-05	0.0029244	-	-	GO:0003824//catalytic activity	-	gi|698514397|ref|XP_009802082.1|/4.7628e-114/PREDICTED: uncharacterized protein LOC104247701 [Nicotiana sylvestris]
gene_3769	1116	12	55	132	142	1.90225	2.0168	up	6.77813e-05	0.00296404	ko01100//Metabolic pathways;ko00280//Valine, leucine and isoleucine degradation;ko00770//Pantothenate and CoA biosynthesis;ko01110//Biosynthesis of secondary metabolites;ko00966//Glucosinolate biosynthesis;ko00290//Valine, leucine and isoleucine biosynthesis	-	-	-	gi|698442181|ref|XP_009762639.1|/0/PREDICTED: branched-chain-amino-acid aminotransferase 2, chloroplastic-like [Nicotiana sylvestris]
gene_34218	828	167	142	367	285	3.38921	1.04767	up	7.19471e-05	0.00311596	-	GO:0005911//cell-cell junction;GO:0044437;GO:0009536//plastid	GO:0019901//protein kinase binding	-	gi|697146209|ref|XP_009627247.1|/0/PREDICTED: hypersensitive-induced response protein 2-like [Nicotiana tomentosiformis]
gene_60772	1071	47	52	149	119	2.01639	1.40932	up	7.2342e-05	0.00312877	ko04626//Plant-pathogen interaction	-	GO:0003677//DNA binding;GO:0001071//nucleic acid binding transcription factor activity	GO:0006351//transcription, DNA-templated	gi|6472585|dbj|BAA87058.1|/0/WIZZ [Nicotiana tabacum]
gene_64075	480	41	80	296	122	2.5692	1.79034	up	7.58623e-05	0.00324981	-	-	-	-	gi|698571603|ref|XP_009774918.1|;gi|698571607|ref|XP_009774919.1|/5.04089e-32;1.24965e-90/PREDICTED: uncharacterized protein LOC104224898 isoform X1 [Nicotiana sylvestris];PREDICTED: uncharacterized protein LOC104224898 isoform X2 [Nicotiana sylvestris]
gene_28620	714	95	79	257	173	2.72786	1.27856	up	7.72503e-05	0.00329584	-	-	-	-	gi|697140967|ref|XP_009624591.1|/2.68099e-156/PREDICTED: transcription factor MYB48-like [Nicotiana tomentosiformis]
gene_84165	2679	93	79	262	169	2.72604	1.3001	up	7.92141e-05	0.00335942	ko04626//Plant-pathogen interaction	-	-	-	gi|697134674|ref|XP_009621385.1|/0/PREDICTED: probable LRR receptor-like serine/threonine-protein kinase At1g06840 isoform X1 [Nicotiana tomentosiformis]
gene_71127	849	44	25	124	103	1.71489	1.6778	up	8.13863e-05	0.00343052	-	GO:0044421;GO:0031012//extracellular matrix	GO:0008422//beta-glucosidase activity	GO:0033554//cellular response to stress;GO:0044238//primary metabolic process	gi|698457792|ref|XP_009780913.1|/0/PREDICTED: glucan endo-1,3-beta-glucosidase, acidic isoform GI9-like [Nicotiana sylvestris]
gene_24389	1485	13	7	87	33	0.684021	2.55389	up	8.26524e-05	0.00346075	ko01100//Metabolic pathways;ko01110//Biosynthesis of secondary metabolites;ko00940//Phenylpropanoid biosynthesis	-	-	-	gi|698463386|ref|XP_009782203.1|/0/PREDICTED: cytochrome P450 CYP736A12-like [Nicotiana sylvestris]
gene_15264	654	127	114	299	228	3.06848	1.1005	up	8.45428e-05	0.00353053	ko04712//Circadian rhythm - plant	GO:0044464	GO:0046914//transition metal ion binding	-	gi|697176875|ref|XP_009597386.1|/9.71305e-20/PREDICTED: probable salt tolerance-like protein At1g75540 [Nicotiana tomentosiformis]
gene_47177	1467	37	48	136	106	1.8532	1.48481	up	8.55783e-05	0.00356905	ko00908//Zeatin biosynthesis;ko01100//Metabolic pathways;ko00942//Anthocyanin biosynthesis;ko01110//Biosynthesis of secondary metabolites;ko00402//Benzoxazinoid biosynthesis;ko00940//Phenylpropanoid biosynthesis;ko00460//Cyanoamino acid metabolism	-	-	-	gi|697161328|ref|XP_009589440.1|;gi|697161330|ref|XP_009589441.1|/0;0/PREDICTED: 7-deoxyloganetic acid glucosyltransferase-like isoform X1 [Nicotiana tomentosiformis];PREDICTED: 7-deoxyloganetic acid glucosyltransferase-like isoform X2 [Nicotiana tomentosiformis]
gene_15170	1053	89	89	164	250	2.6845	1.17281	up	8.58381e-05	0.00357142	ko04626//Plant-pathogen interaction	-	GO:0003677//DNA binding;GO:0001071//nucleic acid binding transcription factor activity;GO:0005515//protein binding	GO:0006351//transcription, DNA-templated	gi|10798760|dbj|BAB16432.1|/0/WRKY transcription factor NtEIG-D48 [Nicotiana tabacum]
gene_25842	672	114	143	310	237	3.13181	1.06778	up	9.64716e-05	0.00396048	-	-	-	-	gi|697143281|ref|XP_009625749.1|/6.90938e-102/PREDICTED: uncharacterized protein LOC104116565 [Nicotiana tomentosiformis]
gene_81787	2022	1	6	24	28	-0.473234	2.82358	up	9.67348e-05	0.00396613	ko04626//Plant-pathogen interaction	-	GO:0016772//transferase activity, transferring phosphorus-containing groups;GO:0004672//protein kinase activity	-	gi|697155319|ref|XP_009631896.1|;gi|697155321|ref|XP_009631897.1|/0;5.95361e-129/PREDICTED: putative receptor-like protein kinase At4g00960 isoform X1 [Nicotiana tomentosiformis];PREDICTED: cysteine-rich receptor-like protein kinase 25 isoform X2 [Nicotiana tomentosiformis]
gene_36424	2361	22	46	75	186	1.84058	1.89264	up	9.74706e-05	0.00399111	-	-	-	-	gi|697130795|ref|XP_009619449.1|/0/PREDICTED: subtilisin-like protease isoform X1 [Nicotiana tomentosiformis]
gene_60735	558	26	59	175	106	2.01368	1.71715	up	0.00010023	0.00409345	-	-	-	-	gi|698498472|ref|XP_009795139.1|/6.27942e-91/PREDICTED: uncharacterized protein LOC104241880 [Nicotiana sylvestris]
gene_52248	1353	1267	1070	1624	3860	6.38085	1.16895	up	0.000102063	0.00414682	ko04145//Phagosome	GO:0032991//macromolecular complex;GO:0015630//microtubule cytoskeleton	GO:0017111//nucleoside-triphosphatase activity;GO:0032550;GO:0005198//structural molecule activity	GO:0009154//purine ribonucleotide catabolic process;GO:0043623//cellular protein complex assembly	gi|697133501|ref|XP_009620798.1|/0/PREDICTED: tubulin alpha chain [Nicotiana tomentosiformis]
gene_19456	1995	107	97	184	273	2.8427	1.1177	up	0.000104195	0.00420096	-	-	GO:0046872//metal ion binding	-	gi|698418830|ref|XP_009783994.1|/0/PREDICTED: fimbrin-like protein 2 [Nicotiana sylvestris]
gene_30591	1206	15	4	38	78	0.614264	2.52845	up	0.000107061	0.00427823	-	-	GO:0005488	-	gi|698480519|ref|XP_009787306.1|/0/PREDICTED: protein SHOOT GRAVITROPISM 5-like isoform X1 [Nicotiana sylvestris]
gene_38371	1113	135	70	190	428	3.14809	1.52259	up	0.000107895	0.0042942	ko01110//Biosynthesis of secondary metabolites;ko00904//Diterpenoid biosynthesis	-	GO:0016705//oxidoreductase activity, acting on paired donors, with incorporation or reduction of molecular oxygen;GO:0005515//protein binding	GO:0044710;GO:0009639//response to red or far red light;GO:0001101//response to acid chemical	gi|985482239|ref|NP_001306263.1|/1.09809e-105/gibberellin 3-beta-dioxygenase 1-like [Nicotiana sylvestris]
gene_83513	1560	10	17	53	57	0.640213	1.98875	up	0.000121419	0.00476147	ko04120//Ubiquitin mediated proteolysis	-	-	-	gi|697164561|ref|XP_009591088.1|;gi|698488313|ref|XP_009790764.1|/0;0/PREDICTED: uncharacterized protein LOC104088155 isoform X3 [Nicotiana tomentosiformis];PREDICTED: uncharacterized protein LOC104238167 isoform X1 [Nicotiana sylvestris]
gene_34534	444	29	54	180	94	1.98155	1.71564	up	0.000124043	0.00483955	-	-	GO:0043169//cation binding	GO:0006812//cation transport	gi|697108501|ref|XP_009608111.1|/6.16966e-106/PREDICTED: heavy metal-associated isoprenylated plant protein 26 [Nicotiana tomentosiformis]
gene_74232	1188	104	110	231	217	2.85216	1.0349	up	0.000124178	0.00483955	ko04626//Plant-pathogen interaction;ko04075//Plant hormone signal transduction	-	GO:0004713//protein tyrosine kinase activity;GO:0032550	GO:0006468//protein phosphorylation	gi|697146114|ref|XP_009627196.1|/0/PREDICTED: putative serine/threonine-protein kinase {ECO:0000250|UniProtKB:Q9FE20, ECO:0000303|Ref.2} [Nicotiana tomentosiformis]
gene_33868	1335	123	149	210	439	3.30762	1.20489	up	0.00012897	0.00499543	-	GO:0005911//cell-cell junction;GO:0043231//intracellular membrane-bounded organelle	-	-	gi|697174196|ref|XP_009596040.1|/1.03739e-67/PREDICTED: neurogenic protein mastermind-like [Nicotiana tomentosiformis]
gene_1670	1992	172	141	260	394	3.38652	1.01465	up	0.000131983	0.00509058	-	-	GO:0016759//cellulose synthase activity	-	gi|697129003|ref|XP_009618557.1|/0/PREDICTED: xyloglucan glycosyltransferase 4 [Nicotiana tomentosiformis]
gene_72150	459	30	29	97	86	1.43008	1.59896	up	0.000132233	0.00509058	-	-	-	-	gi|965600715|dbj|BAT87893.1|/1.08736e-19/hypothetical protein VIGAN_05131200 [Vigna angularis var. angularis]
gene_42423	1521	9	0	55	25	0.0720717	3.08358	up	0.000142889	0.0054279	ko00943//Isoflavonoid biosynthesis;ko00903//Limonene and pinene degradation;ko01100//Metabolic pathways;ko00945//Stilbenoid, diarylheptanoid and gingerol biosynthesis;ko01110//Biosynthesis of secondary metabolites;ko00940//Phenylpropanoid biosynthesis;ko00460//Cyanoamino acid metabolism;ko00904//Diterpenoid biosynthesis	-	GO:0016491//oxidoreductase activity;GO:0005488;GO:0016705//oxidoreductase activity, acting on paired donors, with incorporation or reduction of molecular oxygen;GO:0004497//monooxygenase activity	-	gi|698500225|ref|XP_009795889.1|/0/PREDICTED: premnaspirodiene oxygenase-like [Nicotiana sylvestris]
gene_28134	780	169	182	265	475	3.55424	1.02833	up	0.000143158	0.00543158	-	GO:0031224//intrinsic component of membrane	-	GO:0044765	gi|697185250|ref|XP_009601651.1|/3.07834e-106/PREDICTED: bidirectional sugar transporter SWEET3b [Nicotiana tomentosiformis]
gene_81210	594	81	156	262	270	3.06017	1.14441	up	0.00014981	0.00562612	ko04626//Plant-pathogen interaction;ko04075//Plant hormone signal transduction	-	GO:0016491//oxidoreductase activity	GO:0008152//metabolic process	gi|697190883|ref|XP_009604507.1|/5.57586e-139/PREDICTED: somatic embryogenesis receptor kinase 2-like [Nicotiana tomentosiformis]
gene_28340	663	40	38	117	101	1.71298	1.45019	up	0.000150136	0.0056286	ko00480//Glutathione metabolism	-	GO:0016765//transferase activity, transferring alkyl or aryl (other than methyl) groups	GO:0009755//hormone-mediated signaling pathway	gi|697128716|ref|XP_009618409.1|/1.20504e-146/PREDICTED: probable glutathione S-transferase [Nicotiana tomentosiformis]
gene_40217	1647	115	138	297	230	3.08867	1.03545	up	0.000150737	0.00563015	ko00908//Zeatin biosynthesis;ko01100//Metabolic pathways;ko00905//Brassinosteroid biosynthesis;ko01110//Biosynthesis of secondary metabolites	-	GO:0046914//transition metal ion binding;GO:0016491//oxidoreductase activity;GO:0046906//tetrapyrrole binding	GO:0044710	gi|698486703|ref|XP_009790069.1|/0/PREDICTED: cytochrome P450 734A1 [Nicotiana sylvestris]
gene_59371	1338	96	67	171	210	2.57	1.17915	up	0.000158323	0.00586578	-	-	GO:0046914//transition metal ion binding	-	gi|697129674|ref|XP_009618898.1|/0/PREDICTED: putative E3 ubiquitin-protein ligase XBAT31 [Nicotiana tomentosiformis]
gene_44745	1827	79	132	256	215	2.89341	1.13904	up	0.000160553	0.00592749	-	GO:0016020//membrane	-	-	gi|698521662|ref|XP_009757633.1|/0/PREDICTED: protein NRT1/ PTR FAMILY 4.4-like [Nicotiana sylvestris]
gene_27752	870	20	38	90	95	1.43071	1.64494	up	0.000166456	0.00611678	-	-	-	-	gi|698582526|ref|XP_009777851.1|/0/PREDICTED: dof zinc finger protein DOF2.1-like [Nicotiana sylvestris]
gene_11842	2157	276	329	409	1006	4.43011	1.1715	up	0.000178208	0.00648812	-	GO:0031224//intrinsic component of membrane;GO:0044459;GO:0043231//intracellular membrane-bounded organelle;GO:0043673	GO:0015301//anion:anion antiporter activity;GO:0015562//efflux transmembrane transporter activity;GO:0015103//inorganic anion transmembrane transporter activity	GO:0006820//anion transport;GO:0034220//ion transmembrane transport	gi|697163449|ref|XP_009590549.1|;gi|697163451|ref|XP_009590550.1|/0;0/PREDICTED: boron transporter 1-like isoform X1 [Nicotiana tomentosiformis];PREDICTED: boron transporter 1-like isoform X2 [Nicotiana tomentosiformis]
gene_18398	333	10	13	52	44	0.452706	2.02439	up	0.000178782	0.00650151	-	-	-	-	gi|698583999|ref|XP_009778240.1|/1.38772e-59/PREDICTED: agamous-like MADS-box protein AGL27 isoform X2 [Nicotiana sylvestris]
gene_4045	690	99	126	239	223	2.904	1.01056	up	0.000179536	0.00651236	-	-	-	-	gi|697161610|ref|XP_009589589.1|/7.40205e-149/PREDICTED: DCN1-like protein 4 [Nicotiana tomentosiformis]
gene_16056	1071	59	11	155	153	2.05758	2.07516	up	0.000183596	0.00663068	ko01100//Metabolic pathways;ko00630//Glyoxylate and dicarboxylate metabolism;ko00910//Nitrogen metabolism;ko00250//Alanine, aspartate and glutamate metabolism;ko00330//Arginine and proline metabolism	GO:0044424	GO:0016211;GO:0032550	GO:0006541//glutamine metabolic process;GO:0071941	gi|697149599|ref|XP_009629012.1|/0/PREDICTED: glutamine synthetase-like [Nicotiana tomentosiformis]
gene_15216	2403	13	18	68	51	0.769033	1.91118	up	0.000185301	0.00666935	ko04075//Plant hormone signal transduction	-	GO:0036094//small molecule binding;GO:0004672//protein kinase activity;GO:1901363;GO:0097159//organic cyclic compound binding	GO:0009987//cellular process	gi|698569101|ref|XP_009774242.1|/0/PREDICTED: putative receptor protein kinase ZmPK1 [Nicotiana sylvestris]
gene_63996	1923	3	5	25	25	-0.492684	2.57818	up	0.000191584	0.00684859	-	-	-	-	gi|697149659|ref|XP_009629037.1|/0/PREDICTED: uncharacterized protein At1g04910-like isoform X1 [Nicotiana tomentosiformis]
gene_21840	672	58	37	97	192	2.06738	1.54384	up	0.000192111	0.00685493	ko00480//Glutathione metabolism	-	-	-	gi|698476596|ref|XP_009785599.1|/6.17181e-164/PREDICTED: glutathione S-transferase U9 [Nicotiana sylvestris]
gene_20823	726	84	49	185	158	2.38679	1.32719	up	0.000202644	0.00713874	-	-	GO:0005488	-	gi|698516460|ref|XP_009803110.1|/1.87042e-179/PREDICTED: PCTP-like protein [Nicotiana sylvestris]
gene_801	1260	182	105	351	293	3.34462	1.12687	up	0.00020988	0.00737717	ko00531//Glycosaminoglycan degradation;ko01100//Metabolic pathways	-	-	-	gi|698588865|ref|XP_009779584.1|/1.8404e-168/PREDICTED: heparan-alpha-glucosaminide N-acetyltransferase-like [Nicotiana sylvestris]
gene_37252	867	60	42	113	157	2.02885	1.35495	up	0.000210819	0.00740192	-	-	-	-	gi|698532608|ref|XP_009763127.1|/0/PREDICTED: patatin-like protein 2 [Nicotiana sylvestris]
gene_42254	2652	62	63	151	143	2.20195	1.20122	up	0.000211896	0.00742319	ko00230//Purine metabolism;ko01100//Metabolic pathways;ko04626//Plant-pathogen interaction;ko00240//Pyrimidine metabolism;ko03020//RNA polymerase	-	-	-	gi|698543995|ref|XP_009766920.1|/0/PREDICTED: putative late blight resistance protein homolog R1B-16, partial [Nicotiana sylvestris]
gene_73384	1755	44	54	125	121	1.92184	1.29709	up	0.000213277	0.00745501	-	-	-	GO:0051234//establishment of localization	gi|697170727|ref|XP_009594286.1|/0/PREDICTED: protein NRT1/ PTR FAMILY 4.6-like [Nicotiana tomentosiformis]
gene_17131	1245	125	165	422	236	3.37226	1.17022	up	0.000214876	0.00748944	ko04712//Circadian rhythm - plant	-	-	-	gi|698521680|ref|XP_009757642.1|/0/PREDICTED: transcription factor bHLH130-like [Nicotiana sylvestris]
gene_10826	1332	11	5	66	27	0.343499	2.50116	up	0.000214975	0.00748944	-	-	-	-	gi|698491633|ref|XP_009792227.1|/1.47575e-175/PREDICTED: ethylene-responsive transcription factor ABR1-like isoform X1 [Nicotiana sylvestris]
gene_84247	711	58	96	108	508	3.03441	1.93722	up	0.000217625	0.00756506	-	-	-	-	-
gene_12653	666	5	14	44	44	0.306331	2.17546	up	0.000221284	0.00766689	ko00480//Glutathione metabolism	-	GO:0016765//transferase activity, transferring alkyl or aryl (other than methyl) groups	GO:0009755//hormone-mediated signaling pathway	gi|697165603|ref|XP_009591608.1|/2.12296e-151/PREDICTED: probable glutathione S-transferase parC [Nicotiana tomentosiformis]
gene_59810	1332	41	49	127	108	1.84383	1.35662	up	0.000222429	0.0076981	-	-	GO:0097159//organic cyclic compound binding;GO:0043169//cation binding	-	gi|698471605|ref|XP_009784070.1|/0/PREDICTED: zinc finger protein MAGPIE-like [Nicotiana sylvestris]
gene_14853	861	43	32	92	121	1.66905	1.4584	up	0.000222758	0.00770101	-	GO:0031224//intrinsic component of membrane	-	GO:0051234//establishment of localization	gi|698513431|ref|XP_009801656.1|/0/PREDICTED: aquaporin NIP2-1-like [Nicotiana sylvestris]
gene_16881	306	37	56	99	155	1.92517	1.40966	up	0.000224843	0.00772244	-	-	GO:0005515//protein binding	-	gi|697115925|ref|XP_009611879.1|/1.36141e-40/PREDICTED: transcription factor bHLH148-like [Nicotiana tomentosiformis]
gene_67067	975	159	90	281	280	3.14244	1.12756	up	0.000226024	0.00773759	-	GO:0043231//intracellular membrane-bounded organelle	GO:0016788//hydrolase activity, acting on ester bonds	GO:0090304;GO:0032446//protein modification by small protein conjugation	gi|697156119|ref|XP_009586807.1|/0/PREDICTED: bifunctional nuclease 2-like [Nicotiana tomentosiformis]
gene_20962	2379	28	31	74	107	1.41087	1.57268	up	0.000230275	0.00784055	-	GO:0031224//intrinsic component of membrane	-	GO:0009267//cellular response to starvation	gi|697120941|ref|XP_009614439.1|/0/PREDICTED: phosphate transporter PHO1 homolog 1 isoform X2 [Nicotiana tomentosiformis]
gene_4113	681	85	92	183	192	2.59146	1.04947	up	0.000235912	0.00799793	ko04141//Protein processing in endoplasmic reticulum;ko01100//Metabolic pathways;ko03010//Ribosome;ko00563//Glycosylphosphatidylinositol(GPI)-anchor biosynthesis;ko04120//Ubiquitin mediated proteolysis	-	-	-	gi|698583408|ref|XP_009778091.1|/1.17049e-151/PREDICTED: E3 ubiquitin-protein ligase At3g02290-like [Nicotiana sylvestris]
gene_3340	840	13	18	52	61	0.70775	1.82541	up	0.000237214	0.00803344	ko00860//Porphyrin and chlorophyll metabolism;ko01110//Biosynthesis of secondary metabolites;ko00901//Indole alkaloid biosynthesis	-	GO:0052689//carboxylic ester hydrolase activity	GO:0009683//indoleacetic acid metabolic process;GO:0044767	gi|698451424|ref|XP_009777586.1|/0/PREDICTED: methylesterase 17-like [Nicotiana sylvestris]
gene_46511	1452	119	97	218	229	2.85417	1.01068	up	0.000239238	0.00808459	ko01100//Metabolic pathways;ko00592//alpha-Linolenic acid metabolism	-	GO:0046914//transition metal ion binding;GO:0016491//oxidoreductase activity;GO:0046906//tetrapyrrole binding	GO:0044710	gi|697146404|ref|XP_009627350.1|/0/PREDICTED: 9-divinyl ether synthase-like [Nicotiana tomentosiformis]
gene_15297	816	83	117	199	219	2.7497	1.0334	up	0.000240031	0.00809406	ko01100//Metabolic pathways;ko00750//Vitamin B6 metabolism	-	-	-	gi|662552173|gb|AIE54289.1|/0/psi14B protein [Nicotiana tabacum]
gene_8536	936	160	116	325	257	3.22778	1.04315	up	0.000242274	0.00814357	-	-	-	GO:0044238//primary metabolic process	gi|697117421|ref|XP_009612649.1|/0/PREDICTED: patatin-like protein 2 [Nicotiana tomentosiformis]
gene_29394	483	35	19	95	85	1.38477	1.69335	up	0.000242712	0.00814958	ko04141//Protein processing in endoplasmic reticulum	GO:0043231//intracellular membrane-bounded organelle;GO:0009532//plastid stroma	-	GO:0050896//response to stimulus;GO:0009314//response to radiation	gi|697123415|ref|XP_009615700.1|/2.46978e-70/PREDICTED: chaperone protein dnaJ 8, chloroplastic-like [Nicotiana tomentosiformis]
gene_42653	639	93	44	280	143	2.62651	1.59625	up	0.000243715	0.00815259	ko04075//Plant hormone signal transduction	-	-	GO:0050794//regulation of cellular process;GO:0009639//response to red or far red light;GO:0006351//transcription, DNA-templated	gi|697110011|ref|XP_009608871.1|/1.89695e-143/PREDICTED: auxin-responsive protein IAA20-like [Nicotiana tomentosiformis]
gene_68381	519	96	47	202	176	2.51541	1.35902	up	0.000244395	0.00815259	-	-	-	-	gi|697171336|ref|XP_009594599.1|/6.96201e-108/PREDICTED: uncharacterized protein LOC104091051 isoform X1 [Nicotiana tomentosiformis]
gene_1704	909	51	58	98	204	2.16059	1.41855	up	0.000244611	0.00815259	-	-	GO:0016759//cellulose synthase activity	-	gi|698479408|ref|XP_009786792.1|/0/PREDICTED: xyloglucan glycosyltransferase 4 [Nicotiana sylvestris]
gene_84724	513	28	7	62	106	1.17733	2.18831	up	0.000253181	0.0083587	-	-	-	-	gi|545911810|gb|AGW81769.1|/2.75859e-120/EF2 protein [Nicotiana tabacum]
gene_38721	1473	1964	896	3780	2908	6.69507	1.18313	up	0.000261654	0.00855777	-	-	GO:0004175//endopeptidase activity	GO:0016485//protein processing	gi|27544006|dbj|BAC54827.1|/0/vacuolar processing enzyme-1a [Nicotiana tabacum]
gene_50824	3069	14	6	43	49	0.369503	2.1428	up	0.000269126	0.00872969	ko04626//Plant-pathogen interaction	-	-	-	gi|698557793|ref|XP_009771122.1|/0/PREDICTED: probable leucine-rich repeat receptor-like protein kinase At1g35710 [Nicotiana sylvestris]
gene_23521	1269	40	20	83	113	1.50428	1.652	up	0.000275879	0.00883419	-	-	-	GO:0044699	gi|698446876|ref|XP_009769917.1|/0/PREDICTED: transcription factor MYB86-like [Nicotiana sylvestris]
gene_73804	486	59	52	189	110	2.17918	1.40695	up	0.00027599	0.00883419	-	-	-	-	gi|698530796|ref|XP_009762223.1|/1.45707e-67/PREDICTED: HMG-Y-related protein A-like [Nicotiana sylvestris]
gene_76031	1344	76	77	186	155	2.4377	1.12721	up	0.000278362	0.00888307	-	GO:0031224//intrinsic component of membrane	-	-	gi|697143335|ref|XP_009625775.1|/0/PREDICTED: proline transporter 2-like [Nicotiana tomentosiformis]
gene_2527	534	55	61	118	158	2.10174	1.21031	up	0.000286684	0.00908465	-	-	GO:0008238//exopeptidase activity	GO:0016485//protein processing	gi|698508645|ref|XP_009799578.1|/3.05395e-130/PREDICTED: josephin-like protein [Nicotiana sylvestris]
gene_7632	861	50	50	119	125	1.92171	1.25085	up	0.000303484	0.00952094	ko04075//Plant hormone signal transduction	GO:0043231//intracellular membrane-bounded organelle;GO:0031224//intrinsic component of membrane	GO:0042562//hormone binding;GO:0080161//auxin transmembrane transporter activity;GO:0015291//secondary active transmembrane transporter activity	GO:0060918//auxin transport;GO:0051707//response to other organism;GO:0010053//root epidermal cell differentiation;GO:0001738//morphogenesis of a polarized epithelium;GO:0046942//carboxylic acid transport;GO:0009755//hormone-mediated signaling pathway;GO:0009791//post-embryonic development;GO:0009630//gravitropism	gi|697116646|ref|XP_009612241.1|/0/PREDICTED: auxin transporter-like protein 4 [Nicotiana tomentosiformis]
gene_7533	1464	64	47	154	125	2.10433	1.29531	up	0.000304285	0.00953261	ko04075//Plant hormone signal transduction	GO:0043231//intracellular membrane-bounded organelle;GO:0031224//intrinsic component of membrane	GO:0042562//hormone binding;GO:0080161//auxin transmembrane transporter activity;GO:0015291//secondary active transmembrane transporter activity	GO:0060918//auxin transport;GO:0051707//response to other organism;GO:0010053//root epidermal cell differentiation;GO:0001738//morphogenesis of a polarized epithelium;GO:0046942//carboxylic acid transport;GO:0009755//hormone-mediated signaling pathway;GO:0009791//post-embryonic development;GO:0009630//gravitropism	gi|697116646|ref|XP_009612241.1|/0/PREDICTED: auxin transporter-like protein 4 [Nicotiana tomentosiformis]
gene_69025	1515	29	8	210	40	1.69102	2.7336	up	0.000311769	0.00972462	ko00943//Isoflavonoid biosynthesis;ko00903//Limonene and pinene degradation;ko01100//Metabolic pathways;ko00945//Stilbenoid, diarylheptanoid and gingerol biosynthesis;ko01110//Biosynthesis of secondary metabolites;ko00904//Diterpenoid biosynthesis	GO:0031224//intrinsic component of membrane	GO:0046914//transition metal ion binding;GO:0016491//oxidoreductase activity;GO:0046906//tetrapyrrole binding	GO:0044710	gi|698513891|ref|XP_009801864.1|/0/PREDICTED: LOW QUALITY PROTEIN: 5-epiaristolochene 1,3-dihydroxylase-like [Nicotiana sylvestris]
gene_23999	555	55	41	98	164	1.97137	1.39493	up	0.000314022	0.00976409	-	-	-	-	gi|698530456|ref|XP_009762052.1|;gi|698530460|ref|XP_009762054.1|/5.81557e-120;3.09029e-82/PREDICTED: axial regulator YABBY 5-like isoform X1 [Nicotiana sylvestris];PREDICTED: axial regulator YABBY 5-like isoform X3 [Nicotiana sylvestris]
gene_10791	975	1038	465	2230	1433	5.81323	1.24769	up	0.000328728	0.0101387	ko01100//Metabolic pathways;ko01110//Biosynthesis of secondary metabolites;ko00940//Phenylpropanoid biosynthesis;ko00360//Phenylalanine metabolism	-	GO:0046906//tetrapyrrole binding;GO:0016209//antioxidant activity;GO:0043169//cation binding;GO:0003824//catalytic activity	GO:0042743//hydrogen peroxide metabolic process;GO:0006950//response to stress;GO:0044710	gi|697133576|ref|XP_009620837.1|/0/PREDICTED: lignin-forming anionic peroxidase [Nicotiana tomentosiformis]
gene_4357	636	34	42	118	91	1.66044	1.43393	up	0.000328962	0.0101387	ko04075//Plant hormone signal transduction	-	-	GO:0009987//cellular process;GO:0050896//response to stimulus	gi|698545620|ref|XP_009767450.1|/7.2809e-138/PREDICTED: auxin-responsive protein IAA29-like [Nicotiana sylvestris]
gene_14191	1851	332	391	1060	506	4.64096	1.10639	up	0.00034264	0.0104277	ko01100//Metabolic pathways;ko01110//Biosynthesis of secondary metabolites;ko00940//Phenylpropanoid biosynthesis;ko00360//Phenylalanine metabolism;ko00130//Ubiquinone and other terpenoid-quinone biosynthesis	-	GO:0016405//CoA-ligase activity	-	gi|698485576|ref|XP_009789560.1|/0/PREDICTED: probable acyl-activating enzyme 6 [Nicotiana sylvestris]
gene_49314	1110	61	107	178	199	2.56913	1.13921	up	0.000344093	0.0104508	ko04075//Plant hormone signal transduction	GO:0043231//intracellular membrane-bounded organelle	GO:0019900//kinase binding	GO:0051726//regulation of cell cycle;GO:0044772//mitotic cell cycle phase transition;GO:0009725//response to hormone;GO:0009791//post-embryonic development;GO:0034285;GO:0008283//cell proliferation	gi|90991353|dbj|BAE93057.1|/0/cyclin [Nicotiana tabacum]
gene_57943	1230	51	32	87	163	1.86777	1.53064	up	0.000344665	0.0104508	-	-	GO:0005488	-	gi|697124656|ref|XP_009616334.1|/0/PREDICTED: protein SHOOT GRAVITROPISM 5-like isoform X1 [Nicotiana tomentosiformis]
gene_35229	1311	86	60	186	156	2.42211	1.19222	up	0.000348496	0.0105067	ko01100//Metabolic pathways;ko00561//Glycerolipid metabolism	GO:0031224//intrinsic component of membrane;GO:0042175//nuclear outer membrane-endoplasmic reticulum membrane network;GO:0043231//intracellular membrane-bounded organelle	GO:0016411//acylglycerol O-acyltransferase activity	GO:0006641//triglyceride metabolic process	gi|698588538|ref|XP_009779492.1|/0/PREDICTED: diacylglycerol O-acyltransferase 1-like [Nicotiana sylvestris]
gene_20996	783	27	32	60	141	1.51485	1.71242	up	0.000348568	0.0105067	-	GO:0031224//intrinsic component of membrane	-	GO:0044765	gi|698498305|ref|XP_009795065.1|/1.34435e-110/PREDICTED: bidirectional sugar transporter SWEET3 [Nicotiana sylvestris]
gene_1050	1206	21	19	90	54	1.05444	1.82062	up	0.000349936	0.0105215	-	-	-	-	gi|697122332|ref|XP_009615152.1|/0/PREDICTED: cytochrome b561 and DOMON domain-containing protein At5g47530-like [Nicotiana tomentosiformis]
gene_43146	885	2	17	32	92	0.683816	2.65462	up	0.000353956	0.0106049	-	GO:0031224//intrinsic component of membrane	GO:0015291//secondary active transmembrane transporter activity;GO:0015103//inorganic anion transmembrane transporter activity	GO:0008272//sulfate transport;GO:0044763	gi|697119684|ref|XP_009613801.1|/0/PREDICTED: probable sulfate transporter 3.5 isoform X1 [Nicotiana tomentosiformis]
gene_81008	2055	69	70	141	168	2.29331	1.11414	up	0.000362818	0.0108326	ko04626//Plant-pathogen interaction	GO:0016020//membrane	GO:0016491//oxidoreductase activity;GO:0016301//kinase activity	GO:0006796//phosphate-containing compound metabolic process	gi|698485738|ref|XP_009789637.1|/0/PREDICTED: probable leucine-rich repeat receptor-like protein kinase At5g63930 [Nicotiana sylvestris]
gene_3460	1278	7	12	59	30	0.326913	2.20383	up	0.000366727	0.0109287	-	GO:0016020//membrane	-	-	gi|697160135|ref|XP_009588848.1|/7.89883e-118/PREDICTED: proton-coupled amino acid transporter 3-like [Nicotiana tomentosiformis]
gene_63117	624	14	11	80	33	0.663072	2.15138	up	0.000376339	0.011194	-	GO:0043231//intracellular membrane-bounded organelle	-	-	gi|697124514|ref|XP_009616256.1|/2.35955e-123/PREDICTED: uncharacterized protein LOC104108833 [Nicotiana tomentosiformis]
gene_61516	1179	30	14	91	69	1.19623	1.81993	up	0.000380463	0.0112953	-	-	GO:0004175//endopeptidase activity;GO:0008236//serine-type peptidase activity	GO:0016485//protein processing	gi|698573918|ref|XP_009775532.1|;gi|698573914|ref|XP_009775531.1|;gi|698573911|ref|XP_009775530.1|/2.26473e-146;0;0/PREDICTED: prolyl endopeptidase isoform X3 [Nicotiana sylvestris];PREDICTED: prolyl endopeptidase isoform X2 [Nicotiana sylvestris];PREDICTED: prolyl endopeptidase isoform X1 [Nicotiana sylvestris]
gene_35063	717	7	6	26	37	-0.14743	2.21355	up	0.000386084	0.0113978	ko04130//SNARE interactions in vesicular transport	-	-	-	gi|697168271|ref|XP_009593014.1|/1.83788e-176/PREDICTED: probable VAMP-like protein At1g33475 [Nicotiana tomentosiformis]
gene_79265	375	8	17	72	37	0.618433	2.10781	up	0.000408791	0.0118791	-	-	-	-	gi|697179098|ref|XP_009598528.1|/2.31982e-67/PREDICTED: auxin-repressed 12.5 kDa protein-like isoform X1 [Nicotiana tomentosiformis]
gene_41337	903	62	105	125	368	2.82391	1.50951	up	0.000414233	0.0119828	-	-	-	GO:0010410;GO:0009698//phenylpropanoid metabolic process	gi|697160046|ref|XP_009588800.1|/0/PREDICTED: glucuronoxylan 4-O-methyltransferase 3 [Nicotiana tomentosiformis]
gene_47283	1968	8	0	28	25	-0.42533	2.64427	up	0.000418131	0.0120285	ko00450//Selenocompound metabolism;ko01100//Metabolic pathways;ko00730//Thiamine metabolism	-	-	-	gi|697152941|ref|XP_009630711.1|/6.33371e-180/PREDICTED: uncharacterized protein LOC104120612 [Nicotiana tomentosiformis]
gene_54282	1089	29	47	109	97	1.64234	1.41375	up	0.00041953	0.0120578	ko04712//Circadian rhythm - plant	-	GO:0005515//protein binding	-	gi|464092865|emb|CCF72393.1|/0/bHLH trascription factor [Nicotiana tabacum]
gene_37009	1170	37	14	41	256	1.91035	2.44274	up	0.000484883	0.0134695	-	GO:0031224//intrinsic component of membrane	GO:0015291//secondary active transmembrane transporter activity;GO:0015103//inorganic anion transmembrane transporter activity	GO:0008272//sulfate transport;GO:0044763	gi|697133585|ref|XP_009620841.1|/0/PREDICTED: sulfate transporter 3.1-like isoform X2 [Nicotiana tomentosiformis]
gene_43144	1068	2	29	46	185	1.51158	2.85216	up	0.000488947	0.0135585	-	GO:0016020//membrane	GO:0015103//inorganic anion transmembrane transporter activity	GO:0008272//sulfate transport;GO:0044763	gi|697119686|ref|XP_009613802.1|/0/PREDICTED: probable sulfate transporter 3.5 isoform X2 [Nicotiana tomentosiformis]
gene_39934	687	9	14	54	37	0.396836	1.95489	up	0.000494091	0.0136662	ko04141//Protein processing in endoplasmic reticulum	-	-	-	gi|698570673|ref|XP_009774665.1|/4.53667e-138/PREDICTED: DPH4 homolog [Nicotiana sylvestris]
gene_79497	774	26	38	79	101	1.43498	1.45525	up	0.000499396	0.0137248	-	-	-	-	gi|698543210|ref|XP_009766664.1|/7.30478e-160/PREDICTED: uncharacterized protein LOC104217986 [Nicotiana sylvestris]
gene_27231	2049	24	29	86	73	1.24566	1.55496	up	0.000516316	0.0140821	-	-	GO:0036094//small molecule binding;GO:0004672//protein kinase activity;GO:1901363;GO:0097159//organic cyclic compound binding	-	gi|698497133|ref|XP_009794572.1|/0/PREDICTED: wall-associated receptor kinase-like 14 [Nicotiana sylvestris]
gene_74550	2535	36	146	241	299	2.96282	1.55435	up	0.000519787	0.0141523	ko00591//Linoleic acid metabolism	GO:0044424	GO:0046914//transition metal ion binding;GO:0016702//oxidoreductase activity, acting on single donors with incorporation of molecular oxygen, incorporation of two atoms of oxygen	GO:0006633//fatty acid biosynthetic process	gi|698568462|ref|XP_009774054.1|/0/PREDICTED: probable linoleate 9S-lipoxygenase 5 [Nicotiana sylvestris]
gene_71367	1071	48	69	131	139	2.08606	1.17656	up	0.000524647	0.0142477	ko04140//Regulation of autophagy	-	GO:0003824//catalytic activity	-	gi|698496086|ref|XP_009794113.1|/0/PREDICTED: U-box domain-containing protein 4-like [Nicotiana sylvestris]
gene_39117	4314	113	29	430	155	3.00539	2.01024	up	0.000528528	0.0143407	ko03040//Spliceosome;ko02010//ABC transporters	GO:0031224//intrinsic component of membrane	GO:0017111//nucleoside-triphosphatase activity;GO:0032550	GO:0009154//purine ribonucleotide catabolic process;GO:0051234//establishment of localization;GO:0006950//response to stress	gi|698508466|ref|XP_009799502.1|/0/PREDICTED: pleiotropic drug resistance protein 1 [Nicotiana sylvestris]
gene_41629	324	8	5	30	31	-0.178708	2.17162	up	0.000530814	0.0143728	-	-	-	-	gi|697117356|ref|XP_009612614.1|/2.77941e-67/PREDICTED: uncharacterized protein LOC104105892 [Nicotiana tomentosiformis]
gene_6318	498	59	38	102	155	1.95793	1.35219	up	0.000531327	0.0143728	-	-	-	-	gi|551639012|ref|XP_005822317.1|/1.08353e-08/hypothetical protein GUITHDRAFT_56435, partial [Guillardia theta CCMP2712]
gene_22155	1899	10	8	44	32	0.139156	2.0357	up	0.000531468	0.0143728	ko04626//Plant-pathogen interaction	-	-	-	gi|697139286|ref|XP_009623729.1|/0/PREDICTED: LRR receptor-like serine/threonine-protein kinase GSO2 [Nicotiana tomentosiformis]
gene_15295	1302	477	181	1031	666	4.68264	1.32619	up	0.000534082	0.0144047	ko04626//Plant-pathogen interaction;ko04712//Circadian rhythm - plant;ko04075//Plant hormone signal transduction	-	-	-	gi|697142236|ref|XP_009625228.1|/0/PREDICTED: transcription factor bHLH87-like [Nicotiana tomentosiformis]
gene_55383	1191	11	5	41	31	0.0520991	2.11887	up	0.000573884	0.0153209	ko04070//Phosphatidylinositol signaling system;ko04626//Plant-pathogen interaction	-	-	-	gi|698486926|ref|XP_009790158.1|/0/PREDICTED: uncharacterized protein LOC104237669 isoform X2 [Nicotiana sylvestris]
gene_64041	1143	59	66	152	129	2.15878	1.14049	up	0.000574536	0.0153211	-	-	-	-	gi|698524136|ref|XP_009758869.1|/0/PREDICTED: cyclic dof factor 1-like [Nicotiana sylvestris]
gene_65853	504	193	79	401	290	3.39654	1.30313	up	0.000575347	0.0153211	-	-	GO:0003677//DNA binding	GO:0009888//tissue development;GO:0009725//response to hormone;GO:0006351//transcription, DNA-templated;GO:0009791//post-embryonic development;GO:0048608//reproductive structure development;GO:0044702//single organism reproductive process;GO:0048367//shoot system development;GO:0050794//regulation of cellular process	gi|697163917|ref|XP_009590779.1|/1.55854e-90/PREDICTED: homeobox-leucine zipper protein HAT4-like [Nicotiana tomentosiformis]
gene_76752	2358	14	12	46	47	0.451872	1.79402	up	0.000617334	0.0162064	-	GO:0031224//intrinsic component of membrane	GO:0046873//metal ion transmembrane transporter activity	GO:0030001//metal ion transport;GO:0034220//ion transmembrane transport	gi|698501777|ref|XP_009796575.1|/0/PREDICTED: potassium transporter 4-like [Nicotiana sylvestris]
gene_66489	531	39	18	112	76	1.45357	1.68262	up	0.000619625	0.0162395	ko04626//Plant-pathogen interaction	-	-	-	gi|698464581|ref|XP_009782472.1|;gi|698464586|ref|XP_009782473.1|/1.11132e-109;9.39542e-93/PREDICTED: probable receptor-like protein kinase At1g67000 isoform X1 [Nicotiana sylvestris];PREDICTED: probable receptor-like protein kinase At1g67000 isoform X2 [Nicotiana sylvestris]
gene_48575	492	168	77	407	230	3.2745	1.34528	up	0.000663594	0.0170195	-	-	-	-	gi|698505997|ref|XP_009798419.1|/1.80694e-97/PREDICTED: HMG-Y-related protein A-like [Nicotiana sylvestris]
gene_52242	1002	49	51	216	83	2.14576	1.57078	up	0.000669457	0.0171465	-	GO:0044444	GO:0016703	GO:0044710;GO:0009608//response to symbiont;GO:0010038//response to metal ion	gi|698487717|ref|XP_009790489.1|/1.60696e-86/PREDICTED: nitronate monooxygenase [Nicotiana sylvestris]
gene_53828	738	25	78	149	144	2.11613	1.49384	up	0.000674481	0.0172611	-	-	-	-	gi|698543210|ref|XP_009766664.1|/1.3635e-175/PREDICTED: uncharacterized protein LOC104217986 [Nicotiana sylvestris]
gene_38837	2325	89	28	245	138	2.46478	1.67108	up	0.000677762	0.017303	ko01100//Metabolic pathways;ko00500//Starch and sucrose metabolism;ko01110//Biosynthesis of secondary metabolites;ko00940//Phenylpropanoid biosynthesis;ko00460//Cyanoamino acid metabolism	-	GO:0016787//hydrolase activity;GO:0016798//hydrolase activity, acting on glycosyl bonds;GO:0015926//glucosidase activity	GO:0044238//primary metabolic process	gi|698518408|ref|XP_009804070.1|/0/PREDICTED: beta-D-xylosidase 1 isoform X1 [Nicotiana sylvestris]
gene_19273	1902	35	49	89	127	1.72283	1.32367	up	0.0006794	0.0173307	ko03040//Spliceosome;ko02010//ABC transporters	-	GO:0017111//nucleoside-triphosphatase activity;GO:0032550	GO:0009154//purine ribonucleotide catabolic process	gi|697104220|ref|XP_009605917.1|/0/PREDICTED: ABC transporter G family member 14-like [Nicotiana tomentosiformis]
gene_69927	2688	14	24	60	62	0.853152	1.65047	up	0.000711533	0.0179328	ko00230//Purine metabolism;ko01100//Metabolic pathways;ko00240//Pyrimidine metabolism;ko00760//Nicotinate and nicotinamide metabolism	-	-	-	gi|698569999|ref|XP_009774487.1|;gi|698570003|ref|XP_009774488.1|;gi|698570011|ref|XP_009774490.1|/0;0;6.40713e-180/PREDICTED: uncharacterized protein LOC104224512 isoform X1 [Nicotiana sylvestris];PREDICTED: uncharacterized protein LOC104224512 isoform X2 [Nicotiana sylvestris];PREDICTED: uncharacterized protein C1683.06c-like isoform X3 [Nicotiana sylvestris]
gene_10432	513	17	29	69	72	1.06777	1.58493	up	0.000717669	0.0180287	-	-	-	-	gi|697178722|ref|XP_009598350.1|;gi|698525639|ref|XP_009759640.1|/3.09837e-69;1.5726e-52/PREDICTED: uncharacterized protein LOC104094178 [Nicotiana tomentosiformis];PREDICTED: uncharacterized protein LOC104212143 [Nicotiana sylvestris]
gene_28859	2820	156	68	260	276	3.05119	1.20746	up	0.000718198	0.0180287	ko04626//Plant-pathogen interaction	GO:0044424	GO:0032550	GO:0033554//cellular response to stress;GO:0007154//cell communication	gi|697131298|ref|XP_009619704.1|/0/PREDICTED: TMV resistance protein N-like [Nicotiana tomentosiformis]
gene_44597	1932	20	7	70	44	0.689503	2.03355	up	0.000724723	0.0181453	ko04075//Plant hormone signal transduction	-	-	-	gi|697183463|ref|XP_009600758.1|;gi|697183469|ref|XP_009600761.1|;gi|697183473|ref|XP_009600763.1|;gi|697183471|ref|XP_009600762.1|;gi|697183467|ref|XP_009600760.1|/0;0;0;0;0/PREDICTED: probable serine/threonine-protein kinase At1g18390 isoform X1 [Nicotiana tomentosiformis];PREDICTED: probable serine/threonine-protein kinase At1g18390 isoform X2 [Nicotiana tomentosiformis];PREDICTED: probable se…
gene_46483	2316	57	49	132	117	1.96968	1.19804	up	0.000747702	0.018555	-	-	-	-	gi|698522062|ref|XP_009757845.1|/0/PREDICTED: uncharacterized protein LOC104210603 [Nicotiana sylvestris]
gene_68586	2535	53	209	331	389	3.40299	1.44614	up	0.000769656	0.0189434	ko00591//Linoleic acid metabolism	GO:0044424	GO:0051213//dioxygenase activity;GO:0046914//transition metal ion binding;GO:0016702//oxidoreductase activity, acting on single donors with incorporation of molecular oxygen, incorporation of two atoms of oxygen	GO:0044710;GO:0006633//fatty acid biosynthetic process	gi|697143409|ref|XP_009625817.1|/0/PREDICTED: probable linoleate 9S-lipoxygenase 5 [Nicotiana tomentosiformis]
gene_4952	780	46	37	141	84	1.77526	1.41315	up	0.000785629	0.0192016	-	-	GO:0004180//carboxypeptidase activity	GO:0016485//protein processing	gi|698496105|ref|XP_009794123.1|/0/PREDICTED: serine carboxypeptidase-like 34 [Nicotiana sylvestris]
gene_41125	492	16	17	68	44	0.725336	1.73451	up	0.000797307	0.0193223	-	-	-	-	gi|698489784|ref|XP_009791422.1|/7.46258e-116/PREDICTED: uncharacterized protein LOC104238684 [Nicotiana sylvestris]
gene_15075	945	51	45	90	150	1.88205	1.27169	up	0.000839643	0.020025	-	GO:0031224//intrinsic component of membrane	GO:0015291//secondary active transmembrane transporter activity;GO:0015103//inorganic anion transmembrane transporter activity	GO:0008272//sulfate transport;GO:0044763	gi|698576190|ref|XP_009776146.1|/8.63798e-170/PREDICTED: low affinity sulfate transporter 3-like [Nicotiana sylvestris]
gene_34200	825	6	4	24	24	-0.49134	2.19976	up	0.000842784	0.0200587	ko04144//Endocytosis	-	-	GO:0009987//cellular process	gi|697189064|ref|XP_009603578.1|/1.48547e-81/PREDICTED: AMSH-like ubiquitin thioesterase 3 [Nicotiana tomentosiformis]
gene_44085	2526	75	67	165	141	2.29954	1.07568	up	0.000850253	0.0201223	ko04140//Regulation of autophagy	-	-	-	gi|697144660|ref|XP_009626446.1|/0/PREDICTED: U-box domain-containing protein 44-like [Nicotiana tomentosiformis]
gene_73878	375	65	62	139	138	2.15038	1.09021	up	0.00085125	0.0201223	-	-	-	GO:0008152//metabolic process	gi|697148604|ref|XP_009628487.1|/8.39134e-76/PREDICTED: uncharacterized protein LOC104118829 [Nicotiana tomentosiformis]
gene_65219	672	15	33	81	70	1.15552	1.63156	up	0.000851382	0.0201223	-	-	-	-	gi|731402821|ref|XP_010654807.1|/1.74229e-08/PREDICTED: protein TAP1-like [Vitis vinifera]
gene_7537	858	16	25	57	70	0.918299	1.59388	up	0.000861558	0.020292	-	-	-	-	gi|697143592|ref|XP_009625913.1|;gi|697143594|ref|XP_009625914.1|/0;1.82392e-145/PREDICTED: phosphatidylinositol:ceramide inositolphosphotransferase 1-like isoform X1 [Nicotiana tomentosiformis];PREDICTED: phosphatidylinositol:ceramide inositolphosphotransferase 1-like isoform X2 [Nicotiana tomentosiformis]
gene_43712	438	79	33	126	184	2.20807	1.4081	up	0.000879883	0.0205647	-	-	-	-	-
gene_26180	3174	55	41	125	109	1.86752	1.24919	up	0.000881191	0.0205801	ko04626//Plant-pathogen interaction	-	GO:0016301//kinase activity	-	gi|697129755|ref|XP_009618940.1|/0/PREDICTED: probable LRR receptor-like serine/threonine-protein kinase At3g47570 [Nicotiana tomentosiformis]
gene_75187	1200	58	64	219	100	2.28509	1.37475	up	0.000912532	0.0211087	-	-	-	-	gi|698571257|ref|XP_009774831.1|/0/PREDICTED: cytochrome b561 and DOMON domain-containing protein At5g47530-like [Nicotiana sylvestris]
gene_1909	3252	37	52	79	163	1.85514	1.39507	up	0.00091694	0.0211178	ko04120//Ubiquitin mediated proteolysis	-	-	-	gi|697164561|ref|XP_009591088.1|;gi|697164555|ref|XP_009591085.1|/0;0/PREDICTED: uncharacterized protein LOC104088155 isoform X3 [Nicotiana tomentosiformis];PREDICTED: uncharacterized protein LOC104088155 isoform X1 [Nicotiana tomentosiformis]
gene_12066	1626	120	109	332	175	3.01373	1.12844	up	0.000922689	0.0212191	ko00908//Zeatin biosynthesis;ko01100//Metabolic pathways;ko00905//Brassinosteroid biosynthesis;ko01110//Biosynthesis of secondary metabolites	-	GO:0046914//transition metal ion binding;GO:0016634//oxidoreductase activity, acting on the CH-CH group of donors, oxygen as acceptor;GO:0046906//tetrapyrrole binding;GO:0004497//monooxygenase activity	GO:0044710;GO:0055088//lipid homeostasis;GO:0009314//response to radiation;GO:0016128;GO:0009725//response to hormone	gi|698504386|ref|XP_009797711.1|/3.77876e-103/PREDICTED: cytochrome P450 734A1-like [Nicotiana sylvestris]
gene_29894	816	9	6	30	33	-0.110479	2.01392	up	0.000946841	0.0216797	-	-	-	-	gi|698504948|ref|XP_009797951.1|/4.07792e-83/PREDICTED: transcription factor MYB108-like [Nicotiana sylvestris]
gene_25781	1422	15	6	36	51	0.318827	1.98614	up	0.000948223	0.0216891	ko04140//Regulation of autophagy	-	GO:0004672//protein kinase activity;GO:0032550	GO:0006796//phosphate-containing compound metabolic process;GO:0006464//cellular protein modification process;GO:0007154//cell communication	gi|697187491|ref|XP_009602782.1|/0/PREDICTED: CBL-interacting protein kinase 2-like [Nicotiana tomentosiformis]
gene_17458	663	65	89	138	188	2.38745	1.04547	up	0.000960225	0.0219066	ko04141//Protein processing in endoplasmic reticulum	-	-	-	gi|698530421|ref|XP_009762035.1|/4.50987e-101/PREDICTED: E3 ubiquitin-protein ligase RNF185-like [Nicotiana sylvestris]
gene_67960	3402	74	67	148	149	2.26501	1.03884	up	0.000979487	0.0221696	ko04626//Plant-pathogen interaction	GO:0044424	GO:0032550	GO:0033554//cellular response to stress;GO:0007154//cell communication	gi|698525982|ref|XP_009759821.1|/0/PREDICTED: TMV resistance protein N-like [Nicotiana sylvestris]
gene_28246	522	16	18	40	76	0.758487	1.71644	up	0.000983948	0.022226	-	-	-	-	gi|697154233|ref|XP_009631357.1|/8.11409e-85/PREDICTED: universal stress protein A-like protein [Nicotiana tomentosiformis]
gene_18428	1473	78	66	194	130	2.36545	1.14337	up	0.000995528	0.0223721	-	-	-	-	gi|698499380|ref|XP_009795520.1|/0/PREDICTED: sugar transport protein 8-like [Nicotiana sylvestris]
gene_63845	2289	10	16	33	64	0.487806	1.84705	up	0.00102404	0.0228337	ko04075//Plant hormone signal transduction	GO:0042175//nuclear outer membrane-endoplasmic reticulum membrane network	GO:0004673//protein histidine kinase activity;GO:0032550;GO:0004871//signal transducer activity;GO:0072328	GO:0000160//phosphorelay signal transduction system;GO:0006468//protein phosphorylation	gi|5733831|gb|AAC31213.3|/0/ethylene receptor homolog [Nicotiana tabacum]
gene_84248	777	317	289	305	1751	4.81148	1.68404	up	0.00103085	0.0229659	-	-	-	-	gi|697181183|ref|XP_009599579.1|/5.18041e-11/PREDICTED: glycine-rich cell wall structural protein 1.8-like [Nicotiana tomentosiformis]
gene_25685	933	23	50	76	136	1.64537	1.49988	up	0.00103142	0.0229659	ko01110//Biosynthesis of secondary metabolites;ko00904//Diterpenoid biosynthesis	-	GO:0016705//oxidoreductase activity, acting on paired donors, with incorporation or reduction of molecular oxygen	GO:0044710	gi|697104708|ref|XP_009606157.1|/0/PREDICTED: 2-oxoglutarate-dependent dioxygenase DAO-like isoform X2 [Nicotiana tomentosiformis]
gene_32076	768	14	11	44	43	0.370952	1.75412	up	0.00104341	0.0231838	-	-	-	-	gi|698537415|ref|XP_009764824.1|;gi|698567290|ref|XP_009773736.1|/7.81498e-157;2.97041e-91/PREDICTED: uncharacterized protein LOC104216473 isoform X2 [Nicotiana sylvestris];PREDICTED: uncharacterized protein LOC104223903 [Nicotiana sylvestris]
gene_45032	1104	19	22	63	59	0.881299	1.53856	up	0.00106066	0.0234348	-	GO:0016020//membrane	GO:0046873//metal ion transmembrane transporter activity	GO:0030001//metal ion transport;GO:0044763	gi|697108647|ref|XP_009608181.1|/0/PREDICTED: zinc transporter 1-like [Nicotiana tomentosiformis]
gene_59512	1266	27	29	53	127	1.38056	1.62639	up	0.0010666	0.0235496	-	-	-	GO:0044699	gi|697183653|ref|XP_009600845.1|/0/PREDICTED: transcription factor MYB34-like [Nicotiana tomentosiformis]
gene_63197	1374	103	86	138	301	2.7638	1.15764	up	0.00107475	0.0236464	ko02010//ABC transporters	-	GO:0022857//transmembrane transporter activity;GO:0016887//ATPase activity	GO:0044763;GO:0009639//response to red or far red light;GO:0009791//post-embryonic development;GO:0048513//organ development;GO:0042221//response to chemical;GO:0009926//auxin polar transport	gi|698523316|ref|XP_009758464.1|/0/PREDICTED: ABC transporter B family member 19 [Nicotiana sylvestris]
gene_32868	747	80	60	185	131	2.32839	1.1443	up	0.00107548	0.0236464	-	-	-	-	gi|698479007|ref|XP_009786623.1|/1.32565e-165/PREDICTED: uncharacterized protein LOC104234713 [Nicotiana sylvestris]
gene_71122	1056	68	42	225	93	2.24664	1.51084	up	0.0011132	0.0242389	-	GO:0044421;GO:0031012//extracellular matrix	GO:0008422//beta-glucosidase activity	GO:0033554//cellular response to stress;GO:0044238//primary metabolic process	gi|4929153|gb|AAD33880.1|AF141653_1/0/beta-1,3-glucanase [Nicotiana tabacum]
gene_40559	834	58	77	124	167	2.21877	1.07112	up	0.00111643	0.024257	ko04626//Plant-pathogen interaction	-	-	-	gi|697165738|ref|XP_009591677.1|;gi|697165736|ref|XP_009591675.1|/2.62287e-167;1.24419e-148/PREDICTED: wall-associated receptor kinase 4 [Nicotiana tomentosiformis];PREDICTED: wall-associated receptor kinase-like 22, partial [Nicotiana tomentosiformis]
gene_16414	1749	40	58	150	94	1.9195	1.29996	up	0.0011727	0.0251725	-	GO:0031224//intrinsic component of membrane	GO:0046943//carboxylic acid transmembrane transporter activity	GO:0006865//amino acid transport	gi|697165862|ref|XP_009591737.1|/0/PREDICTED: cationic amino acid transporter 7, chloroplastic-like [Nicotiana tomentosiformis]
gene_56639	3321	108	53	229	163	2.6042	1.24578	up	0.00119731	0.0255413	ko00230//Purine metabolism;ko01100//Metabolic pathways;ko04626//Plant-pathogen interaction;ko00240//Pyrimidine metabolism;ko03020//RNA polymerase	-	-	-	gi|698512376|ref|XP_009801207.1|/0/PREDICTED: putative disease resistance protein RGA3 [Nicotiana sylvestris]
gene_66840	1500	121	56	293	164	2.80291	1.33558	up	0.001204	0.0256319	-	-	GO:0004180//carboxypeptidase activity	-	gi|697167856|ref|XP_009592794.1|/0/PREDICTED: serine carboxypeptidase-like 40 [Nicotiana tomentosiformis]
gene_63299	1182	7	23	58	51	0.661167	1.83916	up	0.001257	0.0264749	-	-	-	-	gi|698487052|ref|XP_009790214.1|/0/PREDICTED: phosphate transporter PHO1 [Nicotiana sylvestris]
gene_13033	1506	162	53	293	272	3.0912	1.34102	up	0.0012706	0.0266185	ko04075//Plant hormone signal transduction	-	-	GO:0006351//transcription, DNA-templated	gi|697124672|ref|XP_009616343.1|/0/PREDICTED: scarecrow-like protein 21 [Nicotiana tomentosiformis]
gene_28278	1011	22	6	112	33	0.979373	2.34085	up	0.0012832	0.0268363	-	-	-	-	gi|697152967|ref|XP_009630726.1|/1.89434e-87/PREDICTED: uncharacterized protein LOC104120622 [Nicotiana tomentosiformis]
gene_29203	1227	73	97	141	209	2.49996	1.00283	up	0.00133695	0.0277504	-	-	-	-	gi|697139385|ref|XP_009623780.1|/0/PREDICTED: uncharacterized protein LOC104114930 [Nicotiana tomentosiformis]
gene_25527	1104	72	73	149	148	2.27758	1.00082	up	0.00134053	0.027788	ko00592//alpha-Linolenic acid metabolism	-	-	-	gi|698582271|ref|XP_009777778.1|/0/PREDICTED: probable S-adenosylmethionine-dependent methyltransferase At5g38780 [Nicotiana sylvestris]
gene_12021	789	83	64	190	133	2.37145	1.10638	up	0.00136398	0.0280894	-	-	-	-	gi|698497201|ref|XP_009794603.1|/3.8691e-25/PREDICTED: blue copper protein-like [Nicotiana sylvestris]
gene_19386	1302	18	8	23	119	0.902856	2.35405	up	0.00139368	0.0285705	-	-	-	-	gi|697172054|ref|XP_009594964.1|/1.67046e-150/PREDICTED: F-box/FBD/LRR-repeat protein At1g13570-like [Nicotiana tomentosiformis]
gene_11416	1095	7	7	26	31	-0.23404	1.97024	up	0.00144968	0.0292618	-	GO:0043231//intracellular membrane-bounded organelle	GO:0043169//cation binding;GO:0097159//organic cyclic compound binding	GO:0000904//cell morphogenesis involved in differentiation;GO:0048467//gynoecium development	gi|698491594|ref|XP_009792207.1|/0/PREDICTED: protein TRANSPARENT TESTA 1-like [Nicotiana sylvestris]
gene_21949	675	42	47	94	113	1.70809	1.17995	up	0.00147838	0.029715	-	-	-	-	gi|697153464|ref|XP_009630980.1|/1.69937e-79/PREDICTED: uncharacterized protein LOC104120835 [Nicotiana tomentosiformis]
gene_12414	627	93	46	146	184	2.3607	1.19412	up	0.00148632	0.0297856	-	-	-	-	gi|697128323|ref|XP_009618212.1|/1.45181e-120/PREDICTED: polyubiquitin-like [Nicotiana tomentosiformis]
gene_65325	1485	30	9	69	71	1.01205	1.78656	up	0.00149821	0.0299158	ko04626//Plant-pathogen interaction	-	-	-	gi|698485767|ref|XP_009789647.1|/0/PREDICTED: probable L-type lectin-domain containing receptor kinase S.5 [Nicotiana sylvestris]
gene_6071	1833	40	87	165	133	2.22072	1.21589	up	0.00154647	0.0305698	-	GO:0005618//cell wall;GO:0031224//intrinsic component of membrane;GO:0005911//cell-cell junction;GO:0016323//basolateral plasma membrane;GO:0044424	-	GO:0060918//auxin transport;GO:0003002//regionalization;GO:0044763;GO:0009965//leaf morphogenesis;GO:0009606//tropism;GO:0090567;GO:0009793//embryo development ending in seed dormancy	gi|459654764|gb|AGG79244.1|/0/auxin efflux facilitator PIN1S [Nicotiana tabacum]
gene_28302	1326	43	27	104	82	1.51275	1.37261	up	0.00155588	0.0307173	ko04712//Circadian rhythm - plant	-	-	-	gi|698527116|ref|XP_009760399.1|/0/PREDICTED: transcription factor bHLH78-like [Nicotiana sylvestris]
gene_37821	708	501	465	476	2492	5.37533	1.54295	up	0.00155771	0.0307342	-	-	-	-	-
gene_887	3045	107	62	142	251	2.61134	1.15774	up	0.00157683	0.0309564	-	GO:0016020//membrane	GO:0036094//small molecule binding;GO:0004672//protein kinase activity;GO:1901363;GO:0097159//organic cyclic compound binding	GO:0006796//phosphate-containing compound metabolic process	gi|697139338|ref|XP_009623756.1|/0/PREDICTED: leucine-rich repeat receptor-like protein kinase PXL1 [Nicotiana tomentosiformis]
gene_54714	615	22	31	56	97	1.19573	1.48391	up	0.00158797	0.0310976	-	-	-	GO:0009628//response to abiotic stimulus;GO:0006950//response to stress;GO:1901700;GO:0001101//response to acid chemical	gi|697129151|ref|XP_009618634.1|/7.25039e-70/PREDICTED: cold-regulated 413 plasma membrane protein 1 [Nicotiana tomentosiformis]
gene_34990	408	22	14	50	64	0.765145	1.61124	up	0.00159289	0.0311746	-	-	-	-	gi|697176150|ref|XP_009597025.1|/3.13396e-92/PREDICTED: transcription factor PAR1 isoform X1 [Nicotiana tomentosiformis]
gene_69386	675	15	26	72	53	0.908051	1.58571	up	0.00159894	0.0312348	ko00480//Glutathione metabolism	-	GO:0016846//carbon-sulfur lyase activity	-	gi|697136829|ref|XP_009622502.1|/2.7877e-161/PREDICTED: glutathione transferase GST 23-like [Nicotiana tomentosiformis]
gene_59214	2301	4	12	31	34	-0.0634557	1.9821	up	0.00162169	0.0315222	ko04075//Plant hormone signal transduction	GO:0016020//membrane	GO:0004673//protein histidine kinase activity;GO:0005488;GO:0004871//signal transducer activity	GO:0000160//phosphorelay signal transduction system;GO:0016310//phosphorylation	gi|697154946|ref|XP_009631712.1|/0/PREDICTED: ethylene receptor 2-like [Nicotiana tomentosiformis]
gene_22103	1866	140	82	124	642	3.39471	1.70048	up	0.00166396	0.0320678	ko01100//Metabolic pathways;ko00500//Starch and sucrose metabolism	-	GO:0005488;GO:0004553//hydrolase activity, hydrolyzing O-glycosyl compounds;GO:0016798//hydrolase activity, acting on glycosyl bonds	GO:0044238//primary metabolic process	gi|698504998|ref|XP_009797971.1|;gi|698504996|ref|XP_009797970.1|/0;0/PREDICTED: endoglucanase 6-like isoform X2 [Nicotiana sylvestris];PREDICTED: endoglucanase 6-like isoform X1 [Nicotiana sylvestris]
gene_66027	1197	59	66	145	120	2.10255	1.05662	up	0.00173078	0.0329527	-	-	-	-	gi|698484167|ref|XP_009788902.1|/0/PREDICTED: F-box only protein 8-like [Nicotiana sylvestris]
gene_6605	543	108	44	276	141	2.65043	1.42303	up	0.00177282	0.0334902	-	-	-	-	gi|698495739|ref|XP_009793964.1|/2.92225e-133/PREDICTED: protein PLANT CADMIUM RESISTANCE 2-like [Nicotiana sylvestris]
gene_57858	1470	9	12	44	31	0.166705	1.80361	up	0.00178926	0.0337401	ko00230//Purine metabolism;ko01100//Metabolic pathways;ko04626//Plant-pathogen interaction;ko00240//Pyrimidine metabolism;ko03020//RNA polymerase	-	-	-	gi|698479543|ref|XP_009786855.1|/0/PREDICTED: putative disease resistance RPP13-like protein 1 isoform X2 [Nicotiana sylvestris]
gene_39338	732	17	5	31	64	0.422634	2.03193	up	0.00181556	0.0340731	-	-	-	GO:0009873//ethylene-activated signaling pathway	gi|698460953|ref|XP_009781664.1|/3.68894e-165/PREDICTED: protein REVERSION-TO-ETHYLENE SENSITIVITY1-like [Nicotiana sylvestris]
gene_6411	1200	26	43	55	159	1.62986	1.57867	up	0.00181958	0.0341168	-	-	-	GO:0044699;GO:0009725//response to hormone	gi|698496834|ref|XP_009794435.1|/0/PREDICTED: transcription factor TCP14-like [Nicotiana sylvestris]
gene_5613	1125	42	50	96	113	1.73172	1.14765	up	0.00182544	0.034151	ko04075//Plant hormone signal transduction	GO:0043231//intracellular membrane-bounded organelle;GO:0031224//intrinsic component of membrane;GO:0042175//nuclear outer membrane-endoplasmic reticulum membrane network	GO:0004871//signal transducer activity;GO:0004673//protein histidine kinase activity;GO:0032550;GO:0005515//protein binding;GO:0072328;GO:0043169//cation binding	GO:0009720//detection of hormone stimulus;GO:0009617//response to bacterium;GO:0042743//hydrogen peroxide metabolic process;GO:0010118//stomatal movement;GO:0048580;GO:0010039//response to iron ion;GO:0006970//response to osmotic stress;GO:0006468//protein phosphorylation;GO:0001101//response to acid chemical;GO:0000160//phosphorelay signal transduction system;GO:0006725//cellular aromatic compou…	gi|697122447|ref|XP_009615214.1|/0/PREDICTED: ethylene receptor 1 [Nicotiana tomentosiformis]
gene_46630	675	12	16	53	38	0.454871	1.67098	up	0.00183004	0.034182	-	-	-	-	gi|698487965|ref|XP_009790601.1|/8.36733e-53/PREDICTED: dof zinc finger protein DOF3.1-like [Nicotiana sylvestris]
gene_80339	951	19	28	64	66	0.992856	1.43529	up	0.00183952	0.0342631	ko04146//Peroxisome;ko00270//Cysteine and methionine metabolism;ko01100//Metabolic pathways;ko00300//Lysine biosynthesis;ko00260//Glycine, serine and threonine metabolism;ko01110//Biosynthesis of secondary metabolites	GO:0031224//intrinsic component of membrane	-	GO:0051234//establishment of localization;GO:0044763	gi|698568048|ref|XP_009773949.1|/0/PREDICTED: peroxisomal adenine nucleotide carrier 1-like [Nicotiana sylvestris]
gene_11000	561	9	5	33	24	-0.228916	1.97556	up	0.00186977	0.0346776	ko01100//Metabolic pathways;ko00300//Lysine biosynthesis;ko01110//Biosynthesis of secondary metabolites	GO:0009532//plastid stroma	GO:0016831//carboxy-lyase activity	GO:0009085//lysine biosynthetic process	gi|641828759|gb|KDO47898.1|;gi|698577107|ref|XP_009776380.1|/3.16191e-119;2.46215e-23/hypothetical protein CISIN_1g0120982mg, partial [Citrus sinensis];PREDICTED: diaminopimelate decarboxylase 2, chloroplastic-like [Nicotiana sylvestris]
gene_74639	855	181	296	282	837	4.08705	1.17811	up	0.00188965	0.034964	-	GO:0005576//extracellular region	GO:0016790//thiolester hydrolase activity	GO:0044282;GO:0010038//response to metal ion	gi|698444581|ref|XP_009766444.1|;gi|697102342|ref|XP_009600563.1|/0;1.83759e-151/PREDICTED: S-formylglutathione hydrolase [Nicotiana sylvestris];PREDICTED: S-formylglutathione hydrolase-like [Nicotiana tomentosiformis]
gene_30512	1518	17	36	77	73	1.1821	1.47697	up	0.00193925	0.0356725	ko04626//Plant-pathogen interaction;ko04712//Circadian rhythm - plant;ko04075//Plant hormone signal transduction	-	-	-	gi|697177355|ref|XP_009597633.1|;gi|698494023|ref|XP_009793238.1|/0;5.64758e-128/PREDICTED: transcription factor PIF1-like [Nicotiana tomentosiformis];PREDICTED: transcription factor PIF1-like [Nicotiana sylvestris]
gene_78768	933	58	65	148	115	2.08889	1.07062	up	0.00195368	0.0359043	-	-	GO:0046914//transition metal ion binding;GO:0016705//oxidoreductase activity, acting on paired donors, with incorporation or reduction of molecular oxygen	GO:0044710	gi|697123848|ref|XP_009615922.1|/0/PREDICTED: 1-aminocyclopropane-1-carboxylate oxidase-like [Nicotiana tomentosiformis]
gene_15193	912	48	63	106	136	1.95422	1.0882	up	0.00200644	0.0365882	-	-	-	-	gi|698573190|ref|XP_009775340.1|/3.24895e-157/PREDICTED: uncharacterized protein LOC104225270 [Nicotiana sylvestris]
gene_52245	759	78	213	362	280	3.33957	1.13536	up	0.00201895	0.0367313	-	GO:0005618//cell wall;GO:0005911//cell-cell junction	-	-	gi|698510968|ref|XP_009800616.1|/4.68812e-171/PREDICTED: osmotin-like protein [Nicotiana sylvestris]
gene_71365	804	41	91	169	135	2.25696	1.18976	up	0.00202129	0.0367528	-	-	GO:0016788//hydrolase activity, acting on ester bonds	GO:0001763//morphogenesis of a branching structure;GO:0016106//sesquiterpenoid biosynthetic process	gi|698566565|ref|XP_009773538.1|/0/PREDICTED: probable strigolactone esterase DAD2 [Nicotiana sylvestris]
gene_74664	891	46	62	130	108	1.93234	1.11526	up	0.00202842	0.0367788	ko04075//Plant hormone signal transduction	-	-	-	gi|698542404|ref|XP_009766395.1|/0/PREDICTED: uncharacterized protein LOC104217775 [Nicotiana sylvestris]
gene_59287	2859	274	139	535	340	3.81579	1.0487	up	0.00204001	0.0369228	-	-	-	-	gi|30013669|gb|AAP03877.1|/0/Avr9/Cf-9 rapidly elicited protein 141 [Nicotiana tabacum]
gene_30552	543	11	10	27	49	0.171996	1.79582	up	0.00220914	0.0389335	ko04075//Plant hormone signal transduction	-	-	-	gi|698557736|ref|XP_009771104.1|/6.77731e-101/PREDICTED: PLASMODESMATA CALLOSE-BINDING PROTEIN 5-like [Nicotiana sylvestris]
gene_17047	2094	15	13	31	64	0.489081	1.70158	up	0.00222399	0.0391295	-	-	-	-	gi|698515110|ref|XP_009802425.1|/0/PREDICTED: protein gamma response 1 isoform X1 [Nicotiana sylvestris]
gene_80418	2601	58	66	126	129	2.05894	1.00752	up	0.00225214	0.0394706	-	-	GO:0005215//transporter activity	GO:0044699;GO:0006810//transport	gi|702310265|ref|XP_010050686.1|;gi|698567832|ref|XP_009773886.1|;gi|698567835|ref|XP_009773887.1|/0;2.34574e-173;0/PREDICTED: glutamate receptor 2.7-like [Eucalyptus grandis];PREDICTED: glutamate receptor 2.7-like isoform X1 [Nicotiana sylvestris];PREDICTED: glutamate receptor 2.7-like isoform X2 [Nicotiana sylvestris]
gene_61978	3045	12	8	43	29	0.111979	1.80724	up	0.0022552	0.0394858	ko04626//Plant-pathogen interaction	-	-	-	gi|698487194|ref|XP_009790278.1|/0/PREDICTED: receptor-like protein 12 isoform X1 [Nicotiana sylvestris]
gene_77431	1191	97	63	158	173	2.42772	1.00471	up	0.00225776	0.0394858	-	GO:0031224//intrinsic component of membrane	GO:0016628//oxidoreductase activity, acting on the CH-CH group of donors, NAD or NADP as acceptor;GO:0022857//transmembrane transporter activity	GO:0044710;GO:0044765;GO:0044763;GO:0051234//establishment of localization	gi|698502111|ref|XP_009796722.1|/0/PREDICTED: sugar transport protein 14-like [Nicotiana sylvestris]
gene_28884	543	14	7	49	31	0.237484	1.88736	up	0.00226112	0.0394858	-	-	-	-	gi|697187722|ref|XP_009602891.1|/1.66818e-134/PREDICTED: chaperone protein dnaJ 20, chloroplastic-like [Nicotiana tomentosiformis]
gene_27887	1638	37	36	93	83	1.47076	1.23653	up	0.00226705	0.0394905	ko04075//Plant hormone signal transduction	-	GO:0004871//signal transducer activity;GO:0003676//nucleic acid binding	GO:0010015//root morphogenesis;GO:0009725//response to hormone;GO:0007165//signal transduction	gi|698495027|ref|XP_009793670.1|/0/PREDICTED: two-component response regulator ARR11 [Nicotiana sylvestris]
gene_36236	978	12	26	64	52	0.803172	1.58755	up	0.00227113	0.0395398	-	-	-	-	gi|698549007|ref|XP_009768516.1|/0/PREDICTED: NAC domain-containing protein 100-like [Nicotiana sylvestris]
gene_28610	2124	43	36	84	104	1.56449	1.2072	up	0.00228545	0.0397013	-	-	-	-	gi|697170525|ref|XP_009594180.1|/0/PREDICTED: TMV resistance protein N-like [Nicotiana tomentosiformis]
gene_36330	1461	19	15	61	44	0.667404	1.59191	up	0.00235199	0.0405668	ko00270//Cysteine and methionine metabolism;ko01100//Metabolic pathways;ko01110//Biosynthesis of secondary metabolites	-	GO:0005515//protein binding;GO:0043168//anion binding;GO:0016846//carbon-sulfur lyase activity	GO:0009605//response to external stimulus;GO:0006950//response to stress;GO:0009725//response to hormone;GO:0018871;GO:0010039//response to iron ion;GO:0001101//response to acid chemical	gi|698429268|ref|XP_009791163.1|/1.73409e-151/PREDICTED: 1-aminocyclopropane-1-carboxylate synthase-like [Nicotiana sylvestris]
gene_7357	750	43	29	83	96	1.47977	1.26814	up	0.00236246	0.040725	-	-	GO:0032550;GO:0046914//transition metal ion binding;GO:0042623//ATPase activity, coupled	GO:0009154//purine ribonucleotide catabolic process	gi|970020009|ref|XP_015071216.1|/2.90785e-175/PREDICTED: DEAD-box ATP-dependent RNA helicase 35 [Solanum pennellii]
gene_63590	771	83	57	117	194	2.29981	1.0971	up	0.00239695	0.0410738	-	-	-	-	gi|37572447|dbj|BAC98493.1|/3.25253e-147/AG-motif binding protein-3 [Nicotiana tabacum]
gene_41122	708	47	77	139	126	2.09538	1.07253	up	0.00241009	0.0411635	-	-	-	-	gi|698554467|ref|XP_009770223.1|/8.74651e-135/PREDICTED: transmembrane epididymal protein 1 [Nicotiana sylvestris]
gene_29229	1191	17	20	65	44	0.734158	1.5318	up	0.00243972	0.0415371	-	-	-	-	gi|697113365|ref|XP_009610561.1|/0/PREDICTED: protein kinase 2B, chloroplastic-like [Nicotiana tomentosiformis]
gene_56625	669	16	16	82	31	0.731298	1.8036	up	0.00245699	0.0417705	-	GO:0044421;GO:0031012//extracellular matrix	GO:0008422//beta-glucosidase activity	GO:0033554//cellular response to stress;GO:0044238//primary metabolic process	gi|697131785|ref|XP_009619948.1|/1.52346e-152/PREDICTED: glucan endo-1,3-beta-glucosidase, acidic isoform GI9 [Nicotiana tomentosiformis]
gene_67725	2430	156	49	361	204	3.08157	1.42264	up	0.0024616	0.0418089	ko04626//Plant-pathogen interaction	-	-	-	gi|697112457|ref|XP_009610105.1|/0/PREDICTED: G-type lectin S-receptor-like serine/threonine-protein kinase At4g27290 [Nicotiana tomentosiformis]
gene_84394	1170	46	58	129	100	1.87976	1.11469	up	0.00248105	0.0420564	ko01100//Metabolic pathways;ko00350//Tyrosine metabolism;ko01110//Biosynthesis of secondary metabolites;ko00010//Glycolysis / Gluconeogenesis;ko00071//Fatty acid metabolism	-	GO:0003824//catalytic activity;GO:0046914//transition metal ion binding	GO:0044710	gi|697105839|ref|XP_009606746.1|/1.5302e-131/PREDICTED: alcohol dehydrogenase-like 4 [Nicotiana tomentosiformis]
gene_79138	1041	15	26	44	81	0.896648	1.56278	up	0.00250829	0.0424043	ko01100//Metabolic pathways;ko01110//Biosynthesis of secondary metabolites;ko00940//Phenylpropanoid biosynthesis;ko00360//Phenylalanine metabolism	-	GO:0005488;GO:0003824//catalytic activity	GO:0006950//response to stress;GO:0044710	gi|697146481|ref|XP_009627391.1|/0/PREDICTED: suberization-associated anionic peroxidase 1-like [Nicotiana tomentosiformis]
gene_44251	1239	54	31	85	129	1.72149	1.27642	up	0.00259	0.0432293	-	GO:0016020//membrane	GO:0015103//inorganic anion transmembrane transporter activity	GO:0008272//sulfate transport;GO:0044763	gi|698576190|ref|XP_009776146.1|;gi|974707246|gb|ALZ41787.1|/1.58001e-169;1.2157e-129/PREDICTED: low affinity sulfate transporter 3-like [Nicotiana sylvestris];SULTR2 [Nicotiana tabacum]
gene_24447	975	18	27	74	53	0.957852	1.47371	up	0.00261279	0.0434716	ko01100//Metabolic pathways;ko01110//Biosynthesis of secondary metabolites;ko00940//Phenylpropanoid biosynthesis;ko00360//Phenylalanine metabolism	GO:0044444	GO:0046906//tetrapyrrole binding;GO:0016209//antioxidant activity;GO:0043169//cation binding;GO:0003824//catalytic activity	GO:0006950//response to stress;GO:0044710;GO:0009620//response to fungus	gi|698486579|ref|XP_009790009.1|/0/PREDICTED: peroxidase 21 [Nicotiana sylvestris]
gene_31008	1554	31	42	81	94	1.45999	1.22696	up	0.00262049	0.0435307	ko00941//Flavonoid biosynthesis;ko00903//Limonene and pinene degradation;ko01100//Metabolic pathways;ko00945//Stilbenoid, diarylheptanoid and gingerol biosynthesis;ko01110//Biosynthesis of secondary metabolites;ko00944//Flavone and flavonol biosynthesis;ko00940//Phenylpropanoid biosynthesis	-	-	-	gi|698512314|ref|XP_009801176.1|/0/PREDICTED: cytochrome P450 CYP82D47-like [Nicotiana sylvestris]
gene_43876	627	49	33	102	95	1.63112	1.22458	up	0.00265596	0.0439579	-	-	-	-	gi|698576862|ref|XP_009776319.1|/1.60533e-131/PREDICTED: uncharacterized protein LOC104226126 [Nicotiana sylvestris]
gene_63314	3642	108	105	141	314	2.85125	1.03946	up	0.00270682	0.044589	ko00230//Purine metabolism;ko01100//Metabolic pathways;ko04626//Plant-pathogen interaction;ko00240//Pyrimidine metabolism;ko03020//RNA polymerase	-	-	GO:0050896//response to stimulus	gi|697173359|ref|XP_009595605.1|;gi|697173361|ref|XP_009595606.1|/0;0/PREDICTED: TMV resistance protein N-like isoform X1 [Nicotiana tomentosiformis];PREDICTED: TMV resistance protein N-like isoform X2 [Nicotiana tomentosiformis]
gene_73826	561	46	45	139	80	1.78428	1.24596	up	0.00275676	0.0452461	-	-	GO:0015036//disulfide oxidoreductase activity	GO:0019725//cellular homeostasis;GO:0018904;GO:0044710	gi|698559439|ref|XP_009771570.1|/2.92813e-138/PREDICTED: thioredoxin-like 3-1, chloroplastic [Nicotiana sylvestris]
gene_38768	1008	13	24	53	54	0.709195	1.50124	up	0.00287316	0.046767	-	-	-	-	gi|697102185|ref|XP_009599719.1|/0/PREDICTED: protein BREVIS RADIX-like [Nicotiana tomentosiformis]
gene_56161	417	62	52	104	141	1.9797	1.05853	up	0.00288491	0.0468616	-	-	-	-	gi|697120059|ref|XP_009613993.1|/4.48044e-68/PREDICTED: uncharacterized protein At5g65660-like [Nicotiana tomentosiformis]
gene_52739	1068	23	9	39	73	0.705648	1.73747	up	0.00290837	0.0471595	ko01110//Biosynthesis of secondary metabolites;ko00904//Diterpenoid biosynthesis	-	GO:0016491//oxidoreductase activity	-	gi|697113981|ref|XP_009610880.1|/0/PREDICTED: protein SRG1-like [Nicotiana tomentosiformis]
gene_39621	579	71	55	154	115	2.12419	1.06304	up	0.00292525	0.0472249	ko04075//Plant hormone signal transduction	GO:0043231//intracellular membrane-bounded organelle;GO:0044444	GO:0032550;GO:0004672//protein kinase activity;GO:0019902//phosphatase binding	GO:0048827//phyllome development;GO:0031323//regulation of cellular metabolic process;GO:0009617//response to bacterium;GO:0005984//disaccharide metabolic process;GO:0032412//regulation of ion transmembrane transporter activity;GO:0010118//stomatal movement;GO:0006796//phosphate-containing compound metabolic process;GO:0006633//fatty acid biosynthetic process;GO:0006970//response to osmotic stres…	gi|698478861|ref|XP_009786561.1|/1.94961e-141/PREDICTED: serine/threonine-protein kinase SRK2E-like [Nicotiana sylvestris]
gene_33506	2961	10	23	55	47	0.622641	1.60355	up	0.00294679	0.0474511	-	GO:0016020//membrane	GO:0036094//small molecule binding;GO:0004672//protein kinase activity;GO:1901363;GO:0097159//organic cyclic compound binding	GO:0006796//phosphate-containing compound metabolic process	gi|697125589|ref|XP_009616818.1|/0/PREDICTED: receptor-like protein kinase HAIKU2 [Nicotiana tomentosiformis]
gene_79307	798	17	8	42	43	0.347478	1.71308	up	0.00296094	0.0475575	-	-	-	-	gi|697168597|ref|XP_009593186.1|/1.65199e-77/PREDICTED: F-box/FBD/LRR-repeat protein At1g13570-like isoform X3 [Nicotiana tomentosiformis]
gene_29267	2616	44	49	87	119	1.72068	1.1064	up	0.00303641	0.0485472	ko04626//Plant-pathogen interaction	-	-	-	gi|698493909|ref|XP_009793189.1|/0/PREDICTED: putative late blight resistance protein homolog R1A-10 [Nicotiana sylvestris]
gene_56185	2808	35	18	90	63	1.21159	1.49107	up	0.00312303	0.049555	ko04626//Plant-pathogen interaction	-	-	-	gi|698422529|ref|XP_009780928.1|/0/PREDICTED: putative late blight resistance protein homolog R1A-3 [Nicotiana sylvestris]
gene_40781	1395	57	51	98	135	1.90663	1.06476	up	0.00314358	0.049781	ko00908//Zeatin biosynthesis;ko01100//Metabolic pathways;ko01110//Biosynthesis of secondary metabolites	-	GO:0046914//transition metal ion binding;GO:0016634//oxidoreductase activity, acting on the CH-CH group of donors, oxygen as acceptor;GO:0046906//tetrapyrrole binding;GO:0016491//oxidoreductase activity	GO:0044710	gi|698490445|ref|XP_009791714.1|/0/PREDICTED: cytochrome P450 714A1-like [Nicotiana sylvestris]
gene_19685	843	39	24	159	61	1.66258	1.78353	up	0.000740811	0.01844	-	-	-	GO:0009987//cellular process;GO:0048367//shoot system development	gi|698459238|ref|XP_009781251.1|/0/PREDICTED: NAC transcription factor 29-like [Nicotiana sylvestris]
gene_60789	483	131	125	290	328	3.24508	1.23383	up	4.40787e-07	5.42874e-05	ko04141//Protein processing in endoplasmic reticulum	GO:0009532//plastid stroma	-	GO:0009314//response to radiation	gi|697147476|ref|XP_009627898.1|/5.01355e-102/PREDICTED: chaperone protein dnaJ 8, chloroplastic-like [Nicotiana tomentosiformis]
gene_22929	585	3543	3533	6611	8489	7.8949	1.05313	up	6.29676e-09	1.39883e-06	-	-	-	-	gi|698547641|ref|XP_009768095.1|/2.63797e-100/PREDICTED: protein SSUH2 homolog [Nicotiana sylvestris]
gene_6332	642	2110	2056	4170	5209	7.1843	1.13067	up	6.61746e-10	2.08642e-07	-	-	-	-	gi|697167153|ref|XP_009592421.1|/5.45034e-85/PREDICTED: hornerin-like [Nicotiana tomentosiformis]
gene_43885	576	78	120	265	229	2.91379	1.29689	up	7.81389e-06	0.000559919	-	-	-	-	gi|698502162|ref|XP_009796748.1|/3.94393e-115/PREDICTED: F-box/LRR-repeat protein 14 isoform X1 [Nicotiana sylvestris]
gene_43884	1143	348	322	842	766	4.62318	1.2311	up	5.81985e-10	1.89169e-07	-	-	-	-	gi|698502164|ref|XP_009796749.1|/8.32579e-163/PREDICTED: F-box/LRR-repeat protein 14 isoform X2 [Nicotiana sylvestris]
gene_15608	558	1097	876	3396	2555	6.42161	1.5632	up	7.73957e-12	4.88042e-09	-	-	GO:0005488	-	gi|7594903|dbj|BAA88985.2|/1.95803e-124/Ntdin [Nicotiana tabacum]
gene_72971	2172	1731	2318	3999	4782	7.10493	1.08534	up	1.27876e-08	2.56803e-06	-	-	GO:0005515//protein binding	GO:0044699;GO:0009628//response to abiotic stimulus;GO:0006950//response to stress	gi|697165076|ref|XP_009591355.1|/0/PREDICTED: BAG family molecular chaperone regulator 6 [Nicotiana tomentosiformis]
gene_68364	804	48	31	178	150	2.16211	2.01574	up	5.58618e-08	9.12573e-06	-	GO:0031224//intrinsic component of membrane	-	-	gi|698475738|ref|XP_009785227.1|/2.96671e-180/PREDICTED: transmembrane protein 56-like [Nicotiana sylvestris]
gene_35552	1515	235	292	529	623	4.17841	1.09485	up	7.93487e-08	1.23241e-05	ko00908//Zeatin biosynthesis;ko00944//Flavone and flavonol biosynthesis	-	GO:0016757//transferase activity, transferring glycosyl groups;GO:0016758//transferase activity, transferring hexosyl groups	-	gi|697139535|ref|XP_009623857.1|;gi|62241063|dbj|BAD93688.1|/0;0/PREDICTED: UDP-glycosyltransferase 73C6-like [Nicotiana tomentosiformis];glucosyltransferase [Nicotiana tabacum]
gene_64509	1929	0	4	56	312	1.99461	6.37659	up	2.99514e-13	2.93547e-10	-	GO:0031224//intrinsic component of membrane;GO:0016020//membrane	GO:0015291//secondary active transmembrane transporter activity;GO:0015103//inorganic anion transmembrane transporter activity	GO:0008272//sulfate transport;GO:0044763	gi|698520492|ref|XP_009757059.1|;gi|698520494|ref|XP_009757060.1|;gi|698520490|ref|XP_009757058.1|/0;5.294e-158;0/PREDICTED: probable sulfate transporter 3.5 isoform X2 [Nicotiana sylvestris];PREDICTED: probable sulfate transporter 3.5 isoform X3 [Nicotiana sylvestris];PREDICTED: probable sulfate transporter 3.5 isoform X1 [Nicotiana sylvestris]
gene_39684	453	65	45	181	245	2.54351	1.90435	up	6.58671e-09	1.44217e-06	-	-	-	-	gi|698463426|ref|XP_009782213.1|/3.74045e-102/PREDICTED: heavy metal-associated isoprenylated plant protein 26 [Nicotiana sylvestris]
gene_8030	1455	72	72	263	276	2.89189	1.86856	up	8.30283e-12	5.13294e-09	-	GO:0005911//cell-cell junction;GO:0031225//anchored component of membrane	GO:0016798//hydrolase activity, acting on glycosyl bonds	GO:0044238//primary metabolic process	gi|698460815|ref|XP_009781628.1|/4.65494e-170/PREDICTED: glucan endo-1,3-beta-glucosidase 6-like [Nicotiana sylvestris]
gene_17417	558	1126	900	3721	3037	6.56774	1.70607	up	5.11881e-15	9.49359e-12	-	-	GO:0005488	-	gi|71081904|gb|AAZ23261.1|/2.51706e-125/senescence-associated protein [Nicotiana tabacum]
gene_57216	489	111	120	440	268	3.35757	1.5973	up	1.16795e-07	1.72077e-05	-	-	-	-	gi|697186040|ref|XP_009602053.1|/1.76136e-93/PREDICTED: universal stress protein A-like protein [Nicotiana tomentosiformis]
gene_7898	1032	335	456	1045	1298	5.07173	1.53367	up	2.13298e-14	3.36253e-11	-	-	GO:0016740//transferase activity	-	gi|697181257|ref|XP_009599613.1|/0/PREDICTED: galactinol synthase 1-like [Nicotiana tomentosiformis]
gene_50814	2025	770	829	2054	1969	5.92101	1.30107	up	9.61957e-13	8.19717e-10	-	GO:0044464	GO:0004175//endopeptidase activity;GO:0016462//pyrophosphatase activity;GO:0032550	GO:0016485//protein processing;GO:0006915//apoptotic process	gi|697122036|ref|XP_009615004.1|/0/PREDICTED: ATP-dependent zinc metalloprotease FTSH 6, chloroplastic [Nicotiana tomentosiformis]
gene_66473	2025	1057	1789	4296	3381	6.82541	1.4179	up	7.60778e-09	1.60984e-06	-	GO:0044464;GO:0031224//intrinsic component of membrane	GO:0004175//endopeptidase activity;GO:0016462//pyrophosphatase activity;GO:0032550;GO:0046914//transition metal ion binding	GO:0016485//protein processing;GO:0006915//apoptotic process	gi|698496042|ref|XP_009794094.1|/1.40608e-71/PREDICTED: ATP-dependent zinc metalloprotease FTSH 6, chloroplastic [Nicotiana sylvestris]
gene_57393	2736	2628	3106	6192	7925	7.73285	1.26346	up	5.18155e-12	3.47594e-09	-	GO:0009532//plastid stroma;GO:0009526//plastid envelope	GO:0032550;GO:0016462//pyrophosphatase activity	GO:0009642//response to light intensity;GO:0006412//translation;GO:0000302//response to reactive oxygen species	gi|698483248|ref|XP_009788495.1|/0/PREDICTED: chaperone protein ClpB1 [Nicotiana sylvestris]
gene_84820	1026	568	466	1564	1608	5.50199	1.57917	up	1.16091e-15	2.44016e-12	-	-	-	-	gi|697119032|ref|XP_009613462.1|/0/PREDICTED: dnaJ homolog subfamily B member 1-like [Nicotiana tomentosiformis]
gene_63985	1722	615	615	1405	1775	5.56578	1.33063	up	7.85545e-13	6.87985e-10	ko04144//Endocytosis;ko04141//Protein processing in endoplasmic reticulum;ko03040//Spliceosome	-	GO:0032550	GO:0009642//response to light intensity;GO:0000302//response to reactive oxygen species	gi|697163939|ref|XP_009590791.1|/0/PREDICTED: heat shock 70 kDa protein 8 [Nicotiana tomentosiformis]
gene_37099	456	10	5	65	90	0.9315	3.30134	up	2.34788e-09	6.38157e-07	ko04141//Protein processing in endoplasmic reticulum	GO:0009536//plastid	-	GO:0000302//response to reactive oxygen species;GO:0009642//response to light intensity	gi|698490603|ref|XP_009791785.1|/2.38075e-95/PREDICTED: small heat shock protein, chloroplastic [Nicotiana sylvestris]
gene_82826	726	245	225	804	815	4.49426	1.7492	up	2.90878e-18	1.31016e-14	-	-	-	-	gi|697152849|ref|XP_009630661.1|/7.59119e-151/PREDICTED: uncharacterized protein LOC104120572 [Nicotiana tomentosiformis]
gene_15749	726	276	194	876	866	4.5779	1.85023	up	4.40891e-16	1.26245e-12	-	-	-	-	gi|698510661|ref|XP_009800480.1|/6.94766e-151/PREDICTED: uncharacterized protein LOC104246372 [Nicotiana sylvestris]
gene_30604	1002	275	218	893	715	4.50871	1.67414	up	5.0351e-13	4.66916e-10	-	-	-	-	gi|698517948|ref|XP_009803855.1|/0/PREDICTED: heat stress transcription factor B-2b-like [Nicotiana sylvestris]
gene_3882	789	117	76	362	359	3.31075	1.86019	up	3.22947e-11	1.64229e-08	-	-	-	-	gi|698564992|ref|XP_009773135.1|/0/PREDICTED: protein PHLOEM PROTEIN 2-LIKE A1 [Nicotiana sylvestris]
gene_20407	969	59	70	207	261	2.69616	1.82109	up	3.60208e-10	1.23446e-07	-	-	GO:0003677//DNA binding	GO:0006351//transcription, DNA-templated	gi|697105826|ref|XP_009606739.1|/4.67566e-124/PREDICTED: heat stress transcription factor B-2b [Nicotiana tomentosiformis]
gene_24925	735	155	134	396	395	3.54995	1.41662	up	1.30884e-09	3.96791e-07	-	-	-	-	gi|698518531|ref|XP_009804133.1|/4.59711e-165/PREDICTED: uncharacterized protein LOC104249409 [Nicotiana sylvestris]
gene_12708	1563	197	119	649	454	3.9489	1.77017	up	3.07277e-09	8.00672e-07	ko00903//Limonene and pinene degradation;ko01100//Metabolic pathways;ko00945//Stilbenoid, diarylheptanoid and gingerol biosynthesis;ko01110//Biosynthesis of secondary metabolites	-	-	-	gi|85068600|gb|ABC69380.1|;gi|698425240|ref|XP_009785012.1|/1.62619e-93;0/CYP81C6v2 [Nicotiana tabacum];PREDICTED: isoflavone 2'-hydroxylase-like isoform X1 [Nicotiana sylvestris]
gene_16741	891	13	7	62	89	0.939874	2.85305	up	1.66829e-07	2.29692e-05	-	-	-	-	gi|698529873|ref|XP_009761756.1|/0/PREDICTED: uncharacterized protein LOC104213897 [Nicotiana sylvestris]
gene_23948	999	67	97	219	233	2.74426	1.43318	up	6.44593e-07	7.55516e-05	-	-	-	-	gi|698528186|ref|XP_009760921.1|/5.2352e-124/PREDICTED: heat stress transcription factor B-2b [Nicotiana sylvestris]
gene_604	1059	441	369	1050	706	4.80156	1.09081	up	7.49027e-06	0.000540565	-	GO:0043231//intracellular membrane-bounded organelle	GO:0003676//nucleic acid binding	GO:0001101//response to acid chemical;GO:0006950//response to stress;GO:0006351//transcription, DNA-templated	gi|697096784|ref|XP_009618124.1|/0/PREDICTED: NAC domain-containing protein 72-like [Nicotiana tomentosiformis]
gene_58456	1074	22	65	102	130	1.80751	1.39147	up	0.00227458	0.039578	ko04141//Protein processing in endoplasmic reticulum;ko04626//Plant-pathogen interaction	-	GO:0005515//protein binding;GO:0032550	GO:0050896//response to stimulus;GO:0044267//cellular protein metabolic process	gi|697149387|ref|XP_009628903.1|/0/PREDICTED: heat shock protein 83-like [Nicotiana tomentosiformis]
gene_52557	897	34	56	131	84	1.75738	1.24171	up	0.00289469	0.0469962	-	-	-	-	gi|698514651|ref|XP_009802194.1|/0/PREDICTED: bidirectional sugar transporter SWEET12-like isoform X1 [Nicotiana sylvestris]
gene_15980	738	63	73	125	166	2.22313	1.05854	up	0.00099968	0.0224494	-	-	-	-	gi|697185606|ref|XP_009601840.1|/1.17866e-176/PREDICTED: BI1-like protein isoform X1 [Nicotiana tomentosiformis]
gene_53608	1830	323	374	906	716	4.65027	1.19521	up	1.5845e-08	3.10296e-06	-	GO:0043231//intracellular membrane-bounded organelle	-	GO:0009411//response to UV;GO:0001101//response to acid chemical;GO:0019941//modification-dependent protein catabolic process;GO:0006605//protein targeting;GO:0036211	gi|697103712|ref|XP_009605659.1|;gi|848882817|ref|XP_012841732.1|/0;0/PREDICTED: polyubiquitin [Nicotiana tomentosiformis];PREDICTED: polyubiquitin-A-like isoform X2 [Erythranthe guttata]
gene_74962	867	567	252	1408	1297	5.25236	1.67582	up	1.32454e-07	1.89825e-05	-	-	GO:0005515//protein binding;GO:0003677//DNA binding	GO:0009653//anatomical structure morphogenesis;GO:0009908//flower development;GO:0044763;GO:0009888//tissue development;GO:0009639//response to red or far red light;GO:0009725//response to hormone;GO:0006351//transcription, DNA-templated;GO:0050794//regulation of cellular process	gi|697161365|ref|XP_009589459.1|/0/PREDICTED: homeobox-leucine zipper protein HAT4-like [Nicotiana tomentosiformis]
gene_73900	1653	8	4	76	30	0.450445	3.10067	up	7.66335e-06	0.000551639	ko01100//Metabolic pathways;ko00909//Sesquiterpenoid and triterpenoid biosynthesis;ko01110//Biosynthesis of secondary metabolites;ko00904//Diterpenoid biosynthesis	GO:0044424	GO:0046872//metal ion binding;GO:0016838	GO:0006950//response to stress;GO:0006721	gi|505588|gb|AAA19216.1|/0/5-epi-aristolochene synthase [Nicotiana tabacum]
gene_5605	435	15	21	76	60	0.956344	1.88839	up	0.000108362	0.00430296	-	-	-	-	gi|697106024|ref|XP_009606845.1|/1.18989e-85/PREDICTED: calcyclin-binding protein isoform X2 [Nicotiana tomentosiformis]
gene_22443	1074	150	86	270	263	3.06856	1.13195	up	0.000244203	0.00815259	-	GO:0043231//intracellular membrane-bounded organelle	GO:0003677//DNA binding;GO:0001071//nucleic acid binding transcription factor activity	GO:0006351//transcription, DNA-templated	gi|697154762|ref|XP_009631619.1|;gi|697154760|ref|XP_009631618.1|/3.86646e-177;1.75237e-120/PREDICTED: heat stress transcription factor A-7a-like isoform X2 [Nicotiana tomentosiformis];PREDICTED: heat stress transcription factor A-7a-like isoform X1 [Nicotiana tomentosiformis]
gene_48022	813	664	824	217	271	4.42532	-1.64178	down	1.02558e-15	2.30969e-12	ko01100//Metabolic pathways;ko04070//Phosphatidylinositol signaling system;ko00562//Inositol phosphate metabolism;ko01110//Biosynthesis of secondary metabolites;ko00053//Ascorbate and aldarate metabolism	-	GO:0046872//metal ion binding;GO:0052834//inositol monophosphate phosphatase activity	GO:0046488//phosphatidylinositol metabolic process;GO:0006020//inositol metabolic process	gi|698573826|ref|XP_009775508.1|/0/PREDICTED: inositol monophosphatase 3 [Nicotiana sylvestris]
gene_16395	759	706	850	270	287	4.52283	-1.51227	down	9.86197e-15	1.63652e-11	-	GO:0031224//intrinsic component of membrane	GO:0042887	GO:0015840//urea transport;GO:0042044//fluid transport	gi|698456204|ref|XP_009780564.1|/8.39374e-163/PREDICTED: aquaporin TIP1-3 [Nicotiana sylvestris]
gene_78071	1170	1051	1428	174	390	5.04373	-2.1827	down	5.03612e-14	6.90365e-11	ko00941//Flavonoid biosynthesis;ko01100//Metabolic pathways;ko04712//Circadian rhythm - plant;ko01110//Biosynthesis of secondary metabolites	-	GO:0016747//transferase activity, transferring acyl groups other than amino-acyl groups	GO:0009812//flavonoid metabolic process	gi|13925890|gb|AAK49457.1|/0/chalcone synthase [Nicotiana tabacum]
gene_4616	1170	495	654	215	204	4.09349	-1.48067	down	1.04025e-11	6.18828e-09	ko00941//Flavonoid biosynthesis;ko01100//Metabolic pathways;ko04712//Circadian rhythm - plant;ko01110//Biosynthesis of secondary metabolites	-	GO:0016747//transferase activity, transferring acyl groups other than amino-acyl groups	GO:0009812//flavonoid metabolic process	gi|698537794|ref|XP_009764938.1|/0/PREDICTED: chalcone synthase A [Nicotiana sylvestris]
gene_78573	1110	873	1188	254	440	4.89923	-1.61063	down	1.6337e-11	9.36528e-09	ko00941//Flavonoid biosynthesis;ko01100//Metabolic pathways;ko01110//Biosynthesis of secondary metabolites	-	GO:0043169//cation binding;GO:0019842//vitamin binding;GO:0016706//oxidoreductase activity, acting on paired donors, with incorporation or reduction of molecular oxygen, 2-oxoglutarate as one donor, and incorporation of one atom each of oxygen into both donors	GO:0009812//flavonoid metabolic process;GO:0044710;GO:0009411//response to UV	gi|698539747|ref|XP_009765543.1|/0/PREDICTED: naringenin,2-oxoglutarate 3-dioxygenase [Nicotiana sylvestris]
gene_22471	1239	2280	1736	693	861	5.92402	-1.41502	down	1.70116e-11	9.57783e-09	ko01100//Metabolic pathways;ko00620//Pyruvate metabolism;ko00630//Glyoxylate and dicarboxylate metabolism;ko01110//Biosynthesis of secondary metabolites;ko00020//Citrate cycle (TCA cycle);ko00710//Carbon fixation in photosynthetic organisms	-	GO:0016615//malate dehydrogenase activity	GO:0005975//carbohydrate metabolic process;GO:0043648//dicarboxylic acid metabolic process	gi|697121612|ref|XP_009614783.1|/0/PREDICTED: malate dehydrogenase, chloroplastic [Nicotiana tomentosiformis]
gene_270	1110	1141	1241	396	578	5.18665	-1.33125	down	2.73547e-11	1.46181e-08	ko00941//Flavonoid biosynthesis;ko01100//Metabolic pathways;ko01110//Biosynthesis of secondary metabolites	-	GO:0043169//cation binding;GO:0019842//vitamin binding;GO:0016706//oxidoreductase activity, acting on paired donors, with incorporation or reduction of molecular oxygen, 2-oxoglutarate as one donor, and incorporation of one atom each of oxygen into both donors	GO:0009812//flavonoid metabolic process;GO:0044710;GO:0009411//response to UV	gi|164454783|dbj|BAF96938.1|/0/flavanone 3-hydroxylase [Nicotiana tabacum]
gene_61617	4521	1911	2294	574	988	5.96423	-1.47257	down	8.53202e-11	3.68501e-08	ko02010//ABC transporters	-	GO:0017111//nucleoside-triphosphatase activity;GO:0097159//organic cyclic compound binding;GO:0016491//oxidoreductase activity;GO:1901363;GO:0036094//small molecule binding	GO:0044763;GO:0044710;GO:0051234//establishment of localization	gi|698491694|ref|XP_009792251.1|/0/PREDICTED: ABC transporter C family member 14-like [Nicotiana sylvestris]
gene_50176	759	337	450	116	155	3.527	-1.57092	down	1.37704e-10	5.19818e-08	ko00520//Amino sugar and nucleotide sugar metabolism;ko01100//Metabolic pathways;ko01110//Biosynthesis of secondary metabolites;ko00051//Fructose and mannose metabolism	GO:0044444	GO:0016868//intramolecular transferase activity, phosphotransferases	GO:0019852//L-ascorbic acid metabolic process;GO:0006013//mannose metabolic process;GO:0009226//nucleotide-sugar biosynthetic process;GO:0006970//response to osmotic stress	gi|697108914|ref|XP_009608311.1|/7.40309e-175/PREDICTED: phosphomannomutase [Nicotiana tomentosiformis]
gene_37666	747	1889	2476	907	1059	6.09897	-1.18172	down	4.22533e-10	1.43248e-07	-	GO:0031224//intrinsic component of membrane	-	GO:0051234//establishment of localization	gi|697120677|ref|XP_009614306.1|/1.17125e-153/PREDICTED: aquaporin TIP2-1-like [Nicotiana tomentosiformis]
gene_49899	1971	365	491	167	172	3.70248	-1.36327	down	3.23484e-09	8.29196e-07	-	-	-	-	gi|698583885|ref|XP_009778206.1|/0/PREDICTED: sulfate transporter 3.1-like [Nicotiana sylvestris]
gene_61236	2361	1400	1384	683	517	5.4404	-1.23943	down	3.32948e-09	8.46574e-07	ko04141//Protein processing in endoplasmic reticulum;ko04626//Plant-pathogen interaction	-	GO:0005515//protein binding;GO:0032550	GO:0050896//response to stimulus;GO:0044267//cellular protein metabolic process	gi|698451062|ref|XP_009776793.1|/0/PREDICTED: heat shock protein 90-1-like [Nicotiana sylvestris]
gene_55052	1515	587	649	111	265	4.13135	-1.76893	down	3.96915e-09	9.95707e-07	-	GO:0031224//intrinsic component of membrane	GO:0015291//secondary active transmembrane transporter activity	GO:0015893//drug transport;GO:0044763	gi|698548410|ref|XP_009768339.1|/0/PREDICTED: protein TRANSPARENT TESTA 12-like [Nicotiana sylvestris]
gene_71163	1170	183	382	74	58	2.92803	-2.10756	down	3.97917e-09	9.95707e-07	ko00941//Flavonoid biosynthesis;ko01100//Metabolic pathways;ko04712//Circadian rhythm - plant;ko01110//Biosynthesis of secondary metabolites	-	GO:0016747//transferase activity, transferring acyl groups other than amino-acyl groups	GO:0009812//flavonoid metabolic process	gi|698571631|ref|XP_009774927.1|/0/PREDICTED: chalcone synthase 2 [Nicotiana sylvestris]
gene_25945	633	512	410	136	209	3.79186	-1.46602	down	5.40524e-09	1.26238e-06	ko00941//Flavonoid biosynthesis;ko01100//Metabolic pathways;ko01110//Biosynthesis of secondary metabolites	-	GO:0016872//intramolecular lyase activity	GO:0009812//flavonoid metabolic process;GO:0009628//response to abiotic stimulus	gi|697146197|ref|XP_009627241.1|/2.38827e-135/PREDICTED: probable chalcone--flavonone isomerase 3 [Nicotiana tomentosiformis]
gene_79197	924	260	349	93	121	3.16762	-1.5407	down	5.47597e-09	1.26944e-06	-	-	-	-	gi|697161862|ref|XP_009589727.1|/2.28776e-63/PREDICTED: uncharacterized protein LOC104087042 [Nicotiana tomentosiformis]
gene_41091	399	612	608	284	274	4.27713	-1.16056	down	6.30003e-09	1.39883e-06	ko03010//Ribosome	GO:0005911//cell-cell junction;GO:0015935//small ribosomal subunit;GO:0030312//external encapsulating structure	GO:0005198//structural molecule activity	GO:0010467//gene expression	gi|697103317|ref|XP_009605477.1|/9.60272e-84/PREDICTED: 40S ribosomal protein S11-like [Nicotiana tomentosiformis]
gene_10564	729	340	542	133	184	3.70303	-1.50659	down	7.84983e-09	1.64998e-06	-	GO:0031224//intrinsic component of membrane	GO:0015171//amino acid transmembrane transporter activity	GO:0006865//amino acid transport;GO:0051707//response to other organism;GO:0006812//cation transport;GO:0015740//C4-dicarboxylate transport	gi|697149670|ref|XP_009629042.1|/1.02668e-147/PREDICTED: amino acid permease 6-like [Nicotiana tomentosiformis]
gene_10082	648	470	412	178	197	3.78054	-1.27173	down	9.74669e-09	2.00852e-06	ko03010//Ribosome	GO:0005840//ribosome;GO:0043231//intracellular membrane-bounded organelle;GO:0016020//membrane;GO:0044446	-	-	gi|697094490|ref|XP_009606590.1|/3.66184e-101/PREDICTED: 60S ribosomal protein L15 [Nicotiana tomentosiformis]
gene_31767	363	326	330	122	145	3.33559	-1.33294	down	2.30501e-08	4.24998e-06	ko03010//Ribosome	GO:0005911//cell-cell junction;GO:0015934//large ribosomal subunit;GO:0016020//membrane;GO:0030312//external encapsulating structure;GO:0009536//plastid	GO:0005198//structural molecule activity	GO:0010467//gene expression	gi|697179313|ref|XP_009598635.1|/7.37342e-66/PREDICTED: 60S ribosomal protein L31 [Nicotiana tomentosiformis]
gene_75417	1515	271	361	62	133	3.17252	-1.73976	down	4.43811e-08	7.52308e-06	-	-	-	-	gi|698548410|ref|XP_009768339.1|/0/PREDICTED: protein TRANSPARENT TESTA 12-like [Nicotiana sylvestris]
gene_45741	1248	835	916	409	487	4.84502	-1.00198	down	4.59176e-08	7.70073e-06	ko03015//mRNA surveillance pathway;ko03013//RNA transport	-	-	-	gi|697189510|ref|XP_009603812.1|/0/PREDICTED: LOW QUALITY PROTEIN: uncharacterized protein LOC104098710 [Nicotiana tomentosiformis]
gene_45893	735	1108	1146	414	647	5.16793	-1.13129	down	5.88923e-08	9.47354e-06	ko00941//Flavonoid biosynthesis;ko01100//Metabolic pathways;ko01110//Biosynthesis of secondary metabolites	-	GO:0016872//intramolecular lyase activity	GO:0009812//flavonoid metabolic process	gi|697156565|ref|XP_009587034.1|/3.70543e-162/PREDICTED: chalcone--flavonone isomerase [Nicotiana tomentosiformis]
gene_70248	1497	6573	10076	2871	4371	8.00896	-1.23628	down	6.54408e-08	1.03683e-05	ko00941//Flavonoid biosynthesis;ko00903//Limonene and pinene degradation;ko01100//Metabolic pathways;ko00945//Stilbenoid, diarylheptanoid and gingerol biosynthesis;ko01110//Biosynthesis of secondary metabolites;ko00944//Flavone and flavonol biosynthesis;ko00940//Phenylpropanoid biosynthesis	-	-	-	gi|697106757|ref|XP_009607201.1|/0/PREDICTED: cytochrome P450 CYP736A12-like [Nicotiana tomentosiformis]
gene_61981	750	1394	1331	722	653	5.47974	-1.0179	down	7.69228e-08	1.20064e-05	ko03010//Ribosome	GO:0030529//ribonucleoprotein complex	GO:0005198//structural molecule activity	GO:0010467//gene expression	gi|698462945|ref|XP_009782102.1|/2.04302e-146/PREDICTED: 40S ribosomal protein S6-like [Nicotiana sylvestris]
gene_7059	1023	326	174	56	80	2.81455	-1.93132	down	8.90743e-08	1.35673e-05	ko01100//Metabolic pathways;ko00630//Glyoxylate and dicarboxylate metabolism	GO:0009532//plastid stroma	-	-	gi|698474333|ref|XP_009784669.1|/0/PREDICTED: carboxyvinyl-carboxyphosphonate phosphorylmutase, chloroplastic-like [Nicotiana sylvestris]
gene_6731	750	1180	1251	654	549	5.30522	-1.04157	down	8.96569e-08	1.35903e-05	ko03010//Ribosome	GO:0030529//ribonucleoprotein complex	GO:0005198//structural molecule activity	GO:0010467//gene expression	gi|697116734|ref|XP_009612288.1|/1.52277e-146/PREDICTED: 40S ribosomal protein S6-like [Nicotiana tomentosiformis]
gene_53825	1251	197	233	50	88	2.63929	-1.67971	down	1.02481e-07	1.53134e-05	ko01100//Metabolic pathways;ko00350//Tyrosine metabolism;ko01110//Biosynthesis of secondary metabolites;ko00010//Glycolysis / Gluconeogenesis;ko00071//Fatty acid metabolism	-	-	-	gi|697099011|ref|XP_009629645.1|;gi|698570984|ref|XP_009774751.1|/5.35998e-109;0/PREDICTED: zinc finger BED domain-containing protein RICESLEEPER 2-like [Nicotiana tomentosiformis];PREDICTED: zinc finger BED domain-containing protein RICESLEEPER 2-like, partial [Nicotiana sylvestris]
gene_34301	858	777	1134	453	468	4.93963	-1.07829	down	1.38192e-07	1.96264e-05	-	GO:0031224//intrinsic component of membrane	GO:0005372//water transmembrane transporter activity	GO:0006950//response to stress;GO:0042044//fluid transport	gi|735997355|tpg|DAA64676.1|/0/TPA_exp: aquaporin PIP2 3b [Nicotiana tabacum]
gene_33080	945	339	327	91	161	3.32626	-1.44857	down	1.43984e-07	2.01168e-05	ko04626//Plant-pathogen interaction;ko04075//Plant hormone signal transduction	-	-	-	gi|698532791|ref|XP_009763212.1|/0/PREDICTED: transcription factor bHLH71-like [Nicotiana sylvestris]
gene_54500	1530	2045	1227	587	766	5.65892	-1.32605	down	1.93724e-07	2.64413e-05	-	GO:0043231//intracellular membrane-bounded organelle;GO:0005911//cell-cell junction	-	GO:0010038//response to metal ion;GO:0000041//transition metal ion transport;GO:0046916//cellular transition metal ion homeostasis;GO:0072593//reactive oxygen species metabolic process;GO:0009617//response to bacterium	gi|698502238|ref|XP_009796782.1|/0/PREDICTED: metal transporter Nramp3-like [Nicotiana sylvestris]
gene_17	1086	611	596	274	334	4.30418	-1.02761	down	2.47942e-07	3.32654e-05	-	-	-	-	gi|698531802|ref|XP_009762731.1|/6.47533e-90/PREDICTED: GDT1-like protein 1, chloroplastic [Nicotiana sylvestris]
gene_2412	2529	4295	2913	1271	1882	6.81778	-1.24623	down	2.67729e-07	3.57679e-05	ko00500//Starch and sucrose metabolism	GO:0009536//plastid;GO:0044424	GO:0004645//phosphorylase activity;GO:0043168//anion binding	GO:0006950//response to stress;GO:0044238//primary metabolic process;GO:0010038//response to metal ion	gi|697100237|ref|XP_009590194.1|;gi|697100243|ref|XP_009590220.1|/0;0/PREDICTED: alpha-glucan phosphorylase, H isozyme isoform X1 [Nicotiana tomentosiformis];PREDICTED: alpha-glucan phosphorylase, H isozyme isoform X2 [Nicotiana tomentosiformis]
gene_36610	1974	295	301	107	143	3.20976	-1.29194	down	2.84984e-07	3.74386e-05	-	-	-	-	gi|697102768|ref|XP_009602942.1|/0/PREDICTED: rop guanine nucleotide exchange factor 7-like [Nicotiana tomentosiformis]
gene_9861	693	268	389	127	145	3.33976	-1.29997	down	3.96837e-07	4.96503e-05	ko00480//Glutathione metabolism	-	-	-	gi|698553843|ref|XP_009770048.1|/5.75221e-146/PREDICTED: glutathione S-transferase U17-like [Nicotiana sylvestris]
gene_47827	1530	555	570	216	324	4.17805	-1.1013	down	4.35188e-07	5.40198e-05	ko01100//Metabolic pathways;ko00040//Pentose and glucuronate interconversions;ko00500//Starch and sucrose metabolism	-	GO:0016798//hydrolase activity, acting on glycosyl bonds	GO:0008152//metabolic process	gi|697151087|ref|XP_009629756.1|/0/PREDICTED: polygalacturonase At1g48100-like [Nicotiana tomentosiformis]
gene_19448	606	735	1224	374	516	4.94397	-1.16843	down	7.20925e-07	8.35663e-05	-	-	-	-	gi|698454177|ref|XP_009780118.1|/1.07731e-137/PREDICTED: lactoylglutathione lyase-like [Nicotiana sylvestris]
gene_2555	1548	3406	3775	1315	2191	6.85235	-1.07963	down	7.32944e-07	8.46483e-05	ko00941//Flavonoid biosynthesis;ko01100//Metabolic pathways;ko01110//Biosynthesis of secondary metabolites;ko00944//Flavone and flavonol biosynthesis	GO:0031224//intrinsic component of membrane;GO:0042175//nuclear outer membrane-endoplasmic reticulum membrane network;GO:0043231//intracellular membrane-bounded organelle	GO:0046906//tetrapyrrole binding;GO:0046914//transition metal ion binding;GO:0016709//oxidoreductase activity, acting on paired donors, with incorporation or reduction of molecular oxygen, NAD(P)H as one donor, and incorporation of one atom of oxygen	GO:0009812//flavonoid metabolic process;GO:0044710	gi|697176627|ref|XP_009597267.1|/0/PREDICTED: flavonoid 3'-monooxygenase [Nicotiana tomentosiformis]
gene_42571	1344	220	341	86	125	3.07301	-1.44235	down	7.55553e-07	8.6311e-05	ko00591//Linoleic acid metabolism;ko01100//Metabolic pathways;ko00592//alpha-Linolenic acid metabolism	GO:0031976;GO:0009532//plastid stroma	GO:0046914//transition metal ion binding;GO:0016702//oxidoreductase activity, acting on single donors with incorporation of molecular oxygen, incorporation of two atoms of oxygen	GO:0006633//fatty acid biosynthetic process	gi|32454712|gb|AAP83137.1|/0/lipoxygenase, partial [Nicotiana attenuata]
gene_1950	858	6513	9841	4116	4149	8.05542	-1.00794	down	7.60916e-07	8.66099e-05	-	GO:0031224//intrinsic component of membrane	-	GO:0051234//establishment of localization	gi|735997345|tpg|DAA64671.1|/0/TPA_exp: aquaporin PIP1 4 [Nicotiana tabacum]
gene_62602	1536	158	368	65	85	2.87984	-1.83022	down	7.67156e-07	8.7006e-05	ko01100//Metabolic pathways;ko00500//Starch and sucrose metabolism	-	GO:0004553//hydrolase activity, hydrolyzing O-glycosyl compounds	GO:0009827//plant-type cell wall modification;GO:0044238//primary metabolic process	gi|698443246|ref|XP_009764272.1|/0/PREDICTED: endoglucanase 18-like [Nicotiana sylvestris]
gene_2797	2382	880	1040	371	590	4.96322	-1.0401	down	1.03388e-06	0.000112794	-	GO:0043033//isoamylase complex	GO:0016798//hydrolase activity, acting on glycosyl bonds;GO:0043167//ion binding	GO:0009059//macromolecule biosynthetic process;GO:0044238//primary metabolic process	gi|697160267|ref|XP_009588914.1|/0/PREDICTED: isoamylase 1, chloroplastic [Nicotiana tomentosiformis]
gene_54134	633	344	442	89	199	3.54529	-1.49498	down	1.07471e-06	0.000115647	ko00941//Flavonoid biosynthesis;ko01100//Metabolic pathways;ko01110//Biosynthesis of secondary metabolites	-	GO:0016872//intramolecular lyase activity	GO:0009812//flavonoid metabolic process;GO:0009628//response to abiotic stimulus	gi|698519061|ref|XP_009804396.1|/1.23791e-135/PREDICTED: probable chalcone--flavonone isomerase 3 [Nicotiana sylvestris]
gene_3072	984	269	484	78	167	3.43631	-1.65799	down	1.15521e-06	0.000122224	ko00860//Porphyrin and chlorophyll metabolism;ko01100//Metabolic pathways;ko01110//Biosynthesis of secondary metabolites	-	-	-	gi|698490789|ref|XP_009791851.1|/0/PREDICTED: chlorophyllase-2, chloroplastic-like [Nicotiana sylvestris]
gene_66796	522	1485	1907	574	1014	5.74949	-1.13803	down	1.16116e-06	0.000122442	-	-	-	-	gi|697150024|ref|XP_009629223.1|/1.87825e-121/PREDICTED: CASP-like protein 4D2 [Nicotiana tomentosiformis]
gene_56968	528	279	315	141	101	3.19614	-1.31736	down	1.3972e-06	0.000143027	ko03010//Ribosome	GO:0044391//ribosomal subunit	GO:0005198//structural molecule activity	GO:0010467//gene expression	gi|698516752|ref|XP_009803259.1|/5.61548e-100/PREDICTED: 60S ribosomal protein L17-2-like [Nicotiana sylvestris]
gene_45529	1530	226	286	110	105	2.99261	-1.27816	down	1.51022e-06	0.000151642	-	GO:0016020//membrane	GO:0022857//transmembrane transporter activity	GO:0044765;GO:0044763	gi|698527550|ref|XP_009760619.1|/2.63856e-158/PREDICTED: protein TRANSPARENT TESTA 12-like [Nicotiana sylvestris]
gene_22351	1098	1235	1724	519	877	5.55537	-1.12371	down	1.52497e-06	0.000151798	ko01100//Metabolic pathways;ko00906//Carotenoid biosynthesis;ko01110//Biosynthesis of secondary metabolites;ko00511//Other glycan degradation	-	GO:0016787//hydrolase activity	-	gi|697123075|ref|XP_009615525.1|/0/PREDICTED: GDSL esterase/lipase At5g45950 [Nicotiana tomentosiformis]
gene_56736	657	42	40	5	5	0.116955	-3.03908	down	1.52601e-06	0.000151798	ko01100//Metabolic pathways;ko00906//Carotenoid biosynthesis;ko01110//Biosynthesis of secondary metabolites;ko00511//Other glycan degradation	-	-	-	gi|698503739|ref|XP_009797436.1|;gi|698503736|ref|XP_009797435.1|/1.29008e-66;5.8607e-141/PREDICTED: acetylajmalan esterase-like isoform X2 [Nicotiana sylvestris];PREDICTED: acetylajmalan esterase-like isoform X1 [Nicotiana sylvestris]
gene_76466	1071	347	614	163	234	3.87894	-1.30485	down	1.67663e-06	0.00016468	ko01100//Metabolic pathways;ko00500//Starch and sucrose metabolism	-	GO:0004553//hydrolase activity, hydrolyzing O-glycosyl compounds	GO:0009827//plant-type cell wall modification;GO:0044238//primary metabolic process	gi|697172743|ref|XP_009595307.1|/0/PREDICTED: endoglucanase 18-like [Nicotiana tomentosiformis]
gene_61444	1200	235	221	88	103	2.82893	-1.29235	down	1.88512e-06	0.000180664	ko01100//Metabolic pathways;ko01110//Biosynthesis of secondary metabolites;ko00400//Phenylalanine, tyrosine and tryptophan biosynthesis	-	GO:0031406//carboxylic acid binding;GO:0016836//hydro-lyase activity	GO:0006558//L-phenylalanine metabolic process	gi|697188230|ref|XP_009603150.1|/0/PREDICTED: arogenate dehydratase/prephenate dehydratase 1, chloroplastic [Nicotiana tomentosiformis]
gene_62422	1476	327	336	165	143	3.40966	-1.13469	down	2.15298e-06	0.000200769	ko00564//Glycerophospholipid metabolism	GO:0044444	GO:0008170//N-methyltransferase activity	GO:0048868//pollen tube development;GO:0048229//gametophyte development;GO:0019695//choline metabolic process;GO:0046165;GO:0009791//post-embryonic development;GO:0000904//cell morphogenesis involved in differentiation	gi|697093591|ref|XP_009616694.1|/0/PREDICTED: phosphoethanolamine N-methyltransferase 1-like [Nicotiana tomentosiformis]
gene_28614	759	359	516	130	235	3.74985	-1.30084	down	2.15867e-06	0.000200769	-	GO:0031224//intrinsic component of membrane	GO:0042887	GO:0015840//urea transport;GO:0042044//fluid transport	gi|697140973|ref|XP_009624595.1|/1.45797e-162/PREDICTED: aquaporin TIP1-3 [Nicotiana tomentosiformis]
gene_80755	549	256	156	55	82	2.60103	-1.63959	down	3.07492e-06	0.000264889	ko00230//Purine metabolism;ko01100//Metabolic pathways	GO:0044444;GO:0044424	GO:0016763//transferase activity, transferring pentosyl groups	GO:0043096//purine nucleobase salvage	gi|697114247|ref|XP_009611023.1|/1.9963e-63/PREDICTED: adenine phosphoribosyltransferase 3 [Nicotiana tomentosiformis]
gene_24167	414	417	368	200	180	3.67229	-1.07942	down	3.21201e-06	0.000274449	ko03010//Ribosome	GO:0005911//cell-cell junction;GO:0044391//ribosomal subunit	GO:0003723//RNA binding;GO:0005198//structural molecule activity	GO:0010467//gene expression	gi|697179457|ref|XP_009598709.1|/2.84666e-96/PREDICTED: 40S ribosomal protein S9-2-like [Nicotiana tomentosiformis]
gene_65911	804	576	872	330	402	4.56099	-1.01305	down	3.3951e-06	0.000284691	-	-	GO:0005488	GO:0009725//response to hormone;GO:0001101//response to acid chemical	gi|698585111|ref|XP_009778557.1|/0/PREDICTED: transcription factor MYB1R1-like [Nicotiana sylvestris]
gene_77508	1752	6622	5323	2115	3662	7.58651	-1.10212	down	3.79818e-06	0.00031267	ko00500//Starch and sucrose metabolism	GO:0009536//plastid	GO:0004645//phosphorylase activity;GO:0005515//protein binding;GO:0043168//anion binding	GO:0044238//primary metabolic process	gi|697151373|ref|XP_009629905.1|/0/PREDICTED: alpha-1,4 glucan phosphorylase L-1 isozyme, chloroplastic/amyloplastic [Nicotiana tomentosiformis]
gene_70983	654	242	308	131	96	3.08957	-1.2966	down	3.98905e-06	0.000324151	ko01100//Metabolic pathways;ko00770//Pantothenate and CoA biosynthesis;ko01110//Biosynthesis of secondary metabolites;ko00290//Valine, leucine and isoleucine biosynthesis	GO:0009532//plastid stroma	GO:0046914//transition metal ion binding;GO:0016836//hydro-lyase activity	GO:0008652//cellular amino acid biosynthetic process;GO:0048229//gametophyte development	gi|698519187|ref|XP_009804459.1|/1.1138e-151/PREDICTED: putative dihydroxy-acid dehydratase, mitochondrial, partial [Nicotiana sylvestris]
gene_55179	432	429	404	222	194	3.77126	-1.03239	down	4.25402e-06	0.000342638	-	GO:0000229	-	-	gi|698479703|ref|XP_009786926.1|/7.31026e-91/PREDICTED: uncharacterized protein LOC104234966 [Nicotiana sylvestris]
gene_12102	759	72	87	11	23	1.12073	-2.25897	down	4.2998e-06	0.000344082	-	-	-	-	gi|698517388|ref|XP_009803579.1|;gi|698517386|ref|XP_009803578.1|/0;0/PREDICTED: probable protein ABIL5 isoform X2 [Nicotiana sylvestris];PREDICTED: probable protein ABIL5 isoform X1 [Nicotiana sylvestris]
gene_64155	630	46	94	11	13	0.892287	-2.55402	down	4.51869e-06	0.000359772	ko03013//RNA transport	-	-	-	gi|698496968|ref|XP_009794495.1|/6.92735e-135/PREDICTED: protein LURP-one-related 11-like [Nicotiana sylvestris]
gene_60510	1632	233	391	100	150	3.24858	-1.35073	down	4.99005e-06	0.000387515	ko01100//Metabolic pathways;ko00053//Ascorbate and aldarate metabolism	GO:0005911//cell-cell junction;GO:0005618//cell wall	GO:0046914//transition metal ion binding;GO:0003824//catalytic activity	GO:0044710	gi|697153314|ref|XP_009630902.1|/0/PREDICTED: L-ascorbate oxidase homolog isoform X3 [Nicotiana tomentosiformis]
gene_15771	783	277	301	141	126	3.20974	-1.14237	down	5.09008e-06	0.000390927	ko03015//mRNA surveillance pathway;ko03010//Ribosome	-	GO:0036094//small molecule binding;GO:0043167//ion binding;GO:0097159//organic cyclic compound binding;GO:1901363	-	gi|697097714|ref|XP_009623005.1|/1.43358e-105/PREDICTED: glycine-rich RNA-binding protein 4, mitochondrial-like [Nicotiana tomentosiformis]
gene_1189	1179	742	674	261	442	4.52495	-1.05912	down	5.09597e-06	0.000390927	ko00061//Fatty acid biosynthesis;ko01100//Metabolic pathways	GO:0009526//plastid envelope;GO:0009532//plastid stroma	GO:0046914//transition metal ion binding;GO:0016628//oxidoreductase activity, acting on the CH-CH group of donors, NAD or NADP as acceptor;GO:0004312//fatty acid synthase activity	GO:0044710	gi|697128558|ref|XP_009618336.1|/0/PREDICTED: enoyl-[acyl-carrier-protein] reductase [NADH], chloroplastic-like [Nicotiana tomentosiformis]
gene_84097	846	702	459	89	274	4.05791	-1.7481	down	6.7713e-06	0.000495342	ko01100//Metabolic pathways;ko00906//Carotenoid biosynthesis;ko01110//Biosynthesis of secondary metabolites	GO:0044444	GO:0016616//oxidoreductase activity, acting on the CH-OH group of donors, NAD or NADP as acceptor	GO:0006560//proline metabolic process;GO:0009688//abscisic acid biosynthetic process;GO:0006950//response to stress;GO:0009746	gi|698481462|ref|XP_009787721.1|/0/PREDICTED: xanthoxin dehydrogenase-like [Nicotiana sylvestris]
gene_78546	540	357	577	235	174	3.86945	-1.20557	down	7.20487e-06	0.000524625	-	GO:0043231//intracellular membrane-bounded organelle	GO:0016859//cis-trans isomerase activity	GO:0018208//peptidyl-proline modification;GO:0010038//response to metal ion	gi|698562834|ref|XP_009772522.1|/3.21081e-120/PREDICTED: peptidyl-prolyl cis-trans isomerase CYP19-3-like [Nicotiana sylvestris]
gene_85570	555	214	350	76	138	3.08177	-1.43397	down	7.31883e-06	0.000530472	-	-	-	GO:0006812//cation transport	gi|697165726|ref|XP_009591670.1|/6.50226e-109/PREDICTED: vacuolar cation/proton exchanger 3-like isoform X2 [Nicotiana tomentosiformis]
gene_31789	402	708	571	358	252	4.36984	-1.09626	down	8.1941e-06	0.000579264	ko03010//Ribosome	GO:0015935//small ribosomal subunit;GO:0016020//membrane;GO:0030312//external encapsulating structure;GO:0044437;GO:0009536//plastid;GO:0031981//nuclear lumen	GO:0036094//small molecule binding;GO:0005198//structural molecule activity	GO:0010467//gene expression	gi|698462374|ref|XP_009781975.1|/2.45058e-84/PREDICTED: 40S ribosomal protein S24-1-like [Nicotiana sylvestris]
gene_32144	894	499	778	176	362	4.29419	-1.28887	down	1.0446e-05	0.000706761	-	-	-	-	gi|698430077|ref|XP_009792514.1|/0/PREDICTED: aspartic proteinase-like, partial [Nicotiana sylvestris]
gene_50011	903	384	517	246	160	3.83412	-1.16504	down	1.1478e-05	0.000763478	-	-	-	-	gi|697143042|ref|XP_009625629.1|/2.67477e-146/PREDICTED: probable rRNA-processing protein EBP2 homolog [Nicotiana tomentosiformis]
gene_77512	1161	2101	1809	585	1218	5.95247	-1.17383	down	1.22792e-05	0.000808248	ko00500//Starch and sucrose metabolism	GO:0009536//plastid	GO:0004645//phosphorylase activity;GO:0005515//protein binding;GO:0043168//anion binding	GO:0044238//primary metabolic process	gi|697151373|ref|XP_009629905.1|/0/PREDICTED: alpha-1,4 glucan phosphorylase L-1 isozyme, chloroplastic/amyloplastic [Nicotiana tomentosiformis]
gene_62343	861	1271	1878	615	985	5.67909	-1.01407	down	1.24696e-05	0.000815673	-	GO:0031224//intrinsic component of membrane	-	GO:0051234//establishment of localization	gi|698524909|ref|XP_009759265.1|/0/PREDICTED: probable aquaporin PIP1-2 [Nicotiana sylvestris]
gene_34121	894	255	413	84	173	3.32825	-1.41767	down	1.29404e-05	0.000839505	ko04145//Phagosome	-	GO:0016491//oxidoreductase activity;GO:0008233//peptidase activity	GO:0008152//metabolic process	gi|172052260|gb|ACB70409.1|/0/cysteine protease [Nicotiana tabacum]
gene_4556	1536	2623	3399	952	1900	6.58059	-1.12487	down	1.32185e-05	0.000852284	-	-	GO:0004175//endopeptidase activity	GO:0016485//protein processing	gi|698558609|ref|XP_009771336.1|/0/PREDICTED: aspartic proteinase A1-like isoform X2 [Nicotiana sylvestris]
gene_57854	1341	476	636	215	347	4.1808	-1.02331	down	1.65564e-05	0.00102354	-	GO:0016020//membrane	-	-	gi|698571774|ref|XP_009774973.1|;gi|697115571|ref|XP_009611698.1|;gi|697115559|ref|XP_009611691.1|/1.01991e-134;0;0/PREDICTED: uncharacterized protein LOC104224942 [Nicotiana sylvestris];PREDICTED: vacuolar amino acid transporter 1-like isoform X5 [Nicotiana tomentosiformis];PREDICTED: vacuolar amino acid transporter 1-like isoform X1 [Nicotiana tomentosiformis]
gene_68281	1794	38	191	6	21	1.49971	-3.09928	down	1.81343e-05	0.00109532	ko00073//Cutin, suberine and wax biosynthesis	-	-	-	gi|697183303|ref|XP_009600672.1|;gi|697183301|ref|XP_009600671.1|/0;0/PREDICTED: protein HOTHEAD-like isoform X2 [Nicotiana tomentosiformis];PREDICTED: protein HOTHEAD-like isoform X1 [Nicotiana tomentosiformis]
gene_36820	459	24	192	7	13	1.38461	-3.42657	down	2.3818e-05	0.00136043	ko04075//Plant hormone signal transduction	-	-	GO:0006950//response to stress	gi|698485080|ref|XP_009789323.1|/1.24973e-105/PREDICTED: MLP-like protein 423 [Nicotiana sylvestris]
gene_21073	2949	1550	960	618	661	5.37093	-1.01819	down	2.59478e-05	0.00146605	ko00500//Starch and sucrose metabolism	GO:0009536//plastid	GO:0004645//phosphorylase activity;GO:0043168//anion binding;GO:0005515//protein binding	GO:0009628//response to abiotic stimulus;GO:0006950//response to stress;GO:0044238//primary metabolic process	gi|698581426|ref|XP_009777544.1|/0/PREDICTED: alpha-1,4 glucan phosphorylase L-2 isozyme, chloroplastic/amyloplastic [Nicotiana sylvestris]
gene_7224	402	400	499	260	174	3.86306	-1.06811	down	2.80686e-05	0.0015608	ko03010//Ribosome	GO:0015935//small ribosomal subunit;GO:0016020//membrane;GO:0030312//external encapsulating structure;GO:0044437;GO:0009536//plastid;GO:0031981//nuclear lumen	GO:0036094//small molecule binding;GO:0005198//structural molecule activity	GO:0010467//gene expression	gi|697125629|ref|XP_009616839.1|/1.54252e-84/PREDICTED: 40S ribosomal protein S24-1 [Nicotiana tomentosiformis]
gene_60193	1380	296	258	143	121	3.16667	-1.10071	down	2.93275e-05	0.00160812	-	-	GO:0016757//transferase activity, transferring glycosyl groups	-	gi|7385017|gb|AAF61647.1|AF190634_1/0/UDP-glucose:salicylic acid glucosyltransferase [Nicotiana tabacum]
gene_3857	468	42	56	12	7	0.437066	-2.37231	down	3.01621e-05	0.00163118	-	-	-	-	gi|697129832|ref|XP_009618978.1|/7.70699e-58/PREDICTED: uncharacterized protein LOC104111080 [Nicotiana tomentosiformis]
gene_37632	1929	178	184	74	85	2.519	-1.22129	down	3.18855e-05	0.00170393	-	-	-	-	gi|698510674|ref|XP_009800485.1|/0/PREDICTED: pumilio homolog 24 [Nicotiana sylvestris]
gene_32183	1413	253	253	107	140	3.04265	-1.07325	down	3.36345e-05	0.00177039	-	GO:0044464	-	GO:0007154//cell communication	gi|698456547|ref|XP_009780646.1|/0/PREDICTED: rho GTPase-activating protein 2 [Nicotiana sylvestris]
gene_58463	966	42	79	11	14	0.73312	-2.28872	down	3.42472e-05	0.00178914	-	-	GO:0004175//endopeptidase activity	GO:0016485//protein processing	gi|697172447|ref|XP_009595161.1|/0/PREDICTED: aspartic proteinase PCS1 [Nicotiana tomentosiformis]
gene_60522	369	191	176	87	64	2.51583	-1.30792	down	3.45388e-05	0.00179996	-	GO:0009526//plastid envelope	GO:0048037//cofactor binding	GO:0009658//chloroplast organization;GO:0008152//metabolic process	gi|698579589|ref|XP_009777058.1|/3.95598e-84/PREDICTED: epimerase family protein SDR39U1 isoform X1 [Nicotiana sylvestris]
gene_18541	1533	759	1294	319	621	5.01157	-1.16613	down	4.06225e-05	0.00203622	-	-	-	-	gi|697156599|ref|XP_009587050.1|/0/PREDICTED: aspartic proteinase-like [Nicotiana tomentosiformis]
gene_66528	339	204	239	105	105	2.83954	-1.10601	down	4.13921e-05	0.00206925	ko03010//Ribosome	GO:0005911//cell-cell junction;GO:0015934//large ribosomal subunit;GO:0016020//membrane	GO:0005198//structural molecule activity	GO:0010467//gene expression;GO:0051707//response to other organism	gi|698483299|ref|XP_009788520.1|/2.51874e-68/PREDICTED: 60S ribosomal protein L30-like [Nicotiana sylvestris]
gene_7966	1206	442	370	148	253	3.72518	-1.06795	down	4.14782e-05	0.00206925	-	GO:0031224//intrinsic component of membrane	-	GO:0051234//establishment of localization	gi|697160481|ref|XP_009589013.1|/0/PREDICTED: glucose-6-phosphate/phosphate translocator 2, chloroplastic-like [Nicotiana tomentosiformis]
gene_49646	711	63	135	23	29	1.47548	-1.94649	down	4.26e-05	0.00211517	-	-	-	-	gi|697113696|ref|XP_009610732.1|/2.97968e-101/PREDICTED: LETM1 and EF-hand domain-containing protein 1, mitochondrial-like [Nicotiana tomentosiformis]
gene_65144	897	503	640	344	225	4.22212	-1.0224	down	4.81379e-05	0.00231363	-	-	-	-	gi|697125467|ref|XP_009616752.1|;gi|697125465|ref|XP_009616751.1|/9.24411e-82;2.03791e-87/PREDICTED: histone deacetylase HDT1-like isoform X2 [Nicotiana tomentosiformis];PREDICTED: histone deacetylase HDT1-like isoform X1 [Nicotiana tomentosiformis]
gene_39716	2931	300	213	90	138	3.02397	-1.21977	down	5.03713e-05	0.00239949	ko00500//Starch and sucrose metabolism	GO:0009536//plastid	GO:0004645//phosphorylase activity;GO:0043168//anion binding	GO:0009628//response to abiotic stimulus;GO:0006950//response to stress;GO:0044238//primary metabolic process	gi|697182421|ref|XP_009600215.1|/0/PREDICTED: alpha-1,4 glucan phosphorylase L-2 isozyme, chloroplastic/amyloplastic [Nicotiana tomentosiformis]
gene_73403	348	34	24	2	6	-0.318022	-2.8689	down	5.17586e-05	0.00244808	-	-	-	-	gi|971586540|ref|XP_006367270.2|/1.67578e-75/PREDICTED: TBC1 domain family member 8B-like [Solanum tuberosum]
gene_9822	888	927	1048	613	347	5.00038	-1.05492	down	5.46974e-05	0.0025549	-	-	-	-	gi|698526412|ref|XP_009760035.1|/4.59855e-90/PREDICTED: histone deacetylase HDT1-like [Nicotiana sylvestris]
gene_17975	1410	142	179	63	74	2.33336	-1.25895	down	5.83667e-05	0.00267089	-	GO:0044464	-	GO:0007154//cell communication	gi|697129354|ref|XP_009618734.1|/0/PREDICTED: rho GTPase-activating protein 2-like [Nicotiana tomentosiformis]
gene_65786	2250	38	50	0	12	0.222114	-2.90612	down	6.31329e-05	0.0028199	-	GO:0000785//chromatin	GO:0032550;GO:0003676//nucleic acid binding;GO:0003678//DNA helicase activity	GO:0032196//transposition;GO:0009292;GO:0031062//positive regulation of histone methylation;GO:0006306//DNA methylation;GO:0035067//negative regulation of histone acetylation;GO:0009154//purine ribonucleotide catabolic process;GO:0032392//DNA geometric change	gi|697098086|ref|XP_009624829.1|/0/PREDICTED: ATP-dependent DNA helicase DDM1-like isoform X2 [Nicotiana tomentosiformis]
gene_46832	1080	204	269	99	129	2.93688	-1.08559	down	6.35591e-05	0.00283445	ko01100//Metabolic pathways;ko00906//Carotenoid biosynthesis;ko01110//Biosynthesis of secondary metabolites;ko00511//Other glycan degradation	-	GO:0016787//hydrolase activity	-	gi|697150191|ref|XP_009629303.1|/0/PREDICTED: GDSL esterase/lipase At5g55050-like [Nicotiana tomentosiformis]
gene_64687	1443	110	219	33	72	2.24918	-1.68175	down	6.5016e-05	0.00287502	ko00520//Amino sugar and nucleotide sugar metabolism;ko01100//Metabolic pathways;ko00040//Pentose and glucuronate interconversions;ko00500//Starch and sucrose metabolism;ko01110//Biosynthesis of secondary metabolites;ko00053//Ascorbate and aldarate metabolism	-	GO:0000166//nucleotide binding;GO:0016616//oxidoreductase activity, acting on the CH-OH group of donors, NAD or NADP as acceptor	GO:0044710	gi|698509736|ref|XP_009800068.1|/0/PREDICTED: UDP-glucose 6-dehydrogenase 4-like [Nicotiana sylvestris]
gene_15302	681	28	29	3	6	-0.320513	-2.66898	down	7.27264e-05	0.0031325	ko00604//Glycosphingolipid biosynthesis - ganglio series;ko00531//Glycosaminoglycan degradation;ko01100//Metabolic pathways;ko00600//Sphingolipid metabolism;ko00052//Galactose metabolism;ko00511//Other glycan degradation	-	GO:0016798//hydrolase activity, acting on glycosyl bonds;GO:0004553//hydrolase activity, hydrolyzing O-glycosyl compounds	GO:0008152//metabolic process	gi|697139307|ref|XP_009623740.1|/9.59401e-31/PREDICTED: beta-galactosidase 17-like, partial [Nicotiana tomentosiformis]
gene_49356	528	376	387	142	248	3.64898	-1.01414	down	7.51554e-05	0.00322952	ko00903//Limonene and pinene degradation;ko00340//Histidine metabolism;ko01100//Metabolic pathways;ko00640//Propanoate metabolism;ko00380//Tryptophan metabolism;ko00280//Valine, leucine and isoleucine degradation;ko00410//beta-Alanine metabolism;ko00040//Pentose and glucuronate interconversions;ko00620//Pyruvate metabolism;ko00310//Lysine degradation;ko01110//Biosynthesis of secondary metabolites…	-	GO:0016903//oxidoreductase activity, acting on the aldehyde or oxo group of donors	GO:0044710	gi|698498110|ref|XP_009794979.1|;gi|697107051|ref|XP_009607357.1|/2.37796e-129;9.13649e-48/PREDICTED: aldehyde dehydrogenase family 2 member B7, mitochondrial-like [Nicotiana sylvestris];PREDICTED: uncharacterized protein At4g08330, chloroplastic-like isoform X2 [Nicotiana tomentosiformis]
gene_80944	588	171	183	51	96	2.45991	-1.31237	down	7.76418e-05	0.00330807	-	-	-	-	gi|698459513|ref|XP_009781311.1|/6.71355e-133/PREDICTED: lactoylglutathione lyase-like [Nicotiana sylvestris]
gene_74432	1092	96	114	21	46	1.62273	-1.68989	down	7.80936e-05	0.00332283	-	-	-	-	gi|697139172|ref|XP_009623674.1|/5.39494e-113/PREDICTED: uncharacterized protein LOC104114842 [Nicotiana tomentosiformis]
gene_7222	1041	3093	3318	996	2174	6.69286	-1.06956	down	8.08487e-05	0.00341242	ko00941//Flavonoid biosynthesis;ko01100//Metabolic pathways;ko01110//Biosynthesis of secondary metabolites	GO:0044424	GO:0046914//transition metal ion binding;GO:0019842//vitamin binding;GO:0016706//oxidoreductase activity, acting on paired donors, with incorporation or reduction of molecular oxygen, 2-oxoglutarate as one donor, and incorporation of one atom each of oxygen into both donors	GO:0009314//response to radiation;GO:0051553;GO:0009725//response to hormone	gi|164454785|dbj|BAF96939.1|/0/flavonol synthase [Nicotiana tabacum]
gene_33874	951	136	118	28	61	1.92671	-1.56298	down	9.95975e-05	0.0040729	ko04146//Peroxisome;ko00270//Cysteine and methionine metabolism;ko01100//Metabolic pathways;ko00300//Lysine biosynthesis;ko00260//Glycine, serine and threonine metabolism;ko01110//Biosynthesis of secondary metabolites	GO:0031224//intrinsic component of membrane	-	GO:0051234//establishment of localization;GO:0044763	gi|697143176|ref|XP_009625700.1|/0/PREDICTED: peroxisomal adenine nucleotide carrier 1 [Nicotiana tomentosiformis]
gene_8687	2379	263	237	131	121	3.04489	-1.02125	down	0.000101617	0.00413703	-	GO:0009536//plastid;GO:0043232	GO:0032550;GO:0003676//nucleic acid binding;GO:0016853//isomerase activity;GO:0008094//DNA-dependent ATPase activity	GO:0071103//DNA conformation change;GO:0009154//purine ribonucleotide catabolic process	gi|697125954|ref|XP_009617006.1|/0/PREDICTED: DNA gyrase subunit A, chloroplastic/mitochondrial isoform X1 [Nicotiana tomentosiformis]
gene_80047	942	45	83	16	15	0.850863	-2.05737	down	0.000103252	0.00417697	ko01100//Metabolic pathways;ko01110//Biosynthesis of secondary metabolites;ko00940//Phenylpropanoid biosynthesis	-	-	-	gi|697143676|ref|XP_009625955.1|/0/PREDICTED: cinnamoyl-CoA reductase 1-like [Nicotiana tomentosiformis]
gene_2386	675	215	207	99	110	2.79217	-1.04922	down	0.00010372	0.00418717	ko00061//Fatty acid biosynthesis;ko01100//Metabolic pathways	-	-	-	gi|697184790|ref|XP_009601414.1|/5.66055e-164/PREDICTED: uncharacterized protein LOC104096705 [Nicotiana tomentosiformis]
gene_18035	747	94	157	40	51	1.91706	-1.4893	down	0.000107039	0.00427823	-	GO:0030312//external encapsulating structure	-	GO:0071555//cell wall organization	gi|698546072|ref|XP_009767600.1|/1.41208e-171/PREDICTED: expansin-A15-like [Nicotiana sylvestris]
gene_75196	2160	575	846	180	446	4.46609	-1.23076	down	0.000113065	0.00446718	ko01100//Metabolic pathways;ko01110//Biosynthesis of secondary metabolites;ko00940//Phenylpropanoid biosynthesis;ko00360//Phenylalanine metabolism	GO:0044424	GO:0016841//ammonia-lyase activity	GO:0009699//phenylpropanoid biosynthetic process;GO:0006558//L-phenylalanine metabolic process	gi|697175401|ref|XP_009596642.1|/0/PREDICTED: phenylalanine ammonia-lyase G4-like [Nicotiana tomentosiformis]
gene_51787	1032	294	283	101	181	3.22882	-1.08031	down	0.000127261	0.00494749	-	-	-	-	gi|697188495|ref|XP_009603290.1|/0/PREDICTED: uncharacterized protein LOC104098301 [Nicotiana tomentosiformis]
gene_5023	501	291	358	113	207	3.39745	-1.06314	down	0.000129745	0.00501494	-	-	-	-	gi|697173981|ref|XP_009595926.1|/1.52532e-31/PREDICTED: uncharacterized protein LOC104092119, partial [Nicotiana tomentosiformis]
gene_26892	957	158	184	42	94	2.39137	-1.37684	down	0.00014128	0.00537973	-	-	-	-	gi|697174211|ref|XP_009596048.1|/0/PREDICTED: triacylglycerol lipase 2-like [Nicotiana tomentosiformis]
gene_9408	303	150	123	54	61	2.10413	-1.28534	down	0.000146611	0.00553594	-	-	-	-	gi|697126617|ref|XP_009617342.1|/8.85111e-70/PREDICTED: uncharacterized protein LOC104109700 [Nicotiana tomentosiformis]
gene_30561	1449	140	198	36	89	2.3436	-1.47944	down	0.000150724	0.00563015	ko00073//Cutin, suberine and wax biosynthesis	-	GO:0016411//acylglycerol O-acyltransferase activity	GO:0008610//lipid biosynthetic process	gi|698473136|ref|XP_009784406.1|/0/PREDICTED: O-acyltransferase WSD1-like [Nicotiana sylvestris]
gene_49434	567	151	138	55	72	2.20018	-1.22553	down	0.000177911	0.0064848	-	-	-	-	gi|697163860|ref|XP_009590751.1|/3.68218e-60/PREDICTED: protein NLRC3 [Nicotiana tomentosiformis]
gene_11164	1542	1697	962	533	812	5.44838	-1.04101	down	0.00018232	0.00659216	-	GO:0043231//intracellular membrane-bounded organelle;GO:0005911//cell-cell junction	-	GO:0010038//response to metal ion;GO:0000041//transition metal ion transport;GO:0046916//cellular transition metal ion homeostasis;GO:0072593//reactive oxygen species metabolic process;GO:0009617//response to bacterium	gi|697124709|ref|XP_009616361.1|/0/PREDICTED: metal transporter Nramp3-like [Nicotiana tomentosiformis]
gene_58236	1062	313	206	110	139	3.07693	-1.10654	down	0.000187447	0.00672189	-	-	-	-	gi|698551780|ref|XP_009769424.1|/0/PREDICTED: uncharacterized protein LOC104220284 [Nicotiana sylvestris]
gene_56604	1110	122	121	33	61	1.90022	-1.41422	down	0.000192196	0.00685493	ko00903//Limonene and pinene degradation;ko01100//Metabolic pathways;ko00945//Stilbenoid, diarylheptanoid and gingerol biosynthesis;ko01110//Biosynthesis of secondary metabolites	GO:0044437	GO:0000989//transcription factor binding transcription factor activity;GO:0046914//transition metal ion binding;GO:0008080//N-acetyltransferase activity;GO:0005515//protein binding	GO:0001101//response to acid chemical;GO:0000302//response to reactive oxygen species;GO:0009725//response to hormone;GO:0010243//response to organonitrogen compound;GO:0006970//response to osmotic stress;GO:0016570//histone modification;GO:0006351//transcription, DNA-templated	gi|697157593|ref|XP_009587551.1|;gi|697157589|ref|XP_009587549.1|/0;0/PREDICTED: BTB/POZ and TAZ domain-containing protein 4-like isoform X2 [Nicotiana tomentosiformis];PREDICTED: BTB/POZ and TAZ domain-containing protein 4-like isoform X1 [Nicotiana tomentosiformis]
gene_16357	2304	192	183	87	97	2.61974	-1.0628	down	0.000198998	0.00703385	ko04626//Plant-pathogen interaction	-	GO:0016772//transferase activity, transferring phosphorus-containing groups	-	gi|697102798|ref|XP_009603090.1|;gi|697102800|ref|XP_009603098.1|/0;0/PREDICTED: probable inactive leucine-rich repeat receptor-like protein kinase At3g03770 isoform X1 [Nicotiana tomentosiformis];PREDICTED: probable inactive leucine-rich repeat receptor-like protein kinase At3g03770 isoform X2 [Nicotiana tomentosiformis]
gene_3503	1083	155	244	98	85	2.67293	-1.14392	down	0.000225285	0.00772244	ko00270//Cysteine and methionine metabolism;ko01100//Metabolic pathways;ko00920//Sulfur metabolism	GO:0044424	GO:0016412//serine O-acyltransferase activity	GO:0006563//L-serine metabolic process	gi|697189424|ref|XP_009603768.1|/0/PREDICTED: serine acetyltransferase 2-like [Nicotiana tomentosiformis]
gene_17253	1158	179	197	89	98	2.62804	-1.04016	down	0.000233182	0.00792239	ko00380//Tryptophan metabolism	-	GO:0016709//oxidoreductase activity, acting on paired donors, with incorporation or reduction of molecular oxygen, NAD(P)H as one donor, and incorporation of one atom of oxygen;GO:0000166//nucleotide binding	GO:0044710	gi|697155239|ref|XP_009631855.1|/0/PREDICTED: probable indole-3-pyruvate monooxygenase YUCCA10 [Nicotiana tomentosiformis]
gene_18257	810	181	160	76	87	2.47334	-1.10247	down	0.000247709	0.00822974	-	GO:0009532//plastid stroma;GO:0000229	GO:0001071//nucleic acid binding transcription factor activity;GO:0043565//sequence-specific DNA binding;GO:0043566//structure-specific DNA binding	GO:0009620//response to fungus;GO:0006351//transcription, DNA-templated;GO:0007004//telomere maintenance via telomerase;GO:0006950//response to stress	gi|698523098|ref|XP_009758353.1|/0/PREDICTED: single-stranded DNA-binding protein WHY1, chloroplastic-like [Nicotiana sylvestris]
gene_70975	477	174	206	87	103	2.64407	-1.03264	down	0.000248829	0.00825824	ko01100//Metabolic pathways;ko00770//Pantothenate and CoA biosynthesis;ko01110//Biosynthesis of secondary metabolites;ko00290//Valine, leucine and isoleucine biosynthesis	-	GO:0016836//hydro-lyase activity	GO:0008652//cellular amino acid biosynthetic process	gi|698519187|ref|XP_009804459.1|/2.59373e-96/PREDICTED: putative dihydroxy-acid dehydratase, mitochondrial, partial [Nicotiana sylvestris]
gene_1197	1485	38	29	7	7	-0.0508609	-2.27706	down	0.000258109	0.00848015	-	GO:0044424	GO:0016881//acid-amino acid ligase activity;GO:0032550;GO:0016874//ligase activity	GO:0022604//regulation of cell morphogenesis;GO:0008152//metabolic process;GO:0044763	gi|698497087|ref|XP_009794552.1|;gi|698497094|ref|XP_009794556.1|;gi|698497089|ref|XP_009794553.1|;gi|698497091|ref|XP_009794555.1|/0;0;6.6869e-99;0/PREDICTED: uncharacterized protein LOC104241312 isoform X1 [Nicotiana sylvestris];PREDICTED: uncharacterized protein LOC104241312 isoform X4 [Nicotiana sylvestris];PREDICTED: uncharacterized protein LOC104241312 isoform X2 [Nicotiana sylvestris];PRED…
gene_60894	1122	279	305	101	191	3.25442	-1.04616	down	0.000259029	0.00849034	-	-	-	-	gi|698561584|ref|XP_009772169.1|/0/PREDICTED: thaumatin-like protein 1 [Nicotiana sylvestris]
gene_55145	726	112	145	35	66	1.98197	-1.38678	down	0.000264937	0.00862934	-	-	-	-	gi|697120440|ref|XP_009614188.1|/5.21501e-179/PREDICTED: mitochondrial outer membrane protein porin of 36 kDa-like [Nicotiana tomentosiformis]
gene_55235	1236	141	157	57	79	2.25706	-1.16841	down	0.000270293	0.00875854	-	GO:0031224//intrinsic component of membrane;GO:0009526//plastid envelope	GO:0008028//monocarboxylic acid transmembrane transporter activity;GO:0015605	GO:0015748;GO:0015718//monocarboxylic acid transport	gi|698568183|ref|XP_009773987.1|/0/PREDICTED: triose phosphate/phosphate translocator, non-green plastid, chloroplastic-like [Nicotiana sylvestris]
gene_6113	2544	188	251	103	121	2.85775	-1.00093	down	0.000273875	0.00881753	ko03008//Ribosome biogenesis in eukaryotes	-	GO:0016407//acetyltransferase activity	-	gi|698517119|ref|XP_009803442.1|/0/PREDICTED: UPF0202 protein At1g10490-like [Nicotiana sylvestris]
gene_85188	900	48	33	11	7	0.217505	-2.18867	down	0.00029021	0.00918137	ko01100//Metabolic pathways;ko00909//Sesquiterpenoid and triterpenoid biosynthesis;ko01110//Biosynthesis of secondary metabolites	GO:0031224//intrinsic component of membrane;GO:0042175//nuclear outer membrane-endoplasmic reticulum membrane network;GO:0043231//intracellular membrane-bounded organelle	GO:0004311//farnesyltranstransferase activity	GO:0006720//isoprenoid metabolic process;GO:0006629//lipid metabolic process	gi|697130483|ref|XP_009619298.1|/0/PREDICTED: squalene synthase-like [Nicotiana tomentosiformis]
gene_26800	1032	182	251	62	130	2.76978	-1.21601	down	0.000290685	0.00918137	ko01100//Metabolic pathways;ko01110//Biosynthesis of secondary metabolites;ko00940//Phenylpropanoid biosynthesis	-	-	-	gi|698552258|ref|XP_009769579.1|/0/PREDICTED: dihydroflavonol-4-reductase-like [Nicotiana sylvestris]
gene_52035	579	209	182	86	110	2.68925	-1.03702	down	0.000312341	0.00973102	-	-	-	-	gi|698573512|ref|XP_009775427.1|/2.53986e-128/PREDICTED: uncharacterized protein LOC104225353 [Nicotiana sylvestris]
gene_84064	1548	29	38	4	10	-0.0565771	-2.27808	down	0.000328259	0.0101387	ko01100//Metabolic pathways;ko00564//Glycerophospholipid metabolism;ko00562//Inositol phosphate metabolism;ko00565//Ether lipid metabolism	-	GO:0016787//hydrolase activity	-	gi|698438482|ref|XP_009757037.1|/0/PREDICTED: non-specific phospholipase C4-like [Nicotiana sylvestris]
gene_69100	2799	72	98	15	37	1.31156	-1.74869	down	0.000337668	0.0103262	-	-	GO:0004558//alpha-1,4-glucosidase activity;GO:0005488	GO:0044238//primary metabolic process	gi|697186647|ref|XP_009602359.1|/0/PREDICTED: alpha-xylosidase 1-like [Nicotiana tomentosiformis]
gene_11323	2190	169	187	44	105	2.46923	-1.30604	down	0.000344536	0.0104508	-	-	GO:0046872//metal ion binding	-	gi|698563753|ref|XP_009772791.1|/0/PREDICTED: uncharacterized protein LOC104223123 [Nicotiana sylvestris]
gene_45790	1929	289	271	169	115	3.21193	-1.00393	down	0.000344724	0.0104508	ko04144//Endocytosis;ko03050//Proteasome	GO:0005618//cell wall;GO:0043231//intracellular membrane-bounded organelle	GO:0046914//transition metal ion binding;GO:0016462//pyrophosphatase activity;GO:0032550	-	gi|697119825|ref|XP_009613874.1|/0/PREDICTED: ATPase family AAA domain-containing protein 3-A-like [Nicotiana tomentosiformis]
gene_59884	1350	122	201	46	86	2.31783	-1.32648	down	0.000351948	0.0105581	-	-	-	-	gi|698496350|ref|XP_009794232.1|/0/PREDICTED: uncharacterized protein LOC104241028 [Nicotiana sylvestris]
gene_33716	318	53	32	1	14	0.22817	-2.55555	down	0.000383012	0.011339	ko03008//Ribosome biogenesis in eukaryotes	-	-	-	gi|698451687|ref|XP_009778176.1|;gi|698451690|ref|XP_009778185.1|/1.17012e-10;6.23895e-31/PREDICTED: tryptophan aminotransferase-related protein 4-like [Nicotiana sylvestris];PREDICTED: alliin lyase 1-like [Nicotiana sylvestris]
gene_56597	2172	87	115	11	46	1.52589	-1.87606	down	0.000384233	0.0113644	ko04626//Plant-pathogen interaction	-	-	-	gi|698551872|ref|XP_009769453.1|/0/PREDICTED: respiratory burst oxidase homolog protein E-like [Nicotiana sylvestris]
gene_74809	1536	81	94	28	37	1.42382	-1.46127	down	0.000399954	0.0116869	ko03008//Ribosome biogenesis in eukaryotes;ko03018//RNA degradation	-	-	-	gi|697186564|ref|XP_009602317.1|;gi|697186566|ref|XP_009602318.1|/0;0/PREDICTED: 5'-3' exoribonuclease 3-like isoform X1 [Nicotiana tomentosiformis];PREDICTED: 5'-3' exoribonuclease 3-like isoform X2 [Nicotiana tomentosiformis]
gene_10563	627	211	340	71	167	3.09935	-1.25406	down	0.000406599	0.0118374	-	-	-	-	gi|697149670|ref|XP_009629042.1|/1.70771e-149/PREDICTED: amino acid permease 6-like [Nicotiana tomentosiformis]
gene_4664	1074	72	142	32	43	1.67821	-1.53547	down	0.000424498	0.0121894	-	-	-	-	gi|697147548|ref|XP_009627936.1|/0/PREDICTED: heptahelical transmembrane protein 2-like [Nicotiana tomentosiformis]
gene_63271	450	96	103	41	39	1.63711	-1.34292	down	0.000426578	0.0122103	-	-	GO:0004175//endopeptidase activity;GO:0016462//pyrophosphatase activity;GO:0032550	GO:0016485//protein processing	gi|697170086|ref|XP_009593960.1|/6.76278e-100/PREDICTED: ATP-dependent zinc metalloprotease FTSH 12, chloroplastic [Nicotiana tomentosiformis]
gene_58153	1329	4449	5477	1565	3569	7.34181	-1.00271	down	0.000427984	0.0122117	-	-	GO:0016787//hydrolase activity	-	gi|698583759|ref|XP_009778175.1|/0/PREDICTED: protein ASPARTIC PROTEASE IN GUARD CELL 2 [Nicotiana sylvestris]
gene_4009	1461	252	513	154	218	3.62172	-1.06659	down	0.000441208	0.0124985	ko01100//Metabolic pathways;ko00040//Pentose and glucuronate interconversions;ko00500//Starch and sucrose metabolism	-	GO:0004553//hydrolase activity, hydrolyzing O-glycosyl compounds	GO:0044238//primary metabolic process	gi|698531762|ref|XP_009762710.1|/3.11142e-171/PREDICTED: probable polygalacturonase isoform X1 [Nicotiana sylvestris]
gene_37568	1431	115	191	39	82	2.2273	-1.37618	down	0.000454105	0.0127949	-	GO:0005618//cell wall;GO:0044444	GO:0043169//cation binding;GO:0016791//phosphatase activity	GO:0006796//phosphate-containing compound metabolic process;GO:0072506	gi|697190445|ref|XP_009604288.1|/0/PREDICTED: bifunctional purple acid phosphatase 26-like [Nicotiana tomentosiformis]
gene_11018	486	200	150	81	88	2.51747	-1.0902	down	0.000478004	0.0133371	-	GO:0009536//plastid;GO:0043232	GO:0032550;GO:0003676//nucleic acid binding;GO:0016853//isomerase activity;GO:0008094//DNA-dependent ATPase activity	GO:0071103//DNA conformation change;GO:0009154//purine ribonucleotide catabolic process	gi|698482659|ref|XP_009788233.1|/2.62331e-105/PREDICTED: DNA gyrase subunit A, chloroplastic/mitochondrial isoform X1 [Nicotiana sylvestris]
gene_58478	1125	28	53	6	13	0.219763	-2.11043	down	0.000493727	0.0136662	-	-	GO:0016301//kinase activity;GO:0032550	GO:0006464//cellular protein modification process	gi|698556110|ref|XP_009770677.1|/0/PREDICTED: proline-rich receptor-like protein kinase PERK3 isoform X1 [Nicotiana sylvestris]
gene_3762	429	63	66	7	27	0.886248	-1.97157	down	0.000497685	0.0137044	-	-	-	-	gi|697114226|ref|XP_009611012.1|/6.31871e-21/PREDICTED: abscisic acid and environmental stress-inducible protein TAS14-like [Nicotiana tomentosiformis]
gene_4543	870	168	136	57	84	2.296	-1.15323	down	0.000499734	0.0137248	ko04146//Peroxisome;ko01100//Metabolic pathways;ko00630//Glyoxylate and dicarboxylate metabolism;ko01110//Biosynthesis of secondary metabolites	-	GO:0003824//catalytic activity;GO:0032553//ribonucleotide binding	GO:0044710	gi|698519157|ref|XP_009804445.1|;gi|697182070|ref|XP_009600036.1|/0;5.98935e-87/PREDICTED: peroxisomal (S)-2-hydroxy-acid oxidase GLO4-like [Nicotiana sylvestris];PREDICTED: peroxisomal (S)-2-hydroxy-acid oxidase GLO4-like, partial [Nicotiana tomentosiformis]
gene_32836	594	41	70	12	20	0.70397	-1.81845	down	0.00058159	0.0154449	-	-	-	-	gi|698528391|ref|XP_009761028.1|/8.09491e-129/PREDICTED: uncharacterized protein LOC104213262 isoform X1 [Nicotiana sylvestris]
gene_85218	1434	284	570	79	249	3.67347	-1.42669	down	0.000627681	0.0163826	ko01100//Metabolic pathways;ko00040//Pentose and glucuronate interconversions;ko00500//Starch and sucrose metabolism	-	GO:0004553//hydrolase activity, hydrolyzing O-glycosyl compounds	GO:0044238//primary metabolic process	gi|698567251|ref|XP_009773723.1|/0/PREDICTED: polygalacturonase At1g48100 [Nicotiana sylvestris]
gene_78195	612	53	105	13	32	1.18362	-1.84349	down	0.000656595	0.0168856	-	-	-	-	gi|697175601|ref|XP_009596742.1|/2.68949e-84/PREDICTED: CASP-like protein 1 [Nicotiana tomentosiformis]
gene_40488	861	31	32	9	6	-0.102045	-2.08017	down	0.00070979	0.0179131	-	-	-	-	gi|698523270|ref|XP_009758443.1|/0/PREDICTED: uncharacterized protein LOC104211135 [Nicotiana sylvestris]
gene_57563	1395	118	177	74	60	2.24083	-1.1572	down	0.000732261	0.0183015	-	-	-	-	gi|698562192|ref|XP_009772340.1|;gi|698562195|ref|XP_009772341.1|/0;0/PREDICTED: uncharacterized protein LOC104222750 isoform X1 [Nicotiana sylvestris];PREDICTED: uncharacterized protein LOC104222750 isoform X2 [Nicotiana sylvestris]
gene_22106	804	87	139	46	48	1.82461	-1.28813	down	0.00074697	0.018555	ko00061//Fatty acid biosynthesis;ko01100//Metabolic pathways;ko01040//Biosynthesis of unsaturated fatty acids;ko00600//Sphingolipid metabolism	-	GO:0003824//catalytic activity	GO:0044710	gi|698507990|ref|XP_009799294.1|;gi|698507993|ref|XP_009799295.1|/1.18175e-177;3.3668e-177/PREDICTED: carbonyl reductase family member 4-like isoform X1 [Nicotiana sylvestris];PREDICTED: 3-ketodihydrosphingosine reductase-like isoform X2 [Nicotiana sylvestris]
gene_69852	357	80	2563	12	158	4.90051	-3.99594	down	0.000772077	0.0189882	-	-	-	-	gi|343424521|gb|AEM24937.1|/5.61315e-83/thionin-like protein [Nicotiana tabacum]
gene_85043	2787	38	88	11	23	0.854541	-1.9129	down	0.000780908	0.0191196	-	-	GO:0004558//alpha-1,4-glucosidase activity;GO:0005488	GO:0044238//primary metabolic process	gi|698472757|ref|XP_009784328.1|/0/PREDICTED: alpha-xylosidase 1-like [Nicotiana sylvestris]
gene_30846	2877	155	193	56	108	2.48758	-1.12793	down	0.000793904	0.0193058	-	-	-	-	gi|698477893|ref|XP_009786136.1|/0/PREDICTED: uncharacterized protein LOC104234300 [Nicotiana sylvestris]
gene_41107	1110	49	37	12	12	0.356683	-1.86929	down	0.000807705	0.0195143	-	GO:0043231//intracellular membrane-bounded organelle	-	-	gi|698500446|ref|XP_009795981.1|/0/PREDICTED: putative pentatricopeptide repeat-containing protein At3g28640 [Nicotiana sylvestris]
gene_10945	345	122	139	64	59	2.08622	-1.11273	down	0.000814919	0.0196134	ko03010//Ribosome	GO:0044391//ribosomal subunit	GO:0003676//nucleic acid binding;GO:0005198//structural molecule activity	GO:0010467//gene expression	gi|502183795|ref|XP_004517216.1|/1.05643e-59/PREDICTED: 40S ribosomal protein S5-like [Cicer arietinum]
gene_74616	381	52	115	15	34	1.26883	-1.79786	down	0.000829971	0.0198658	-	GO:0031224//intrinsic component of membrane	GO:0015171//amino acid transmembrane transporter activity	GO:0006865//amino acid transport;GO:0051707//response to other organism	gi|697149670|ref|XP_009629042.1|/1.35451e-80/PREDICTED: amino acid permease 6-like [Nicotiana tomentosiformis]
gene_56331	1185	84	142	30	58	1.79401	-1.39511	down	0.000948629	0.0216891	-	-	-	-	gi|698579053|ref|XP_009776914.1|/0/PREDICTED: uncharacterized protein LOC104226586 [Nicotiana sylvestris]
gene_22486	1188	78	168	35	58	1.90009	-1.43001	down	0.000957209	0.0218694	-	-	-	-	gi|697140014|ref|XP_009624104.1|/0/PREDICTED: solute carrier family 46 member 3-like [Nicotiana tomentosiformis]
gene_12332	753	47	143	13	37	1.41205	-1.95397	down	0.000963826	0.0219463	-	GO:0031224//intrinsic component of membrane;GO:0000325//plant-type vacuole;GO:0044437;GO:0009536//plastid	GO:0005275//amine transmembrane transporter activity	GO:0015843//methylammonium transport	gi|698523154|ref|XP_009758381.1|/3.8606e-158/PREDICTED: probable aquaporin TIP-type RB7-18C [Nicotiana sylvestris]
gene_34435	1386	147	103	54	57	2.00408	-1.21118	down	0.000964748	0.0219463	-	-	-	-	gi|697164506|ref|XP_009591064.1|;gi|697164516|ref|XP_009591069.1|/0;1.62804e-87/PREDICTED: sugar transporter ERD6-like 5 isoform X2 [Nicotiana tomentosiformis];PREDICTED: sugar transporter ERD6-like 10 isoform X7 [Nicotiana tomentosiformis]
gene_33822	573	32	36	9	9	0.0248299	-1.93436	down	0.000984095	0.022226	ko00230//Purine metabolism;ko01100//Metabolic pathways	GO:0043231//intracellular membrane-bounded organelle;GO:0016020//membrane	GO:0016763//transferase activity, transferring pentosyl groups	GO:0043096//purine nucleobase salvage	gi|697115338|ref|XP_009611592.1|/3.11113e-135/PREDICTED: adenine phosphoribosyltransferase 5 isoform X1 [Nicotiana tomentosiformis]
gene_82656	570	36	31	6	11	-0.00561453	-2.00727	down	0.000991454	0.0222964	-	-	-	-	gi|698578980|ref|XP_009776896.1|/3.09522e-93/PREDICTED: LETM1 and EF-hand domain-containing protein 1, mitochondrial [Nicotiana sylvestris]
gene_60432	1836	58	69	15	28	0.943676	-1.59837	down	0.00101579	0.022714	-	-	-	GO:0016553//base conversion or substitution editing	gi|698550988|ref|XP_009769160.1|/0/PREDICTED: putative pentatricopeptide repeat-containing protein At5g52630 [Nicotiana sylvestris]
gene_8612	1095	90	105	36	47	1.62895	-1.26553	down	0.00102137	0.0228228	ko00941//Flavonoid biosynthesis;ko01100//Metabolic pathways;ko01110//Biosynthesis of secondary metabolites	-	GO:0046914//transition metal ion binding;GO:0016705//oxidoreductase activity, acting on paired donors, with incorporation or reduction of molecular oxygen	GO:0044710;GO:0009628//response to abiotic stimulus	gi|698470211|ref|XP_009783758.1|/0/PREDICTED: flavonol synthase/flavanone 3-hydroxylase-like [Nicotiana sylvestris]
gene_73161	2127	43	66	5	23	0.644336	-2.00084	down	0.00105163	0.023268	-	-	-	-	gi|698475362|ref|XP_009785066.1|/0/PREDICTED: nucleolin 2-like isoform X1 [Nicotiana sylvestris]
gene_81022	1959	130	141	52	78	2.14449	-1.09878	down	0.00105279	0.0232773	ko04626//Plant-pathogen interaction	-	-	-	gi|698455881|ref|XP_009780491.1|;gi|698455877|ref|XP_009780490.1|/0;0/PREDICTED: mitogen-activated protein kinase kinase kinase YODA isoform X2 [Nicotiana sylvestris];PREDICTED: mitogen-activated protein kinase kinase kinase YODA isoform X1 [Nicotiana sylvestris]
gene_59887	900	69	81	27	30	1.21829	-1.42427	down	0.00109894	0.0239947	ko00860//Porphyrin and chlorophyll metabolism;ko01100//Metabolic pathways;ko04075//Plant hormone signal transduction;ko01110//Biosynthesis of secondary metabolites	-	GO:0005488	-	gi|698496359|ref|XP_009794236.1|;gi|698496357|ref|XP_009794235.1|;gi|698496352|ref|XP_009794233.1|/0;0;1.44042e-106/PREDICTED: myb family transcription factor APL-like isoform X4 [Nicotiana sylvestris];PREDICTED: myb family transcription factor APL-like isoform X3 [Nicotiana sylvestris];PREDICTED: myb family transcription factor APL-like isoform X1 [Nicotiana sylvestris]
gene_7273	345	116	102	44	55	1.81668	-1.17739	down	0.00113071	0.0244951	ko03040//Spliceosome	GO:0044437;GO:0032991//macromolecular complex;GO:0019028//viral capsid	-	-	gi|697156617|ref|XP_009587060.1|/1.04182e-63/PREDICTED: small nuclear ribonucleoprotein Sm D1-like [Nicotiana tomentosiformis]
gene_57936	1782	80	90	24	42	1.39901	-1.40393	down	0.00120138	0.0256108	-	GO:0031224//intrinsic component of membrane	-	-	gi|697124660|ref|XP_009616336.1|/0/PREDICTED: putative phagocytic receptor 1b [Nicotiana tomentosiformis]
gene_18873	978	136	137	61	75	2.17454	-1.04155	down	0.00124063	0.0263011	ko03018//RNA degradation	GO:0043234//protein complex	GO:0003676//nucleic acid binding;GO:0004518//nuclease activity	GO:0090304	gi|698503015|ref|XP_009797129.1|/0/PREDICTED: exosome complex component RRP4 [Nicotiana sylvestris]
gene_21980	480	79	106	31	45	1.53852	-1.3158	down	0.00130895	0.0272589	-	-	-	-	gi|697182363|ref|XP_009600185.1|/1.53278e-22/PREDICTED: phosphopantothenoylcysteine decarboxylase subunit VHS3-like [Nicotiana tomentosiformis]
gene_27465	1035	78	120	38	45	1.64159	-1.28007	down	0.00135472	0.0280085	-	-	-	-	gi|697171876|ref|XP_009594873.1|;gi|697171888|ref|XP_009594880.1|;gi|971569243|ref|XP_015169103.1|;gi|697171878|ref|XP_009594874.1|;gi|697171886|ref|XP_009594879.1|/0;0;9.66982e-30;0;0/PREDICTED: nuclear transcription factor Y subunit gamma-like isoform X5 [Nicotiana tomentosiformis];PREDICTED: nuclear transcription factor Y subunit gamma-like isoform X11 [Nicotiana tomentosiformis];PREDICTED: un…
gene_13544	351	114	177	74	64	2.23982	-1.09591	down	0.00135856	0.0280638	-	GO:0031224//intrinsic component of membrane;GO:0044437	GO:0015291//secondary active transmembrane transporter activity;GO:0015119	GO:0009642//response to light intensity;GO:0051707//response to other organism;GO:0015712//hexose phosphate transport;GO:0015717//triose phosphate transport;GO:0015979//photosynthesis;GO:0034285;GO:0015718//monocarboxylic acid transport;GO:0009746	gi|697130345|ref|XP_009619233.1|/1.3548e-54/PREDICTED: glucose-6-phosphate/phosphate translocator 2, chloroplastic-like [Nicotiana tomentosiformis]
gene_37905	5682	96	76	32	38	1.43974	-1.33542	down	0.00136497	0.0280914	ko04140//Regulation of autophagy	-	-	-	gi|697151116|ref|XP_009629772.1|/0/PREDICTED: uncharacterized protein LOC104119874 [Nicotiana tomentosiformis]
gene_11856	1110	71	96	31	36	1.38715	-1.34479	down	0.00139103	0.0285346	-	-	GO:0004871//signal transducer activity;GO:0046983//protein dimerization activity;GO:0016740//transferase activity;GO:0032550	GO:0006468//protein phosphorylation;GO:0007154//cell communication	gi|698424089|ref|XP_009783249.1|/0/PREDICTED: [Pyruvate dehydrogenase (acetyl-transferring)] kinase, mitochondrial-like [Nicotiana sylvestris]
gene_81795	780	58	93	16	35	1.17853	-1.60069	down	0.00139786	0.0286188	-	-	-	GO:0006787	gi|698516221|ref|XP_009802993.1|/2.50699e-108/PREDICTED: protein STAY-GREEN, chloroplastic-like [Nicotiana sylvestris]
gene_27554	615	114	121	61	49	1.93671	-1.12074	down	0.00142974	0.0289911	-	GO:0005737//cytoplasm;GO:0044424	-	-	gi|698564196|ref|XP_009772915.1|;gi|698564210|ref|XP_009772919.1|;gi|698564200|ref|XP_009772916.1|/2.34747e-91;3.77699e-132;1.94744e-68/PREDICTED: maf-like protein DDB_G0281937 isoform X2 [Nicotiana sylvestris];PREDICTED: maf-like protein DDB_G0281937 isoform X6 [Nicotiana sylvestris];PREDICTED: maf-like protein DDB_G0281937 isoform X3 [Nicotiana sylvestris]
gene_3185	2499	141	138	61	80	2.2119	-1.02291	down	0.00150502	0.0299948	-	-	-	-	gi|697121211|ref|XP_009614576.1|/0/PREDICTED: chloroplastic group IIA intron splicing facilitator CRS1, chloroplastic [Nicotiana tomentosiformis]
gene_82657	1422	62	113	25	40	1.41797	-1.45652	down	0.00153051	0.0303875	-	GO:0043231//intracellular membrane-bounded organelle	GO:0046872//metal ion binding	-	gi|698578980|ref|XP_009776896.1|/5.59373e-174/PREDICTED: LETM1 and EF-hand domain-containing protein 1, mitochondrial [Nicotiana sylvestris]
gene_25681	2514	41	45	14	13	0.389782	-1.69283	down	0.00153278	0.0304134	ko00604//Glycosphingolipid biosynthesis - ganglio series;ko00531//Glycosaminoglycan degradation;ko01100//Metabolic pathways;ko00600//Sphingolipid metabolism;ko00052//Galactose metabolism;ko00511//Other glycan degradation	GO:0030312//external encapsulating structure	GO:0005488;GO:0015925//galactosidase activity	GO:0044238//primary metabolic process	gi|697114255|ref|XP_009611028.1|/0/PREDICTED: beta-galactosidase-like isoform X2 [Nicotiana tomentosiformis]
gene_85233	339	48	77	13	28	0.907594	-1.64078	down	0.0015366	0.0304604	-	-	-	-	gi|697123259|ref|XP_009615623.1|/2.46596e-61/PREDICTED: uncharacterized protein LOC104108321, partial [Nicotiana tomentosiformis]
gene_55951	1626	30	77	11	19	0.642103	-1.85154	down	0.0015964	0.0312238	ko01100//Metabolic pathways;ko00052//Galactose metabolism;ko00500//Starch and sucrose metabolism	-	GO:0016798//hydrolase activity, acting on glycosyl bonds	GO:0044238//primary metabolic process;GO:0008152//metabolic process	gi|698522407|ref|XP_009758023.1|/1.20233e-82/PREDICTED: beta-fructofuranosidase, insoluble isoenzyme CWINV1-like [Nicotiana sylvestris]
gene_16455	783	318	592	107	302	3.83088	-1.19944	down	0.00166063	0.0320429	-	GO:0030312//external encapsulating structure;GO:0009536//plastid	-	GO:0071555//cell wall organization	gi|697177653|ref|XP_009597793.1|/0/PREDICTED: expansin-A6-like [Nicotiana tomentosiformis]
gene_19738	1875	63	111	28	39	1.42468	-1.40251	down	0.00168166	0.0323299	ko01100//Metabolic pathways;ko00620//Pyruvate metabolism;ko00710//Carbon fixation in photosynthetic organisms	-	-	-	gi|316980592|dbj|BAJ51944.1|;gi|697125023|ref|XP_009616524.1|;gi|697125021|ref|XP_009616523.1|/1.07974e-171;0;0/NADP-dependent malic enzyme [Nicotiana benthamiana];PREDICTED: NADP-dependent malic enzyme-like isoform X2 [Nicotiana tomentosiformis];PREDICTED: NADP-dependent malic enzyme-like isoform X1 [Nicotiana tomentosiformis]
gene_47503	1065	605	394	82	323	3.9355	-1.37934	down	0.00182035	0.0341168	ko00941//Flavonoid biosynthesis;ko01100//Metabolic pathways;ko01110//Biosynthesis of secondary metabolites	-	GO:0046914//transition metal ion binding;GO:0016705//oxidoreductase activity, acting on paired donors, with incorporation or reduction of molecular oxygen	GO:0044710	gi|697125155|ref|XP_009616591.1|/0/PREDICTED: 1-aminocyclopropane-1-carboxylate oxidase 5-like [Nicotiana tomentosiformis]
gene_4052	2217	50	94	22	29	1.13009	-1.51941	down	0.00183595	0.0342469	ko03030//DNA replication	-	-	-	gi|697156992|ref|XP_009587250.1|/0/PREDICTED: DNA replication licensing factor MCM5 [Nicotiana tomentosiformis]
gene_64402	1179	52	90	27	24	1.11842	-1.49289	down	0.00192897	0.0355248	-	-	-	-	gi|697125982|ref|XP_009617021.1|/0/PREDICTED: RRP12-like protein [Nicotiana tomentosiformis]
gene_82714	429	106	120	53	56	1.89241	-1.08226	down	0.0019546	0.0359043	ko00061//Fatty acid biosynthesis;ko01100//Metabolic pathways	GO:0044424	GO:0016835//carbon-oxygen lyase activity	GO:0006631//fatty acid metabolic process	gi|698523847|ref|XP_009758740.1|/8.795e-101/PREDICTED: uncharacterized protein LOC104211388 [Nicotiana sylvestris]
gene_24023	2268	172	224	124	72	2.70251	-1.02811	down	0.00208813	0.0375352	-	-	-	-	gi|697160741|ref|XP_009589146.1|;gi|697160744|ref|XP_009589147.1|/0;0/PREDICTED: nucleolar complex protein 2 homolog isoform X1 [Nicotiana tomentosiformis];PREDICTED: nucleolar complex protein 2 homolog isoform X2 [Nicotiana tomentosiformis]
gene_49326	744	87	87	31	44	1.47574	-1.25188	down	0.00212819	0.0381031	-	GO:0009532//plastid stroma	GO:0032550;GO:0019829//cation-transporting ATPase activity;GO:0017111//nucleoside-triphosphatase activity	GO:0009154//purine ribonucleotide catabolic process;GO:0006811//ion transport	gi|697159093|ref|XP_009588304.1|/9.08344e-83/PREDICTED: ATPase ASNA1 homolog 2 {ECO:0000255|HAMAP-Rule:MF_03112}-like [Nicotiana tomentosiformis]
gene_9610	405	33	44	15	7	0.212642	-1.81201	down	0.00214257	0.0382309	ko00564//Glycerophospholipid metabolism	GO:0044444	GO:0008170//N-methyltransferase activity	GO:0048868//pollen tube development;GO:0048229//gametophyte development;GO:0019695//choline metabolic process;GO:0046165;GO:0009791//post-embryonic development;GO:0000904//cell morphogenesis involved in differentiation	gi|698521101|ref|XP_009757363.1|/1.21374e-87/PREDICTED: phosphoethanolamine N-methyltransferase 1-like [Nicotiana sylvestris]
gene_20424	393	84	84	38	34	1.42698	-1.25054	down	0.00215155	0.0383039	-	-	-	-	gi|698519726|ref|XP_009804730.1|/4.99562e-52/PREDICTED: importin subunit alpha-1-like isoform X4 [Nicotiana sylvestris]
gene_62118	822	55	37	11	19	0.495364	-1.65907	down	0.00216036	0.0384391	ko03050//Proteasome	GO:0043231//intracellular membrane-bounded organelle;GO:0000502//proteasome complex	GO:0004175//endopeptidase activity	GO:0006508//proteolysis	gi|698418818|ref|XP_009783836.1|/0/PREDICTED: proteasome subunit beta type-5-like [Nicotiana sylvestris]
gene_62387	453	57	88	25	31	1.17402	-1.39771	down	0.00222553	0.0391347	-	-	-	-	gi|698516478|ref|XP_009803120.1|/1.59645e-99/PREDICTED: uncharacterized protein LOC104248545 isoform X2 [Nicotiana sylvestris]
gene_13821	1503	80	181	47	63	2.02755	-1.26815	down	0.0022643	0.0394862	-	GO:0005618//cell wall;GO:0044444	GO:0043169//cation binding;GO:0016791//phosphatase activity	GO:0006796//phosphate-containing compound metabolic process;GO:0072506	gi|698487187|ref|XP_009790275.1|;gi|698487190|ref|XP_009790276.1|/0;0/PREDICTED: bifunctional purple acid phosphatase 26-like isoform X1 [Nicotiana sylvestris];PREDICTED: bifunctional purple acid phosphatase 26-like isoform X2 [Nicotiana sylvestris]
gene_68442	1161	63	107	29	39	1.40762	-1.34773	down	0.002299	0.0398928	-	-	-	-	gi|697186742|ref|XP_009602408.1|;gi|697186740|ref|XP_009602407.1|/1.28293e-160;0/PREDICTED: uncharacterized protein LOC104097538 isoform X3 [Nicotiana tomentosiformis];PREDICTED: uncharacterized protein LOC104097538 isoform X2 [Nicotiana tomentosiformis]
gene_60127	1890	52	80	22	28	1.03649	-1.42574	down	0.0023281	0.0402661	-	-	-	-	gi|697181108|ref|XP_009599537.1|/0/PREDICTED: putative phospholipid-transporting ATPase 4 [Nicotiana tomentosiformis]
gene_62467	960	162	138	57	95	2.31586	-1.02787	down	0.00234523	0.0404944	-	-	GO:0016787//hydrolase activity	-	gi|698584547|ref|XP_009778400.1|/0/PREDICTED: cyprosin-like isoform X1 [Nicotiana sylvestris]
gene_15042	2106	31	24	7	8	-0.242774	-1.8968	down	0.00254057	0.0427433	-	-	-	-	gi|698483008|ref|XP_009788392.1|/0/PREDICTED: pentatricopeptide repeat-containing protein At5g46460, mitochondrial [Nicotiana sylvestris]
gene_10684	1071	31	31	10	8	-0.0692841	-1.80059	down	0.00255006	0.0428577	-	-	-	-	gi|698503788|ref|XP_009797459.1|/0/PREDICTED: WAT1-related protein At4g15540-like isoform X1 [Nicotiana sylvestris]
gene_8477	858	50	100	25	30	1.19918	-1.4667	down	0.00258078	0.0431946	ko04075//Plant hormone signal transduction	-	-	-	gi|697121831|ref|XP_009614897.1|/1.14044e-123/PREDICTED: abscisic acid receptor PYL2-like [Nicotiana tomentosiformis]
gene_76514	1209	62	88	21	37	1.22066	-1.40482	down	0.00258772	0.0432212	-	-	-	-	gi|697158305|ref|XP_009587911.1|/0/PREDICTED: uncharacterized protein LOC104085555 isoform X1 [Nicotiana tomentosiformis]
gene_74591	423	111	148	68	62	2.10247	-1.01847	down	0.00260591	0.0434259	ko03010//Ribosome	-	GO:0097159//organic cyclic compound binding	-	gi|697134288|ref|XP_009621194.1|/2.48116e-65/PREDICTED: glycine-rich RNA-binding protein 4, mitochondrial [Nicotiana tomentosiformis]
gene_22249	1158	112	27	14	22	1.00054	-2.01147	down	0.00261597	0.0435015	ko00908//Zeatin biosynthesis;ko00944//Flavone and flavonol biosynthesis	-	-	-	gi|698504259|ref|XP_009797669.1|/0/PREDICTED: UDP-glycosyltransferase 92A1-like [Nicotiana sylvestris]
gene_31058	4356	200	237	59	154	2.82534	-1.08849	down	0.00264729	0.0439066	-	-	-	-	gi|698532703|ref|XP_009763170.1|/0/PREDICTED: uncharacterized protein LOC104215122 isoform X1 [Nicotiana sylvestris]
gene_39569	1149	68	73	24	33	1.1561	-1.34113	down	0.00265434	0.0439541	ko01100//Metabolic pathways;ko00100//Steroid biosynthesis	GO:0016020//membrane	GO:0046872//metal ion binding;GO:0016746//transferase activity, transferring acyl groups	-	gi|697116987|ref|XP_009612423.1|/0/PREDICTED: probable protein S-acyltransferase 7 [Nicotiana tomentosiformis]
gene_3152	1155	62	79	30	27	1.15657	-1.32934	down	0.00281297	0.0460249	ko00500//Starch and sucrose metabolism	-	GO:0019203//carbohydrate phosphatase activity	GO:0006796//phosphate-containing compound metabolic process;GO:0005991//trehalose metabolic process	gi|698483616|ref|XP_009788659.1|/0/PREDICTED: probable trehalose-phosphate phosphatase F [Nicotiana sylvestris]
gene_45642	921	72	88	28	40	1.35057	-1.26803	down	0.00290923	0.0471595	-	GO:0031224//intrinsic component of membrane	GO:0015078//hydrogen ion transmembrane transporter activity;GO:0015291//secondary active transmembrane transporter activity	GO:0044763;GO:0015992//proton transport	gi|697136625|ref|XP_009622393.1|/2.84756e-127/PREDICTED: sodium/hydrogen exchanger 8-like [Nicotiana tomentosiformis]
gene_22257	759	67	200	55	47	2.02019	-1.3933	down	0.00298605	0.0478876	ko01100//Metabolic pathways;ko01110//Biosynthesis of secondary metabolites;ko00010//Glycolysis / Gluconeogenesis;ko03018//RNA degradation	GO:0044445	GO:0046872//metal ion binding;GO:0016836//hydro-lyase activity	GO:0006091//generation of precursor metabolites and energy	gi|697137891|ref|XP_009623017.1|/1.78146e-162/PREDICTED: enolase [Nicotiana tomentosiformis]
gene_39329	561	150	118	75	59	2.15639	-1.03124	down	0.00311149	0.0494291	-	-	-	-	gi|697101364|ref|XP_009595703.1|/3.36083e-101/PREDICTED: uncharacterized protein LOC104091946 isoform X3 [Nicotiana tomentosiformis]
gene_44798	1038	14	313	27	25	2.04533	-2.63451	down	0.00312978	0.0496123	ko03420//Nucleotide excision repair	-	-	-	gi|697170167|ref|XP_009594000.1|;gi|698520481|ref|XP_009757053.1|;gi|697170169|ref|XP_009594001.1|;gi|698520483|ref|XP_009757054.1|/0;0;5.12474e-46;2.23938e-96/PREDICTED: rhodanese-like domain-containing protein 8, chloroplastic isoform X2 [Nicotiana tomentosiformis];PREDICTED: rhodanese-like domain-containing protein 8, chloroplastic isoform X2 [Nicotiana sylvestris];PREDICTED: rhodanese-like do…
gene_8832	1362	903	1068	195	670	4.93607	-1.24944	down	0.000872857	0.0204612	ko00230//Purine metabolism;ko00240//Pyrimidine metabolism	GO:0031224//intrinsic component of membrane;GO:0043231//intracellular membrane-bounded organelle	GO:0017110//nucleoside-diphosphatase activity;GO:0032550	GO:0009856//pollination	gi|697142646|ref|XP_009625429.1|/0/PREDICTED: apyrase-like [Nicotiana tomentosiformis]
gene_62466	432	62	117	29	43	1.48025	-1.33998	down	0.00311108	0.0494291	-	-	GO:0004175//endopeptidase activity	GO:0016485//protein processing	gi|697096366|ref|XP_009616098.1|/3.53403e-101/PREDICTED: cyprosin-like [Nicotiana tomentosiformis]
gene_43997	1386	630	2936	270	545	5.54991	-2.15119	down	2.13757e-05	0.00124575	-	GO:0005911//cell-cell junction;GO:0005618//cell wall;GO:0044444	GO:0043169//cation binding;GO:0016791//phosphatase activity	GO:0006796//phosphate-containing compound metabolic process;GO:0009267//cellular response to starvation	gi|27597227|dbj|BAC55154.1|/0/purple acid phosphatase [Nicotiana tabacum]
gene_66894	354	3646	10775	1514	3542	7.70274	-1.54567	down	0.000204797	0.00720653	-	-	-	GO:0051234//establishment of localization	gi|48526017|gb|AAT45202.1|/9.89384e-65/lipid transfer protein 1 precursor [Nicotiana tabacum]
gene_49640	1350	8038	8544	2341	5258	8.02856	-1.18046	down	2.04929e-05	0.00120909	-	-	GO:0016740//transferase activity	-	gi|697188359|ref|XP_009603219.1|/0/PREDICTED: UDP-glycosyltransferase 74E2-like [Nicotiana tomentosiformis]
gene_28844	1326	339	447	218	169	3.67754	-1.0425	down	2.35716e-05	0.00135125	ko04140//Regulation of autophagy;ko04075//Plant hormone signal transduction	-	GO:0016772//transferase activity, transferring phosphorus-containing groups;GO:0036094//small molecule binding;GO:1901363;GO:0097159//organic cyclic compound binding;GO:0004674//protein serine/threonine kinase activity	GO:0006796//phosphate-containing compound metabolic process	gi|697150611|ref|XP_009629515.1|/0/PREDICTED: CBL-interacting serine/threonine-protein kinase 11-like [Nicotiana tomentosiformis]
gene_55745	597	799	685	266	295	4.48071	-1.44213	down	1.81576e-12	1.43123e-09	-	GO:0016020//membrane	-	-	gi|698497615|ref|XP_009794775.1|/1.05672e-134/PREDICTED: glucose-6-phosphate/phosphate translocator 2, chloroplastic-like [Nicotiana sylvestris]
gene_34238	1536	1902	2639	706	1498	6.18341	-1.08947	down	7.93798e-05	0.00335942	-	-	GO:0004175//endopeptidase activity	GO:0016485//protein processing	gi|697130639|ref|XP_009619375.1|/5.49962e-138/PREDICTED: cyprosin-like isoform X2 [Nicotiana tomentosiformis]
gene_65788	1443	425	758	181	353	4.21237	-1.18522	down	9.00014e-05	0.00371908	-	-	-	-	gi|697154569|ref|XP_009631525.1|/0/PREDICTED: uncharacterized protein LOC104121277 [Nicotiana tomentosiformis]
gene_64773	1074	139	274	14	31	2.32993	-3.2236	down	2.15274e-13	2.28592e-10	ko00941//Flavonoid biosynthesis;ko01100//Metabolic pathways;ko01110//Biosynthesis of secondary metabolites	-	GO:0016705//oxidoreductase activity, acting on paired donors, with incorporation or reduction of molecular oxygen	GO:0044710;GO:0009699//phenylpropanoid biosynthetic process;GO:0070301//cellular response to hydrogen peroxide	gi|698535219|ref|XP_009764115.1|/6.63475e-132/PREDICTED: feruloyl CoA ortho-hydroxylase 1-like [Nicotiana sylvestris]
gene_19313	1350	617	294	16	161	3.58183	-2.45924	down	0.00027701	0.00885787	-	-	GO:0016740//transferase activity	-	gi|698464323|ref|XP_009782413.1|/0/PREDICTED: UDP-glycosyltransferase 74E2-like [Nicotiana sylvestris]
gene_22325	1092	771	748	134	363	4.45343	-1.67094	down	2.72573e-07	3.6006e-05	ko01100//Metabolic pathways;ko00906//Carotenoid biosynthesis;ko01110//Biosynthesis of secondary metabolites;ko00511//Other glycan degradation	-	GO:0016787//hydrolase activity	GO:0044238//primary metabolic process	gi|697160642|ref|XP_009589092.1|/0/PREDICTED: GDSL esterase/lipase At4g28780-like [Nicotiana tomentosiformis]
gene_75647	936	699	1076	301	543	4.82141	-1.11167	down	1.67908e-05	0.00103142	-	-	-	-	gi|698557212|ref|XP_009770961.1|/0/PREDICTED: transmembrane protein 45A-like [Nicotiana sylvestris]
gene_78424	570	3227	4197	1095	1745	6.79405	-1.42649	down	8.98752e-11	3.82929e-08	-	-	-	-	gi|698502763|ref|XP_009797006.1|/1.16083e-134/PREDICTED: CASP-like protein 4D2 [Nicotiana sylvestris]
gene_47550	717	563	656	171	354	4.24111	-1.26348	down	3.06471e-06	0.000264889	-	GO:0031224//intrinsic component of membrane	GO:0015368//calcium:cation antiporter activity	GO:0044763;GO:0006816//calcium ion transport	gi|697165726|ref|XP_009591670.1|/4.41275e-141/PREDICTED: vacuolar cation/proton exchanger 3-like isoform X2 [Nicotiana tomentosiformis]
gene_78874	597	727	1240	269	390	4.82779	-1.60833	down	9.60292e-11	3.98382e-08	-	-	-	-	gi|698454177|ref|XP_009780118.1|/7.15118e-129/PREDICTED: lactoylglutathione lyase-like [Nicotiana sylvestris]
gene_69251	444	971	1003	315	370	4.8554	-1.56307	down	4.38031e-17	1.53452e-13	-	GO:0031224//intrinsic component of membrane;GO:0044437	GO:0015291//secondary active transmembrane transporter activity;GO:0015119	GO:0009642//response to light intensity;GO:0051707//response to other organism;GO:0044763;GO:0015712//hexose phosphate transport;GO:0015717//triose phosphate transport;GO:0019953//sexual reproduction;GO:0034285;GO:0015979//photosynthesis;GO:0015718//monocarboxylic acid transport;GO:0009746	gi|698497711|ref|XP_009794811.1|/2.63761e-80/PREDICTED: glucose-6-phosphate/phosphate translocator 2, chloroplastic-like, partial [Nicotiana sylvestris]
gene_6553	729	939	946	255	375	4.7744	-1.62352	down	2.40689e-15	4.74292e-12	-	GO:0016020//membrane	-	-	gi|698490429|ref|XP_009791707.1|/6.56426e-124/PREDICTED: cytochrome b561 and DOMON domain-containing protein At3g25290-like [Nicotiana sylvestris]
gene_58915	1422	1927	2460	626	1012	6.02667	-1.46202	down	3.14057e-11	1.62326e-08	-	-	GO:0008233//peptidase activity	GO:0044238//primary metabolic process;GO:0071704//organic substance metabolic process	gi|698553070|ref|XP_009769839.1|/0/PREDICTED: aspartic proteinase A1-like [Nicotiana sylvestris]
gene_19607	333	195	316	10	48	2.63977	-3.18437	down	3.72528e-11	1.86435e-08	-	-	-	-	gi|697125017|ref|XP_009616521.1|/7.15382e-67/PREDICTED: uncharacterized protein LOC104109046 [Nicotiana tomentosiformis]
gene_49238	2337	461	551	163	241	3.94483	-1.36301	down	1.47469e-09	4.26566e-07	ko04626//Plant-pathogen interaction;ko04075//Plant hormone signal transduction	-	GO:0016772//transferase activity, transferring phosphorus-containing groups	-	gi|697128045|ref|XP_009618070.1|;gi|697128047|ref|XP_009618071.1|/0;0/PREDICTED: probable inactive leucine-rich repeat receptor-like protein kinase At3g03770 isoform X1 [Nicotiana tomentosiformis];PREDICTED: probable inactive leucine-rich repeat receptor-like protein kinase At3g03770 isoform X2 [Nicotiana tomentosiformis]
gene_2444	1365	372	506	99	187	3.66164	-1.65909	down	2.9858e-09	7.84493e-07	ko01100//Metabolic pathways;ko00040//Pentose and glucuronate interconversions;ko00500//Starch and sucrose metabolism	GO:0005618//cell wall	GO:0004553//hydrolase activity, hydrolyzing O-glycosyl compounds	GO:0044238//primary metabolic process	gi|697150936|ref|XP_009629677.1|/0/PREDICTED: probable polygalacturonase At1g80170 [Nicotiana tomentosiformis]
gene_81588	1320	797	1052	268	468	4.80674	-1.3703	down	7.46394e-09	1.59007e-06	-	GO:0016020//membrane	GO:0008324//cation transmembrane transporter activity	GO:0044763;GO:0006816//calcium ion transport	gi|698579123|ref|XP_009776934.1|/0/PREDICTED: vacuolar cation/proton exchanger 3-like isoform X2 [Nicotiana sylvestris]
gene_85557	813	403	539	79	196	3.72507	-1.82417	down	1.81107e-08	3.48178e-06	-	-	-	-	gi|697095303|ref|XP_009610699.1|;gi|460379132|ref|XP_004235318.1|/2.91175e-113;5.14129e-56/PREDICTED: UPF0329 protein ECU05_1680/ECU11_0050-like [Nicotiana tomentosiformis];PREDICTED: neurofilament medium polypeptide [Solanum lycopersicum]
gene_73440	312	138	105	28	30	1.74984	-2.10248	down	1.2823e-07	1.85457e-05	-	-	-	GO:0001101//response to acid chemical;GO:0019725//cellular homeostasis	gi|698423100|ref|XP_009781826.1|/6.14768e-71/PREDICTED: gibberellin-regulated protein 6-like [Nicotiana sylvestris]
gene_58436	1473	970	1783	388	647	5.35208	-1.4447	down	1.39422e-07	1.97094e-05	-	-	GO:0008233//peptidase activity;GO:0016787//hydrolase activity	GO:0044238//primary metabolic process;GO:0071704//organic substance metabolic process	gi|697155151|ref|XP_009631812.1|/0/PREDICTED: cyprosin-like [Nicotiana tomentosiformis]
gene_53605	918	1234	1640	468	804	5.48573	-1.21733	down	1.6228e-07	2.25398e-05	-	-	-	-	gi|697100583|ref|XP_009591862.1|/0/PREDICTED: transmembrane protein 45B-like [Nicotiana tomentosiformis]
gene_41226	1440	445	587	153	287	3.99664	-1.27241	down	1.62428e-06	0.000160155	-	-	-	-	gi|698483407|ref|XP_009788571.1|/0/PREDICTED: uncharacterized protein LOC104236361 [Nicotiana sylvestris]
gene_27397	984	267	263	95	132	3.05096	-1.26338	down	1.71853e-06	0.000167233	ko04626//Plant-pathogen interaction;ko04075//Plant hormone signal transduction	-	-	-	gi|697099390|ref|XP_009631535.1|/0/PREDICTED: transcription factor bHLH71 [Nicotiana tomentosiformis]
gene_70569	1410	44	55	4	13	0.422838	-2.56842	down	1.18943e-05	0.000787845	ko01100//Metabolic pathways;ko00040//Pentose and glucuronate interconversions;ko00500//Starch and sucrose metabolism	-	GO:0004553//hydrolase activity, hydrolyzing O-glycosyl compounds	GO:0044238//primary metabolic process	gi|698581035|ref|XP_009777456.1|/0/PREDICTED: polygalacturonase At1g48100-like [Nicotiana sylvestris]
gene_82080	795	173	301	72	112	2.84288	-1.39594	down	1.64522e-05	0.00102111	ko01100//Metabolic pathways;ko00040//Pentose and glucuronate interconversions;ko00500//Starch and sucrose metabolism	GO:0005618//cell wall	GO:0004553//hydrolase activity, hydrolyzing O-glycosyl compounds	GO:0044238//primary metabolic process	gi|698509396|ref|XP_009799918.1|/0/PREDICTED: probable polygalacturonase At1g80170 [Nicotiana sylvestris]
gene_67007	1173	372	171	84	105	3.01608	-1.57654	down	1.90271e-05	0.00113618	ko01040//Biosynthesis of unsaturated fatty acids	-	GO:0016705//oxidoreductase activity, acting on paired donors, with incorporation or reduction of molecular oxygen	GO:0044238//primary metabolic process;GO:0044710	gi|698517402|ref|XP_009803586.1|/0/PREDICTED: omega-3 fatty acid desaturase, endoplasmic reticulum [Nicotiana sylvestris]
gene_6307	1626	138	322	48	95	2.71451	-1.71561	down	2.6762e-05	0.00149606	-	-	-	-	gi|698515675|ref|XP_009802714.1|;gi|697146860|ref|XP_009627581.1|/0;0/PREDICTED: methyltransferase-like protein 25 isoform X2 [Nicotiana sylvestris];PREDICTED: methyltransferase-like protein 25 isoform X1 [Nicotiana tomentosiformis]
gene_77033	1104	65	139	29	25	1.5211	-1.92752	down	5.0138e-05	0.00239515	ko01100//Metabolic pathways;ko00906//Carotenoid biosynthesis;ko01110//Biosynthesis of secondary metabolites;ko00511//Other glycan degradation	-	GO:0016787//hydrolase activity	GO:0044238//primary metabolic process	gi|697174455|ref|XP_009596154.1|/0/PREDICTED: GDSL esterase/lipase At1g33811 isoform X1 [Nicotiana tomentosiformis]
gene_46209	1317	1281	3044	199	926	5.86907	-1.99516	down	0.000110127	0.00436752	-	-	GO:0004175//endopeptidase activity	GO:0016485//protein processing	gi|697169445|ref|XP_009593615.1|/0/PREDICTED: protein ASPARTIC PROTEASE IN GUARD CELL 2 [Nicotiana tomentosiformis]
gene_30739	1137	176	459	48	143	3.15969	-1.77154	down	0.000141824	0.00539393	ko01100//Metabolic pathways;ko00906//Carotenoid biosynthesis;ko01110//Biosynthesis of secondary metabolites;ko00511//Other glycan degradation	-	GO:0016787//hydrolase activity	GO:0044238//primary metabolic process	gi|698535256|ref|XP_009764127.1|/0/PREDICTED: GDSL esterase/lipase At5g33370-like isoform X1 [Nicotiana sylvestris]
gene_31146	807	254	409	67	197	3.32896	-1.37695	down	0.000371853	0.011071	-	-	-	GO:0000003//reproduction	gi|698574443|ref|XP_009775666.1|/0/PREDICTED: expansin-B3 [Nicotiana sylvestris]
gene_46757	1773	2513	4442	744	2293	6.74427	-1.24601	down	0.00110275	0.0240447	ko01100//Metabolic pathways;ko01110//Biosynthesis of secondary metabolites;ko00910//Nitrogen metabolism;ko00250//Alanine, aspartate and glutamate metabolism	-	GO:0032550;GO:0016884//carbon-nitrogen ligase activity, with glutamine as amido-N-donor	GO:0009267//cellular response to starvation;GO:0006529//asparagine biosynthetic process;GO:0034285;GO:0009746	gi|697137252|ref|XP_009622719.1|/0/PREDICTED: asparagine synthetase [glutamine-hydrolyzing] [Nicotiana tomentosiformis]
gene_38537	1704	242	460	73	229	3.43966	-1.26398	down	0.00225957	0.0394858	ko01100//Metabolic pathways;ko00040//Pentose and glucuronate interconversions;ko00500//Starch and sucrose metabolism	-	GO:0016788//hydrolase activity, acting on ester bonds;GO:0016787//hydrolase activity	GO:0008152//metabolic process	gi|697148893|ref|XP_009628637.1|/0/PREDICTED: pectinesterase-like [Nicotiana tomentosiformis]

## Sheet: Sheet2
GeneID	length	shui_24h_1_readsCount(shui_24h)	shui_24h_2_readsCount(shui_24h)	hzt_10_24h_1_readsCount(hzt_10_24h)	hzt_10_24h_2_readsCount(hzt_10_24h)	logCPM	log2Ratio(hzt_10_24h/shui_24h)	Up-Down-Regulation(hzt_10_24h/shui_24h)	P-value	FDR	Pathway	GO Component	GO Function	GO Process	Blast nr
gene_50177	1602	76	25	663	608	3.88995	3.6034	up	6.5055e-22	1.34162e-17	ko00941//Flavonoid biosynthesis;ko00903//Limonene and pinene degradation;ko01100//Metabolic pathways;ko00945//Stilbenoid, diarylheptanoid and gingerol biosynthesis;ko01110//Biosynthesis of secondary metabolites;ko00944//Flavone and flavonol biosynthesis	-	-	-	gi|697108928|ref|XP_009608319.1|/0/PREDICTED: cytochrome P450 78A3-like [Nicotiana tomentosiformis]
gene_79315	1158	1155	1249	3868	4243	6.81852	1.72057	up	8.51038e-22	1.34162e-17	-	-	-	-	gi|697114758|ref|XP_009611297.1|/0/PREDICTED: protein WALLS ARE THIN 1-like [Nicotiana tomentosiformis]
gene_65428	1488	511	305	2073	3308	6.04566	2.66311	up	5.8993e-21	6.19996e-17	ko00941//Flavonoid biosynthesis;ko00943//Isoflavonoid biosynthesis;ko00903//Limonene and pinene degradation;ko01100//Metabolic pathways;ko00945//Stilbenoid, diarylheptanoid and gingerol biosynthesis;ko01110//Biosynthesis of secondary metabolites;ko00944//Flavone and flavonol biosynthesis;ko00904//Diterpenoid biosynthesis	-	-	-	gi|697119744|ref|XP_009613834.1|/0/PREDICTED: geraniol 8-hydroxylase-like [Nicotiana tomentosiformis]
gene_78061	1161	744	785	2245	2957	6.17155	1.7266	up	8.15537e-20	6.42827e-16	-	-	-	-	gi|698481556|ref|XP_009787760.1|/0/PREDICTED: protein WALLS ARE THIN 1-like [Nicotiana sylvestris]
gene_83665	660	20	42	296	255	2.7378	3.12769	up	3.37525e-19	2.12836e-15	ko04075//Plant hormone signal transduction	-	-	GO:0050896//response to stimulus;GO:0044699;GO:0050794//regulation of cellular process;GO:0006351//transcription, DNA-templated;GO:0009987//cellular process	gi|697184688|ref|XP_009601361.1|;gi|697184686|ref|XP_009601360.1|/8.04074e-101;1.5896e-154/PREDICTED: ethylene-responsive transcription factor ERF003-like isoform X2 [Nicotiana tomentosiformis];PREDICTED: ethylene-responsive transcription factor ERF003-like isoform X1 [Nicotiana tomentosiformis]
gene_56409	1185	831	745	3027	2570	6.27389	1.79792	up	7.57996e-19	3.98314e-15	ko04144//Endocytosis;ko04141//Protein processing in endoplasmic reticulum;ko03040//Spliceosome	-	GO:0016628//oxidoreductase activity, acting on the CH-CH group of donors, NAD or NADP as acceptor;GO:0032550	GO:0044710;GO:0050896//response to stimulus	gi|392465167|dbj|BAM24707.1|/0/Heat shock protein 70 [Nicotiana tabacum]
gene_57111	2556	58	41	315	299	2.95423	2.59386	up	5.82483e-18	2.29564e-14	-	-	-	-	gi|697139626|ref|XP_009623904.1|/0/PREDICTED: protein LONGIFOLIA 2-like [Nicotiana tomentosiformis]
gene_55653	396	513	635	2220	1701	5.7745	1.75164	up	4.04853e-16	1.26245e-12	-	-	GO:0005515//protein binding	-	gi|697114650|ref|XP_009611238.1|/4.65974e-77/PREDICTED: uncharacterized protein LOC104104784 [Nicotiana tomentosiformis]
gene_92	864	1242	1223	3237	3757	6.66637	1.46688	up	4.8049e-16	1.26245e-12	-	GO:0005911//cell-cell junction;GO:0031224//intrinsic component of membrane;GO:0009536//plastid	GO:0005372//water transmembrane transporter activity	GO:0006950//response to stress;GO:0042044//fluid transport;GO:0001101//response to acid chemical	gi|735997375|tpg|DAA64686.1|/0/TPA_exp: aquaporin PIP2 9b [Nicotiana tabacum]
gene_77910	798	51	68	345	280	3.01695	2.36807	up	7.48915e-16	1.81635e-12	ko01100//Metabolic pathways;ko01040//Biosynthesis of unsaturated fatty acids;ko00905//Brassinosteroid biosynthesis;ko01110//Biosynthesis of secondary metabolites;ko00062//Fatty acid elongation	GO:0016020//membrane;GO:0009536//plastid;GO:0044424;GO:0031224//intrinsic component of membrane	GO:0016491//oxidoreductase activity	GO:0044710;GO:0044238//primary metabolic process	gi|697137585|ref|XP_009622897.1|;gi|697110618|ref|XP_009609174.1|/0;1.0407e-98/PREDICTED: very-long-chain enoyl-CoA reductase-like [Nicotiana tomentosiformis];PREDICTED: steroid 5-alpha-reductase DET2-like, partial [Nicotiana tomentosiformis]
gene_3546	882	268	290	788	814	4.54204	1.48903	up	8.41666e-15	1.47427e-11	-	-	GO:0005488	-	gi|698579181|ref|XP_009776947.1|/7.97622e-146/PREDICTED: GATA transcription factor 4 [Nicotiana sylvestris]
gene_14276	762	90	114	530	367	3.58127	2.11707	up	3.05879e-14	4.59241e-11	ko01100//Metabolic pathways;ko01110//Biosynthesis of secondary metabolites;ko00910//Nitrogen metabolism;ko00250//Alanine, aspartate and glutamate metabolism	-	-	-	gi|698538934|ref|XP_009765293.1|/0/PREDICTED: stem-specific protein TSJT1-like [Nicotiana sylvestris]
gene_81295	1137	0	8	138	93	1.41261	4.80128	up	4.67654e-14	6.70212e-11	ko01100//Metabolic pathways;ko01110//Biosynthesis of secondary metabolites;ko00904//Diterpenoid biosynthesis	-	GO:0046914//transition metal ion binding;GO:0016705//oxidoreductase activity, acting on paired donors, with incorporation or reduction of molecular oxygen	GO:0044710	gi|700584228|ref|NP_001289511.1|/0/gibberellin 20 oxidase 1-like [Nicotiana sylvestris]
gene_64263	363	18	9	244	126	2.13348	3.74224	up	6.0276e-14	7.80138e-11	-	-	-	-	gi|698464505|ref|XP_009782454.1|/7.93963e-74/PREDICTED: uncharacterized protein LOC104231201 isoform X1 [Nicotiana sylvestris]
gene_43865	4308	323	294	1154	862	4.83399	1.68151	up	6.18588e-14	7.80138e-11	ko03040//Spliceosome;ko02010//ABC transporters	GO:0031224//intrinsic component of membrane	GO:0017111//nucleoside-triphosphatase activity;GO:0032550	GO:0009154//purine ribonucleotide catabolic process;GO:0051234//establishment of localization	gi|697175187|ref|XP_009596530.1|/0/PREDICTED: pleiotropic drug resistance protein 1 [Nicotiana tomentosiformis]
gene_39087	975	229	195	851	632	4.37039	1.77841	up	1.29999e-13	1.57644e-10	-	GO:0043231//intracellular membrane-bounded organelle	GO:0016788//hydrolase activity, acting on ester bonds	GO:0032446//protein modification by small protein conjugation;GO:0090304	gi|698488391|ref|XP_009790801.1|/0/PREDICTED: bifunctional nuclease 2-like [Nicotiana sylvestris]
gene_39131	1815	120	142	413	443	3.59529	1.67544	up	1.71337e-13	2.00077e-10	ko01100//Metabolic pathways;ko00900//Terpenoid backbone biosynthesis;ko01110//Biosynthesis of secondary metabolites	GO:0043231//intracellular membrane-bounded organelle;GO:0031224//intrinsic component of membrane;GO:0042175//nuclear outer membrane-endoplasmic reticulum membrane network	GO:0016616//oxidoreductase activity, acting on the CH-OH group of donors, NAD or NADP as acceptor;GO:0000166//nucleotide binding;GO:0048037//cofactor binding	GO:0006732;GO:0006722;GO:0006694//steroid biosynthetic process	gi|18000042|gb|AAL54878.1|AF004232_1/0/hydroxy-methyl-glutaryl-coenzyme A reductase [Nicotiana tabacum]
gene_61629	771	508	476	1421	1280	5.31441	1.42546	up	2.15155e-13	2.28592e-10	-	GO:0019866//organelle inner membrane;GO:0031224//intrinsic component of membrane	-	GO:0051234//establishment of localization;GO:0044763	gi|698528023|ref|XP_009760860.1|/1.25304e-155/PREDICTED: ADP,ATP carrier protein, mitochondrial [Nicotiana sylvestris]
gene_37497	372	63	15	381	422	3.25244	3.30278	up	2.17506e-13	2.28592e-10	-	-	-	-	-
gene_30	462	16	8	104	217	1.90768	3.66843	up	2.97353e-13	2.93547e-10	-	-	-	-	gi|697094526|ref|XP_009606740.1|/4.1798e-110/PREDICTED: uncharacterized protein LOC104101041 [Nicotiana tomentosiformis]
gene_13744	1809	485	383	1100	1521	5.22684	1.54689	up	7.36335e-13	6.63311e-10	ko01100//Metabolic pathways;ko00040//Pentose and glucuronate interconversions;ko00500//Starch and sucrose metabolism	-	-	-	gi|698533813|ref|XP_009763675.1|/0/PREDICTED: probable pectinesterase/pectinesterase inhibitor 34 [Nicotiana sylvestris]
gene_63469	732	142	69	436	688	3.84142	2.35275	up	9.88646e-13	8.2029e-10	ko04075//Plant hormone signal transduction	GO:0043231//intracellular membrane-bounded organelle	GO:0005515//protein binding	GO:0010101;GO:0001101//response to acid chemical;GO:0009606//tropism;GO:0009755//hormone-mediated signaling pathway;GO:0006950//response to stress;GO:0006351//transcription, DNA-templated	gi|697115765|ref|XP_009611797.1|/2.03681e-169/PREDICTED: auxin-responsive protein IAA14 [Nicotiana tomentosiformis]
gene_65893	900	117	125	345	475	3.51691	1.71939	up	1.64477e-12	1.32969e-09	-	GO:0044424	-	-	gi|698517686|ref|XP_009803723.1|/0/PREDICTED: kirola-like [Nicotiana sylvestris]
gene_84784	768	94	51	330	352	3.16553	2.18724	up	2.07533e-12	1.58307e-09	ko01100//Metabolic pathways;ko01110//Biosynthesis of secondary metabolites;ko00910//Nitrogen metabolism;ko00250//Alanine, aspartate and glutamate metabolism	-	-	-	gi|698498205|ref|XP_009795020.1|/0/PREDICTED: stem-specific protein TSJT1 [Nicotiana sylvestris]
gene_70168	1962	137	102	376	778	3.89589	2.21157	up	2.10881e-12	1.58307e-09	-	GO:0031224//intrinsic component of membrane;GO:0009536//plastid	GO:0015291//secondary active transmembrane transporter activity;GO:0015103//inorganic anion transmembrane transporter activity	GO:0044763;GO:0008272//sulfate transport	gi|698567650|ref|XP_009773833.1|/0/PREDICTED: sulfate transporter 3.1-like isoform X1 [Nicotiana sylvestris]
gene_33981	1809	180	113	477	622	3.90733	1.85741	up	2.18962e-12	1.6055e-09	ko01100//Metabolic pathways;ko00040//Pentose and glucuronate interconversions;ko00500//Starch and sucrose metabolism	GO:0030312//external encapsulating structure	GO:0030234//enzyme regulator activity;GO:0052689//carboxylic ester hydrolase activity	GO:0071555//cell wall organization;GO:0000272//polysaccharide catabolic process;GO:0044092//negative regulation of molecular function	gi|697175021|ref|XP_009596446.1|/0/PREDICTED: probable pectinesterase/pectinesterase inhibitor 34 [Nicotiana tomentosiformis]
gene_29930	2886	98	106	392	330	3.33078	1.7956	up	2.75276e-12	1.97254e-09	-	-	-	-	gi|698492296|ref|XP_009792505.1|/0/PREDICTED: protein LONGIFOLIA 1-like [Nicotiana sylvestris]
gene_16025	849	18	89	425	607	3.60865	3.24945	up	2.93865e-12	2.05895e-09	ko01100//Metabolic pathways;ko00300//Lysine biosynthesis;ko01110//Biosynthesis of secondary metabolites	-	-	-	gi|697130304|ref|XP_009619211.1|/0/PREDICTED: LL-diaminopimelate aminotransferase, chloroplastic [Nicotiana tomentosiformis]
gene_20473	879	1673	1910	4135	7451	7.33571	1.64597	up	3.78654e-12	2.59535e-09	-	-	-	-	gi|698564888|ref|XP_009773101.1|/0/PREDICTED: probable xyloglucan endotransglucosylase/hydrolase protein 6 [Nicotiana sylvestris]
gene_80529	2106	6431	6016	15561	14781	8.8486	1.25269	up	6.24884e-12	4.10457e-09	-	-	-	-	gi|698509341|ref|XP_009799894.1|;gi|698509343|ref|XP_009799895.1|/0;0/PREDICTED: uncharacterized protein LOC104245894 isoform X1 [Nicotiana sylvestris];PREDICTED: uncharacterized protein LOC104245894 isoform X2 [Nicotiana sylvestris]
gene_82230	537	14	26	115	266	2.18511	3.19721	up	6.6029e-12	4.24863e-09	ko04075//Plant hormone signal transduction	-	-	GO:0044699;GO:0009725//response to hormone;GO:0050794//regulation of cellular process;GO:0032502//developmental process;GO:0006351//transcription, DNA-templated	gi|697109089|ref|XP_009608400.1|/2.25683e-120/PREDICTED: auxin-induced protein AUX22-like [Nicotiana tomentosiformis]
gene_32117	408	0	0	32	52	-0.0212339	8.37009	up	8.62028e-12	5.22671e-09	-	-	-	-	gi|698470558|ref|XP_009783840.1|/3.08037e-98/PREDICTED: uncharacterized protein LOC104232355 [Nicotiana sylvestris]
gene_80396	2172	630	803	1665	1827	5.72657	1.25466	up	1.35622e-11	7.91854e-09	ko00230//Purine metabolism;ko01100//Metabolic pathways;ko00240//Pyrimidine metabolism;ko03020//RNA polymerase	-	-	-	gi|698460751|ref|XP_009781612.1|/0/PREDICTED: CSC1-like protein ERD4 [Nicotiana sylvestris]
gene_65118	1455	2388	2279	5762	5449	7.41891	1.23211	up	1.74567e-11	9.65601e-09	-	-	-	-	gi|698509341|ref|XP_009799894.1|;gi|697157303|ref|XP_009587406.1|/0;2.05639e-96/PREDICTED: uncharacterized protein LOC104245894 isoform X1 [Nicotiana sylvestris];PREDICTED: protein lozenge-like [Nicotiana tomentosiformis]
gene_79476	363	31	12	233	147	2.22067	3.10406	up	1.8802e-11	1.02208e-08	-	-	-	-	-
gene_34575	642	1	0	77	34	0.377748	6.46521	up	3.09528e-11	1.62326e-08	-	-	-	-	gi|697096120|ref|XP_009614829.1|/1.7399e-111/PREDICTED: uncharacterized protein LOC104107670 [Nicotiana tomentosiformis]
gene_75034	1728	1374	1491	3771	3246	6.73618	1.2658	up	3.84611e-11	1.89475e-08	-	-	-	-	gi|697114611|ref|XP_009611218.1|/0/PREDICTED: root phototropism protein 2 [Nicotiana tomentosiformis]
gene_51923	1821	110	84	291	433	3.30792	1.85028	up	4.06942e-11	1.97392e-08	-	GO:0016020//membrane	-	-	gi|698491411|ref|XP_009792130.1|/0/PREDICTED: BTB/POZ domain-containing protein At5g48800-like [Nicotiana sylvestris]
gene_11432	750	6	30	139	231	2.1388	3.32497	up	4.55424e-11	2.17561e-08	-	-	-	-	gi|698502655|ref|XP_009796965.1|/1.15382e-175/PREDICTED: uncharacterized protein LOC104243476 [Nicotiana sylvestris]
gene_40203	912	81	126	303	469	3.39589	1.86088	up	5.46598e-11	2.57219e-08	-	GO:0031224//intrinsic component of membrane	GO:0042887;GO:0015103//inorganic anion transmembrane transporter activity;GO:0015144//carbohydrate transmembrane transporter activity	GO:0006820//anion transport;GO:0015840//urea transport;GO:0034220//ion transmembrane transport;GO:0010036//response to boron-containing substance;GO:0008643//carbohydrate transport	gi|698519106|ref|XP_009804420.1|/0/PREDICTED: aquaporin NIP6-1 isoform X1 [Nicotiana sylvestris]
gene_77097	999	63	49	240	223	2.64982	2.01069	up	6.76449e-11	3.13644e-08	ko01100//Metabolic pathways;ko01110//Biosynthesis of secondary metabolites;ko00940//Phenylpropanoid biosynthesis;ko00360//Phenylalanine metabolism	-	GO:0003824//catalytic activity;GO:0016209//antioxidant activity;GO:0043169//cation binding;GO:0046906//tetrapyrrole binding	GO:0044710;GO:0006950//response to stress	gi|698534863|ref|XP_009763998.1|/0/PREDICTED: peroxidase 51-like [Nicotiana sylvestris]
gene_38812	1419	0	0	125	25	0.784076	9.2545	up	7.05837e-11	3.22527e-08	ko00270//Cysteine and methionine metabolism;ko01100//Metabolic pathways;ko01110//Biosynthesis of secondary metabolites	-	GO:0043168//anion binding;GO:0005515//protein binding;GO:0016846//carbon-sulfur lyase activity	GO:0006412//translation;GO:0010039//response to iron ion;GO:0009692;GO:0009725//response to hormone;GO:0018871;GO:0003006//developmental process involved in reproduction	gi|697099092|ref|XP_009630061.1|/0/PREDICTED: 1-aminocyclopropane-1-carboxylate synthase 3 [Nicotiana tomentosiformis]
gene_38513	1857	819	776	1833	1881	5.83846	1.18458	up	7.34424e-11	3.30795e-08	ko04075//Plant hormone signal transduction	GO:0043231//intracellular membrane-bounded organelle	GO:0001071//nucleic acid binding transcription factor activity	GO:0010039//response to iron ion;GO:0009725//response to hormone;GO:0009617//response to bacterium;GO:0006351//transcription, DNA-templated	gi|30016894|gb|AAP03997.1|/0/EIL1 [Nicotiana tabacum]
gene_44482	1851	589	561	1272	1423	5.37202	1.19143	up	7.67989e-11	3.41041e-08	ko04075//Plant hormone signal transduction	GO:0043231//intracellular membrane-bounded organelle	GO:0001071//nucleic acid binding transcription factor activity	GO:0010039//response to iron ion;GO:0009725//response to hormone;GO:0009617//response to bacterium;GO:0006351//transcription, DNA-templated	gi|30016896|gb|AAP03998.1|/0/EIL2 [Nicotiana tabacum]
gene_61738	888	559	326	1432	4094	6.08194	2.56786	up	7.91469e-11	3.46586e-08	-	GO:0005576//extracellular region;GO:0030312//external encapsulating structure	GO:0016798//hydrolase activity, acting on glycosyl bonds;GO:0016758//transferase activity, transferring hexosyl groups	GO:0044042//glucan metabolic process	gi|3452719|dbj|BAA32518.1|/0/endo-xyloglucan transferase (EXGT) [Nicotiana tabacum]
gene_59960	501	176	277	722	617	4.27548	1.54379	up	9.22026e-11	3.87607e-08	-	-	-	-	-
gene_71892	930	3839	3458	8453	8472	8.02737	1.17845	up	1.07016e-10	4.38197e-08	ko00906//Carotenoid biosynthesis	GO:0031224//intrinsic component of membrane;GO:0009941//chloroplast envelope	GO:0046914//transition metal ion binding;GO:0004497//monooxygenase activity	GO:0006631//fatty acid metabolic process;GO:0042214//terpene metabolic process;GO:0016117//carotenoid biosynthetic process	gi|359302818|gb|AEV23057.1|/0/beta-carotene hydroxylase [Nicotiana tabacum]
gene_14953	1119	28	8	124	256	2.17278	3.32253	up	1.12188e-10	4.43668e-08	-	-	-	-	gi|697163343|ref|XP_009590498.1|/0/PREDICTED: uncharacterized protein LOC104087663 [Nicotiana tomentosiformis]
gene_4703	1002	664	608	1498	1498	5.52482	1.20112	up	1.1227e-10	4.43668e-08	-	-	-	-	gi|697187957|ref|XP_009603015.1|/0/PREDICTED: heat stress transcription factor B-2b [Nicotiana tomentosiformis]
gene_79349	1065	25	28	118	214	2.066	2.5948	up	1.12574e-10	4.43668e-08	ko01100//Metabolic pathways;ko01110//Biosynthesis of secondary metabolites;ko00940//Phenylpropanoid biosynthesis;ko00360//Phenylalanine metabolism	GO:0005911//cell-cell junction;GO:0005618//cell wall	GO:0003824//catalytic activity;GO:0016209//antioxidant activity;GO:0043169//cation binding;GO:0046906//tetrapyrrole binding	GO:0044710;GO:0006950//response to stress	gi|698552477|ref|XP_009769650.1|;gi|698583186|ref|XP_009778029.1|;gi|697099541|ref|XP_009586770.1|/0;0;6.03365e-85/PREDICTED: peroxidase 12-like [Nicotiana sylvestris];PREDICTED: peroxidase 12-like [Nicotiana sylvestris];PREDICTED: peroxidase 12-like [Nicotiana tomentosiformis]
gene_81878	1782	746	729	1530	2435	5.86307	1.37955	up	1.31499e-10	5.10655e-08	-	-	-	-	gi|697112507|ref|XP_009610133.1|/0/PREDICTED: protein NRT1/ PTR FAMILY 4.5-like isoform X2 [Nicotiana tomentosiformis]
gene_56091	1443	1158	1080	2618	2576	6.32413	1.18068	up	1.3281e-10	5.10655e-08	ko04712//Circadian rhythm - plant	-	-	-	gi|697129021|ref|XP_009618565.1|/0/PREDICTED: protein REVEILLE 1-like isoform X1 [Nicotiana tomentosiformis]
gene_6773	1161	335	337	832	784	4.62819	1.23464	up	1.38491e-10	5.19818e-08	-	-	-	-	gi|697158221|ref|XP_009587865.1|/0/PREDICTED: uncharacterized protein LOC104085515 [Nicotiana tomentosiformis]
gene_31975	1224	297	404	766	1089	4.77645	1.36716	up	1.43121e-10	5.30879e-08	ko00040//Pentose and glucuronate interconversions	-	GO:0003824//catalytic activity	-	gi|697149530|ref|XP_009628975.1|/0/PREDICTED: probable pectate lyase 18 [Nicotiana tomentosiformis]
gene_17900	2088	270	308	623	880	4.48238	1.33851	up	1.54754e-10	5.67355e-08	-	-	-	-	gi|698558405|ref|XP_009771277.1|;gi|698558395|ref|XP_009771275.1|;gi|698558408|ref|XP_009771278.1|/0;0;0/PREDICTED: uncharacterized protein LOC104221840 isoform X3 [Nicotiana sylvestris];PREDICTED: uncharacterized protein LOC104221840 isoform X1 [Nicotiana sylvestris];PREDICTED: uncharacterized protein LOC104221840 isoform X4 [Nicotiana sylvestris]
gene_15059	1479	22300	19064	43440	58778	10.5879	1.25953	up	1.74857e-10	6.33687e-08	ko04146//Peroxisome;ko01100//Metabolic pathways;ko00380//Tryptophan metabolism;ko00630//Glyoxylate and dicarboxylate metabolism;ko01110//Biosynthesis of secondary metabolites	GO:0005777//peroxisome	GO:0046906//tetrapyrrole binding;GO:0043169//cation binding;GO:0004601//peroxidase activity	GO:0042743//hydrogen peroxide metabolic process;GO:0006950//response to stress;GO:0044710	gi|697100359|ref|XP_009590727.1|/0/PREDICTED: catalase isozyme 1 [Nicotiana tomentosiformis]
gene_18705	879	74	76	302	242	2.92005	1.83075	up	1.94731e-10	6.97691e-08	-	-	GO:0016772//transferase activity, transferring phosphorus-containing groups	GO:0006796//phosphate-containing compound metabolic process;GO:0031669//cellular response to nutrient levels	gi|698484499|ref|XP_009789055.1|/0/PREDICTED: SNF1-related protein kinase regulatory subunit beta-1 [Nicotiana sylvestris]
gene_44038	885	97	118	361	315	3.27486	1.62601	up	2.55832e-10	9.06305e-08	-	-	-	GO:0044699;GO:0009725//response to hormone	gi|697117823|ref|XP_009612852.1|/2.42439e-120/PREDICTED: transcription factor TCP14-like [Nicotiana tomentosiformis]
gene_57089	996	311	294	671	789	4.47676	1.23225	up	2.95091e-10	1.02942e-07	ko04712//Circadian rhythm - plant	-	-	-	gi|697167145|ref|XP_009592416.1|/0/PREDICTED: transcription factor HBI1-like [Nicotiana tomentosiformis]
gene_66226	1239	358	332	1032	790	4.76672	1.37388	up	2.97113e-10	1.02942e-07	-	-	-	-	gi|697166818|ref|XP_009592242.1|/0/PREDICTED: F-box/LRR-repeat protein 2 [Nicotiana tomentosiformis]
gene_21735	555	49	36	169	208	2.33364	2.10321	up	5.46431e-10	1.81639e-07	-	-	-	-	gi|698510073|ref|XP_009800223.1|/8.76542e-120/PREDICTED: lipoxygenase homology domain-containing protein 1-like [Nicotiana sylvestris]
gene_82301	915	142	164	459	394	3.65227	1.45238	up	5.47295e-10	1.81639e-07	-	GO:0030529//ribonucleoprotein complex;GO:0031976;GO:0009532//plastid stroma	-	GO:0008152//metabolic process	gi|698509521|ref|XP_009799975.1|/3.94067e-134/PREDICTED: ribosome-binding factor PSRP1, chloroplastic [Nicotiana sylvestris]
gene_75645	1146	558	573	1274	1260	5.30529	1.13176	up	5.74547e-10	1.88697e-07	-	GO:0043231//intracellular membrane-bounded organelle	-	GO:0036211;GO:0001101//response to acid chemical;GO:0044767;GO:0009411//response to UV	gi|698532622|ref|XP_009763135.1|/0/PREDICTED: polyubiquitin-like [Nicotiana sylvestris]
gene_83512	1299	14	19	93	138	1.53961	2.75903	up	6.11346e-10	1.96685e-07	-	-	-	-	gi|698488315|ref|XP_009790765.1|;gi|698488319|ref|XP_009790767.1|/0;0/PREDICTED: uncharacterized protein LOC104238167 isoform X2 [Nicotiana sylvestris];PREDICTED: uncharacterized protein LOC104238167 isoform X3 [Nicotiana sylvestris]
gene_77354	1140	641	501	1478	1367	5.42905	1.28087	up	6.57319e-10	2.08642e-07	ko04141//Protein processing in endoplasmic reticulum	-	-	-	gi|698464818|ref|XP_009782526.1|/0/PREDICTED: uncharacterized protein LOC104231263 isoform X2 [Nicotiana sylvestris]
gene_82091	1119	286	83	933	1744	5.02065	2.78255	up	1.06109e-09	3.31239e-07	-	GO:0005618//cell wall	-	-	gi|698522668|ref|XP_009758146.1|/0/PREDICTED: uncharacterized protein LOC104210873 [Nicotiana sylvestris]
gene_73380	1098	483	667	1215	1508	5.37769	1.21127	up	1.1245e-09	3.47593e-07	-	-	-	-	gi|697170717|ref|XP_009594282.1|/0/PREDICTED: ATP-dependent RNA helicase A-like protein isoform X1 [Nicotiana tomentosiformis]
gene_47033	432	411	378	834	960	4.79954	1.1464	up	1.25264e-09	3.83442e-07	-	-	-	-	gi|697102834|ref|XP_009603301.1|/3.16627e-103/PREDICTED: pleckstrin homology domain-containing protein 1-like [Nicotiana tomentosiformis]
gene_64343	1491	160	145	383	430	3.59703	1.37614	up	1.32929e-09	3.99153e-07	ko00908//Zeatin biosynthesis;ko00944//Flavone and flavonol biosynthesis	-	GO:0016757//transferase activity, transferring glycosyl groups	-	gi|698502443|ref|XP_009796872.1|/0/PREDICTED: UDP-glycosyltransferase 73C2-like [Nicotiana sylvestris]
gene_63973	558	1015	989	2084	2271	6.09752	1.0838	up	1.36007e-09	4.04545e-07	-	GO:0005911//cell-cell junction;GO:0016020//membrane;GO:0044437	-	GO:0051234//establishment of localization;GO:0009314//response to radiation;GO:0006972//hyperosmotic response	gi|698533563|ref|XP_009763590.1|/3.41352e-127/PREDICTED: apolipoprotein D-like [Nicotiana sylvestris]
gene_56632	1014	5	0	131	43	1.02352	5.03644	up	1.39713e-09	4.11683e-07	-	-	-	-	gi|698532655|ref|XP_009763147.1|;gi|698532657|ref|XP_009763148.1|/0;0/PREDICTED: transcription factor CYCLOIDEA-like isoform X1 [Nicotiana sylvestris];PREDICTED: transcription factor DICHOTOMA-like isoform X2 [Nicotiana sylvestris]
gene_84284	1119	24	29	115	167	1.87472	2.36648	up	1.42643e-09	4.16424e-07	-	GO:0031224//intrinsic component of membrane	-	-	gi|697114109|ref|XP_009610951.1|/0/PREDICTED: phosphate transporter PHO1 [Nicotiana tomentosiformis]
gene_66229	1257	5967	6712	12913	13795	8.72629	1.04279	up	1.51379e-09	4.33894e-07	ko04141//Protein processing in endoplasmic reticulum	GO:0071944//cell periphery;GO:0044424	GO:0005515//protein binding;GO:0043167//ion binding	GO:0048731//system development;GO:0071704//organic substance metabolic process;GO:0044237//cellular metabolic process;GO:0009791//post-embryonic development;GO:0048608//reproductive structure development;GO:0009628//response to abiotic stimulus;GO:0044238//primary metabolic process;GO:0050789//regulation of biological process;GO:0006950//response to stress	gi|698484394|ref|XP_009789005.1|/0/PREDICTED: dnaJ protein homolog [Nicotiana sylvestris]
gene_8265	1902	687	616	1382	1525	5.50367	1.11955	up	1.72899e-09	4.9111e-07	-	-	-	-	gi|697160876|ref|XP_009589215.1|/0/PREDICTED: FK506-binding protein 5 [Nicotiana tomentosiformis]
gene_35519	864	2918	2524	5754	6313	7.55811	1.10987	up	2.10238e-09	5.91839e-07	-	GO:0005911//cell-cell junction;GO:0031224//intrinsic component of membrane;GO:0009536//plastid	GO:0005372//water transmembrane transporter activity	GO:0006950//response to stress;GO:0042044//fluid transport;GO:0001101//response to acid chemical	gi|735997357|tpg|DAA64677.1|/1.08466e-179/TPA_exp: aquaporin PIP2 4a [Nicotiana tabacum]
gene_4745	561	652	609	1694	1341	5.53876	1.23953	up	2.29764e-09	6.35459e-07	-	-	-	-	gi|697190563|ref|XP_009604345.1|/4.51528e-108/PREDICTED: uncharacterized protein LOC104099141 [Nicotiana tomentosiformis]
gene_11419	1725	2374	1993	5458	4829	7.30568	1.2029	up	2.33321e-09	6.38157e-07	-	-	-	-	gi|698579737|ref|XP_009777101.1|/0/PREDICTED: root phototropism protein 2 [Nicotiana sylvestris]
gene_59922	1887	219	221	586	508	4.05539	1.28496	up	2.55652e-09	6.88929e-07	-	-	-	-	gi|698515613|ref|XP_009802685.1|;gi|698515615|ref|XP_009802686.1|/0;0/PREDICTED: putative BTB/POZ domain-containing protein DOT3 isoform X1 [Nicotiana sylvestris];PREDICTED: putative BTB/POZ domain-containing protein DOT3 isoform X2 [Nicotiana sylvestris]
gene_43678	369	36	27	140	157	1.98255	2.19313	up	2.87266e-09	7.61571e-07	-	GO:0031224//intrinsic component of membrane	-	GO:0051234//establishment of localization	gi|698422718|ref|XP_009781180.1|/6.62277e-79/PREDICTED: aquaporin TIP2-1-like [Nicotiana sylvestris]
gene_68246	1353	526	613	1202	1258	5.27732	1.07989	up	2.8744e-09	7.61571e-07	-	GO:0043231//intracellular membrane-bounded organelle	-	GO:0036211;GO:0001101//response to acid chemical;GO:0044767;GO:0009411//response to UV	gi|474093556|gb|EMS54972.1|/0/Polyubiquitin-A [Triticum urartu]
gene_5545	1011	141	157	334	542	3.6579	1.51085	up	3.19558e-09	8.25848e-07	-	-	GO:0046914//transition metal ion binding	-	gi|698542698|ref|XP_009766494.1|/6.92446e-46/PREDICTED: early nodulin-like protein 1 [Nicotiana sylvestris]
gene_67234	1062	10	10	95	74	1.08607	3.03766	up	4.02415e-09	9.96441e-07	ko03008//Ribosome biogenesis in eukaryotes	-	GO:0097159//organic cyclic compound binding;GO:0004518//nuclease activity;GO:0043169//cation binding	GO:0090304	gi|697112733|ref|XP_009610246.1|/0/PREDICTED: RNA exonuclease 4 [Nicotiana tomentosiformis]
gene_46614	933	371	374	1019	785	4.78751	1.25048	up	4.04531e-09	9.96441e-07	-	-	-	-	gi|697157767|ref|XP_009587640.1|/0/PREDICTED: uncharacterized protein LOC104085338 [Nicotiana tomentosiformis]
gene_11590	1569	1403	1477	3154	2994	6.60491	1.06392	up	4.19401e-09	1.02506e-06	ko01100//Metabolic pathways	GO:0016020//membrane;GO:0031224//intrinsic component of membrane;GO:0043231//intracellular membrane-bounded organelle;GO:0032991//macromolecular complex	GO:0016780//phosphotransferase activity, for other substituted phosphate groups;GO:0003676//nucleic acid binding;GO:0036094//small molecule binding	GO:0010467//gene expression	gi|698483169|ref|XP_009788465.1|;gi|698483171|ref|XP_009788466.1|;gi|698483166|ref|XP_009788464.1|/0;2.93486e-80;0/PREDICTED: la-related protein 6A isoform X1 [Nicotiana sylvestris];PREDICTED: la-related protein 6A isoform X2 [Nicotiana sylvestris];PREDICTED: phospho-N-acetylmuramoyl-pentapeptide-transferase homolog [Nicotiana sylvestris]
gene_58444	630	126	133	334	358	3.36554	1.38337	up	4.23712e-09	1.02763e-06	-	-	-	-	gi|698513168|ref|XP_009801547.1|/2.0469e-152/PREDICTED: uncharacterized protein At4g00950-like [Nicotiana sylvestris]
gene_84852	849	474	514	1046	1071	5.06587	1.0675	up	4.38804e-09	1.04856e-06	-	-	-	-	gi|698526130|ref|XP_009759895.1|/0/PREDICTED: BAG family molecular chaperone regulator 3-like [Nicotiana sylvestris]
gene_82805	789	61	47	215	194	2.49973	1.88476	up	4.38994e-09	1.04856e-06	-	-	GO:0046914//transition metal ion binding	-	gi|697117878|ref|XP_009612878.1|/7.87185e-63/PREDICTED: blue copper protein-like [Nicotiana tomentosiformis]
gene_25652	588	4	18	158	84	1.55582	3.44603	up	4.47776e-09	1.0615e-06	ko04075//Plant hormone signal transduction	-	-	GO:0050794//regulation of cellular process;GO:0006351//transcription, DNA-templated	gi|698569136|ref|XP_009774251.1|/1.42971e-145/PREDICTED: auxin-responsive protein IAA16-like [Nicotiana sylvestris]
gene_75920	723	376	336	794	2208	5.29872	2.01173	up	4.77904e-09	1.12447e-06	-	GO:0030312//external encapsulating structure	-	GO:0071555//cell wall organization	gi|698528311|ref|XP_009760985.1|/9.44487e-153/PREDICTED: expansin-A10-like [Nicotiana sylvestris]
gene_51362	612	415	395	1003	853	4.85078	1.1668	up	5.51599e-09	1.26944e-06	-	-	-	-	gi|697137561|ref|XP_009622885.1|;gi|697137559|ref|XP_009622884.1|/3.26954e-54;1.88501e-117/PREDICTED: uncharacterized protein LOC104114205 isoform X2 [Nicotiana tomentosiformis];PREDICTED: uncharacterized protein LOC104114205 isoform X1 [Nicotiana tomentosiformis]
gene_25144	1482	7	2	208	43	1.54985	4.75793	up	5.59768e-09	1.27891e-06	-	-	-	-	gi|697172526|ref|XP_009595199.1|/0/PREDICTED: uncharacterized protein LOC104091541 [Nicotiana tomentosiformis]
gene_7846	2565	75	63	335	207	2.8966	1.9492	up	5.84078e-09	1.32485e-06	ko04626//Plant-pathogen interaction;ko04075//Plant hormone signal transduction	-	-	-	gi|698511152|ref|XP_009800701.1|/0/PREDICTED: LRR receptor-like serine/threonine-protein kinase GSO1 [Nicotiana sylvestris]
gene_3948	558	1499	1552	3281	3165	6.67778	1.04814	up	6.08769e-09	1.37099e-06	-	GO:0005911//cell-cell junction;GO:0016020//membrane;GO:0044437	-	GO:0051234//establishment of localization;GO:0009314//response to radiation;GO:0006972//hyperosmotic response	gi|697131773|ref|XP_009619942.1|/2.80527e-137/PREDICTED: apolipoprotein D-like [Nicotiana tomentosiformis]
gene_6231	612	394	382	929	818	4.77078	1.14072	up	6.5562e-09	1.44217e-06	-	-	-	-	gi|698551381|ref|XP_009769290.1|/1.48011e-117/PREDICTED: uncharacterized protein LOC104220170 [Nicotiana sylvestris]
gene_33869	1701	4	6	37	215	1.50681	4.55227	up	6.78627e-09	1.47562e-06	ko01100//Metabolic pathways;ko00040//Pentose and glucuronate interconversions;ko00500//Starch and sucrose metabolism	GO:0030312//external encapsulating structure	GO:0030234//enzyme regulator activity;GO:0052689//carboxylic ester hydrolase activity	GO:0071555//cell wall organization;GO:0000272//polysaccharide catabolic process;GO:0044092//negative regulation of molecular function	gi|697183275|ref|XP_009600658.1|/0/PREDICTED: probable pectinesterase/pectinesterase inhibitor 25 [Nicotiana tomentosiformis]
gene_2655	993	1082	1056	2621	2185	6.22954	1.14054	up	6.94985e-09	1.50083e-06	-	-	-	-	gi|698500702|ref|XP_009796093.1|/8.36974e-31/PREDICTED: sarcoplasmic reticulum histidine-rich calcium-binding protein [Nicotiana sylvestris]
gene_49520	1074	388	296	752	875	4.64026	1.20725	up	9.11296e-09	1.9028e-06	-	-	GO:0046914//transition metal ion binding	-	gi|698577351|ref|XP_009776453.1|/0/PREDICTED: putative E3 ubiquitin-protein ligase XBAT31 [Nicotiana sylvestris]
gene_2715	1188	154	139	351	408	3.50948	1.33387	up	9.67727e-09	2.00733e-06	-	GO:0005911//cell-cell junction;GO:0031224//intrinsic component of membrane;GO:0031090//organelle membrane;GO:0044459	GO:0015562//efflux transmembrane transporter activity	GO:0009630//gravitropism;GO:0010015//root morphogenesis;GO:0009734//auxin-activated signaling pathway;GO:0000904//cell morphogenesis involved in differentiation;GO:0000578//embryonic axis specification;GO:0048588//developmental cell growth;GO:0009314//response to radiation;GO:0060918//auxin transport	gi|459654756|gb|AGG79240.1|/0/auxin efflux facilitator PIN3bT [Nicotiana tabacum]
gene_82884	1281	357	380	727	855	4.64352	1.06572	up	1.16447e-08	2.38406e-06	-	GO:0005618//cell wall	GO:0017076//purine nucleotide binding;GO:0016772//transferase activity, transferring phosphorus-containing groups;GO:0003824//catalytic activity	GO:0006796//phosphate-containing compound metabolic process;GO:0008152//metabolic process	gi|697109758|ref|XP_009608743.1|/1.71051e-64/PREDICTED: SNF1-related protein kinase regulatory subunit gamma-1 [Nicotiana tomentosiformis]
gene_13916	546	51	94	247	256	2.81492	1.76937	up	1.19065e-08	2.42194e-06	ko04075//Plant hormone signal transduction	GO:0043231//intracellular membrane-bounded organelle	GO:0005515//protein binding	GO:0009416//response to light stimulus;GO:0009755//hormone-mediated signaling pathway;GO:0003006//developmental process involved in reproduction;GO:0006351//transcription, DNA-templated	gi|697131545|ref|XP_009619832.1|/1.1697e-118/PREDICTED: auxin-induced protein AUX22-like [Nicotiana tomentosiformis]
gene_81625	2514	0	1	25	32	-0.4959	5.4855	up	1.25116e-08	2.52871e-06	ko00591//Linoleic acid metabolism;ko01100//Metabolic pathways;ko00100//Steroid biosynthesis;ko00564//Glycerophospholipid metabolism;ko00592//alpha-Linolenic acid metabolism;ko00565//Ether lipid metabolism;ko00590//Arachidonic acid metabolism;ko00561//Glycerolipid metabolism	GO:0005811//lipid particle	-	GO:0006641//triglyceride metabolic process;GO:0044238//primary metabolic process	gi|697158369|ref|XP_009587944.1|/0/PREDICTED: triacylglycerol lipase SDP1-like [Nicotiana tomentosiformis]
gene_68512	1479	14754	10552	28251	31709	9.84175	1.20035	up	1.35992e-08	2.71374e-06	ko04146//Peroxisome;ko01100//Metabolic pathways;ko00380//Tryptophan metabolism;ko00630//Glyoxylate and dicarboxylate metabolism;ko01110//Biosynthesis of secondary metabolites	GO:0005777//peroxisome	GO:0046906//tetrapyrrole binding;GO:0043169//cation binding;GO:0004601//peroxidase activity	GO:0042743//hydrogen peroxide metabolic process;GO:0006950//response to stress;GO:0044710	gi|698491984|ref|XP_009792372.1|;gi|464007|gb|AAA57551.1|/0;1.22386e-148/PREDICTED: catalase isozyme 1 [Nicotiana sylvestris];catalase, partial [Nicotiana sylvestris]
gene_8228	1470	149	178	389	412	3.60977	1.26081	up	1.50112e-08	2.97666e-06	ko04712//Circadian rhythm - plant	-	-	-	gi|698483651|ref|XP_009788675.1|/0/PREDICTED: transcription factor bHLH62-like [Nicotiana sylvestris]
gene_2714	489	66	70	236	207	2.66054	1.67371	up	1.54908e-08	3.05256e-06	-	GO:0005911//cell-cell junction;GO:0031224//intrinsic component of membrane;GO:0031090//organelle membrane;GO:0044459	GO:0015562//efflux transmembrane transporter activity	GO:0009630//gravitropism;GO:0010015//root morphogenesis;GO:0009734//auxin-activated signaling pathway;GO:0000904//cell morphogenesis involved in differentiation;GO:0000578//embryonic axis specification;GO:0048588//developmental cell growth;GO:0009314//response to radiation;GO:0060918//auxin transport	gi|459654756|gb|AGG79240.1|/3.21357e-96/auxin efflux facilitator PIN3bT [Nicotiana tabacum]
gene_63811	636	152	91	483	348	3.54907	1.73965	up	1.6099e-08	3.13323e-06	-	-	-	-	gi|698581812|ref|XP_009777650.1|/8.59498e-138/PREDICTED: uncharacterized protein LOC104227173 [Nicotiana sylvestris]
gene_79818	339	107	144	298	397	3.35223	1.43327	up	1.68047e-08	3.25053e-06	-	-	-	-	gi|697119348|ref|XP_009613623.1|/1.23656e-63/PREDICTED: uncharacterized protein LOC104106721 [Nicotiana tomentosiformis]
gene_29069	879	4754	4938	9477	23380	8.81677	1.70346	up	2.02328e-08	3.86618e-06	-	-	-	-	gi|697147885|ref|XP_009628114.1|/0/PREDICTED: probable xyloglucan endotransglucosylase/hydrolase protein 7 [Nicotiana tomentosiformis]
gene_24716	480	328	580	1730	1078	5.33018	1.62208	up	2.06689e-08	3.90541e-06	-	-	GO:0005515//protein binding	-	gi|698528194|ref|XP_009760926.1|/5.99333e-40/PREDICTED: uncharacterized protein LOC104213182 [Nicotiana sylvestris]
gene_37164	1953	1518	1163	5265	2981	6.89102	1.59853	up	2.08097e-08	3.90541e-06	-	GO:0031224//intrinsic component of membrane	-	GO:0044763	gi|459654760|gb|AGG79242.1|/0/auxin efflux facilitator PIN3aT [Nicotiana tabacum]
gene_12303	750	71	81	189	416	3.02317	1.93948	up	2.24016e-08	4.1547e-06	-	-	-	-	gi|697101670|ref|XP_009597245.1|/1.07881e-170/PREDICTED: uncharacterized protein LOC104093219 [Nicotiana tomentosiformis]
gene_54685	2610	39	36	131	173	2.05217	1.97458	up	2.35429e-08	4.31561e-06	ko00604//Glycosphingolipid biosynthesis - ganglio series;ko00531//Glycosaminoglycan degradation;ko01100//Metabolic pathways;ko00600//Sphingolipid metabolism;ko00052//Galactose metabolism;ko00511//Other glycan degradation	-	GO:0015925//galactosidase activity;GO:0005488	GO:0044238//primary metabolic process	gi|697134806|ref|XP_009621448.1|/0/PREDICTED: beta-galactosidase 10 [Nicotiana tomentosiformis]
gene_16402	1140	809	601	1629	1625	5.65425	1.16714	up	2.43109e-08	4.43062e-06	-	-	-	-	gi|697112128|ref|XP_009609941.1|/0/PREDICTED: uncharacterized protein LOC104103719 [Nicotiana tomentosiformis]
gene_45610	582	268	259	753	555	4.31612	1.28626	up	2.97371e-08	5.38839e-06	ko04075//Plant hormone signal transduction	GO:0043231//intracellular membrane-bounded organelle	GO:0005515//protein binding	GO:0009755//hormone-mediated signaling pathway;GO:0007275//multicellular organismal development;GO:0006351//transcription, DNA-templated	gi|698536303|ref|XP_009764468.1|/7.08187e-126/PREDICTED: auxin-induced protein 22D-like [Nicotiana sylvestris]
gene_34555	831	247	255	724	528	4.25104	1.29485	up	3.07797e-08	5.54545e-06	-	-	-	-	gi|697141111|ref|XP_009624665.1|/0/PREDICTED: uncharacterized protein LOC104115690 [Nicotiana tomentosiformis]
gene_14963	3555	72	69	177	451	3.04284	2.09437	up	3.23529e-08	5.79577e-06	-	-	-	-	gi|698466578|ref|XP_009782944.1|/0/PREDICTED: uncharacterized protein LOC104231622 [Nicotiana sylvestris]
gene_42206	444	294	317	728	634	4.41684	1.12879	up	3.35388e-08	5.97427e-06	-	-	-	-	gi|697125786|ref|XP_009616916.1|;gi|697125784|ref|XP_009616915.1|/8.30748e-78;3.53551e-87/PREDICTED: dnaJ homolog subfamily B member 6 isoform X3 [Nicotiana tomentosiformis];PREDICTED: dnaJ homolog subfamily B member 6 isoform X2 [Nicotiana tomentosiformis]
gene_76749	1389	569	589	1244	1160	5.26586	1.02362	up	3.65762e-08	6.47871e-06	-	-	-	-	gi|698570754|ref|XP_009774688.1|/0/PREDICTED: uncharacterized protein LOC104224702 isoform X1 [Nicotiana sylvestris]
gene_44753	1794	1671	1536	2921	4387	6.81584	1.14137	up	3.72602e-08	6.56301e-06	-	-	-	-	gi|698521533|ref|XP_009757573.1|/0/PREDICTED: protein NRT1/ PTR FAMILY 4.5-like isoform X2 [Nicotiana sylvestris]
gene_49517	1197	3013	2703	5788	5950	7.55525	1.00193	up	3.82326e-08	6.69687e-06	ko03040//Spliceosome	-	GO:0036094//small molecule binding;GO:0097159//organic cyclic compound binding	-	gi|698585851|ref|XP_009778763.1|/2.04438e-65/PREDICTED: serine/arginine-rich splicing factor SR45a-like isoform X2 [Nicotiana sylvestris]
gene_81861	1344	785	846	1463	2020	5.7783	1.0539	up	3.8803e-08	6.75922e-06	ko04145//Phagosome	GO:0043231//intracellular membrane-bounded organelle;GO:0015630//microtubule cytoskeleton;GO:0043234//protein complex	GO:0005198//structural molecule activity;GO:0032550;GO:0017111//nucleoside-triphosphatase activity	GO:0051603//proteolysis involved in cellular protein catabolic process;GO:0006996//organelle organization;GO:0006970//response to osmotic stress;GO:0006006//glucose metabolic process;GO:0043623//cellular protein complex assembly;GO:0009154//purine ribonucleotide catabolic process	gi|698445347|ref|XP_009767718.1|/0/PREDICTED: tubulin beta-1 chain [Nicotiana sylvestris]
gene_53011	1203	805	882	1512	2107	5.83104	1.06055	up	3.91282e-08	6.77843e-06	ko00600//Sphingolipid metabolism;ko00052//Galactose metabolism;ko00603//Glycosphingolipid biosynthesis - globo series;ko00561//Glycerolipid metabolism	-	GO:0004557//alpha-galactosidase activity	GO:0044238//primary metabolic process	gi|698472146|ref|XP_009784200.1|/0/PREDICTED: alpha-galactosidase [Nicotiana sylvestris]
gene_58799	489	380	271	690	911	4.60069	1.25022	up	3.99461e-08	6.8823e-06	-	-	-	-	gi|698518982|ref|XP_009804355.1|/4.50099e-105/PREDICTED: protein EARLY RESPONSIVE TO DEHYDRATION 15 isoform X2 [Nicotiana sylvestris]
gene_44081	1104	21	19	81	168	1.66175	2.57762	up	4.17357e-08	7.15155e-06	-	-	-	GO:0044699	gi|697156647|ref|XP_009587078.1|/1.22059e-123/PREDICTED: putative auxin efflux carrier component 8 [Nicotiana tomentosiformis]
gene_28974	1404	45	62	159	222	2.40761	1.79342	up	4.23154e-08	7.21169e-06	ko00903//Limonene and pinene degradation;ko01100//Metabolic pathways;ko00945//Stilbenoid, diarylheptanoid and gingerol biosynthesis;ko00906//Carotenoid biosynthesis;ko01110//Biosynthesis of secondary metabolites	-	GO:0046914//transition metal ion binding;GO:0016491//oxidoreductase activity;GO:0046906//tetrapyrrole binding	GO:0044710	gi|698508055|ref|XP_009799325.1|/0/PREDICTED: cytochrome P450 711A1 [Nicotiana sylvestris]
gene_57234	1599	72	113	405	246	3.18942	1.80337	up	4.4995e-08	7.58635e-06	-	-	-	-	gi|698470613|ref|XP_009783853.1|;gi|698470609|ref|XP_009783852.1|/0;0/PREDICTED: uncharacterized protein LOC104232363 isoform X2 [Nicotiana sylvestris];PREDICTED: uncharacterized protein LOC104232363 isoform X1 [Nicotiana sylvestris]
gene_55705	690	698	657	1472	1358	5.4988	1.03062	up	4.96689e-08	8.28577e-06	-	-	-	-	gi|698510788|ref|XP_009800540.1|;gi|697125782|ref|XP_009616914.1|/2.35829e-101;3.70651e-116/PREDICTED: dnaJ homolog subfamily B member 6 isoform X1 [Nicotiana sylvestris];PREDICTED: dnaJ homolog subfamily B member 6 isoform X1 [Nicotiana tomentosiformis]
gene_58343	1758	161	166	471	366	3.66143	1.33007	up	5.20604e-08	8.59379e-06	-	-	-	-	gi|698487885|ref|XP_009790563.1|/0/PREDICTED: uncharacterized protein LOC104238005 [Nicotiana sylvestris]
gene_30052	333	456	447	1122	885	4.97821	1.12565	up	5.56548e-08	9.12573e-06	-	-	-	GO:0050896//response to stimulus	gi|698457690|ref|XP_009780891.1|/3.62705e-23/PREDICTED: abscisic stress-ripening protein 2 [Nicotiana sylvestris]
gene_32950	1062	2	10	79	54	0.72184	3.43383	up	5.73398e-08	9.3189e-06	ko03008//Ribosome biogenesis in eukaryotes	-	GO:0097159//organic cyclic compound binding;GO:0004518//nuclease activity;GO:0043169//cation binding	GO:0090304	gi|698522557|ref|XP_009758098.1|/0/PREDICTED: RNA exonuclease 4 [Nicotiana sylvestris]
gene_71126	1032	51	21	241	152	2.35642	2.41047	up	5.86377e-08	9.47354e-06	-	GO:0044421;GO:0031012//extracellular matrix	GO:0008422//beta-glucosidase activity	GO:0033554//cellular response to stress;GO:0044238//primary metabolic process	gi|170304|gb|AAA34103.1|/0/PR2 [Nicotiana tabacum]
gene_38606	780	1048	932	2326	1956	6.08132	1.08238	up	7.47923e-08	1.17906e-05	-	-	-	-	gi|697105551|ref|XP_009606589.1|/0/PREDICTED: uncharacterized protein LOC104100927 [Nicotiana tomentosiformis]
gene_76380	768	263	199	546	554	4.08038	1.2125	up	7.55396e-08	1.18492e-05	-	-	-	-	gi|698532505|ref|XP_009763079.1|/0/PREDICTED: uncharacterized protein LOC104215037 [Nicotiana sylvestris]
gene_59272	1239	474	451	1128	902	5.00031	1.10634	up	8.00796e-08	1.23766e-05	-	GO:0016020//membrane	GO:0046873//metal ion transmembrane transporter activity	GO:0044765;GO:0030001//metal ion transport;GO:0044763	gi|698531840|ref|XP_009762749.1|/0/PREDICTED: zinc transporter 4, chloroplastic [Nicotiana sylvestris]
gene_33361	594	4	2	44	39	0.0632462	3.70352	up	8.212e-08	1.26301e-05	ko04626//Plant-pathogen interaction;ko04075//Plant hormone signal transduction	-	GO:0003824//catalytic activity	-	gi|698491570|ref|XP_009792196.1|/1.55643e-124/PREDICTED: somatic embryogenesis receptor kinase 2-like [Nicotiana sylvestris]
gene_73109	888	1072	795	1993	6732	6.80413	2.15122	up	8.35073e-08	1.27811e-05	-	GO:0005576//extracellular region;GO:0030312//external encapsulating structure	GO:0016798//hydrolase activity, acting on glycosyl bonds;GO:0016758//transferase activity, transferring hexosyl groups	GO:0044042//glucan metabolic process	gi|38605537|sp|P93349.1|XTH_TOBAC/0/RecName: Full=Probable xyloglucan endotransglucosylase/hydrolase protein; Flags: Precursor
gene_10841	1866	108	103	284	278	3.07179	1.37935	up	9.64233e-08	1.44768e-05	ko04626//Plant-pathogen interaction;ko04075//Plant hormone signal transduction	GO:0031224//intrinsic component of membrane	GO:0004672//protein kinase activity;GO:0032550	GO:0006796//phosphate-containing compound metabolic process;GO:0006464//cellular protein modification process	gi|698476409|ref|XP_009785526.1|;gi|698476411|ref|XP_009785527.1|;gi|698476407|ref|XP_009785525.1|/2.73986e-169;0;0/PREDICTED: probable LRR receptor-like serine/threonine-protein kinase At5g63710 isoform X3 [Nicotiana sylvestris];PREDICTED: probable LRR receptor-like serine/threonine-protein kinase At5g63710 isoform X4 [Nicotiana sylvestris];PREDICTED: probable LRR receptor-like serine/threonine-…
gene_20546	1683	217	230	507	477	3.95443	1.10797	up	1.13367e-07	1.68601e-05	ko04626//Plant-pathogen interaction	GO:0016020//membrane	-	-	gi|698474639|ref|XP_009784762.1|/0/PREDICTED: plant intracellular Ras-group-related LRR protein 4-like [Nicotiana sylvestris]
gene_1129	864	246	230	557	506	4.06027	1.1273	up	1.15656e-07	1.71198e-05	-	GO:0005911//cell-cell junction;GO:0031224//intrinsic component of membrane;GO:0009536//plastid	GO:0005372//water transmembrane transporter activity	GO:0006950//response to stress;GO:0042044//fluid transport;GO:0001101//response to acid chemical	gi|735997359|tpg|DAA64678.1|/2.1872e-180/TPA_exp: aquaporin PIP2 4b [Nicotiana tabacum]
gene_39982	1332	74	85	228	227	2.74187	1.48513	up	1.19422e-07	1.75128e-05	-	-	-	-	gi|697095051|ref|XP_009609418.1|/0/PREDICTED: interactor of constitutive active ROPs 2, chloroplastic-like [Nicotiana tomentosiformis]
gene_58469	1143	1015	869	1758	2173	5.96747	1.0185	up	1.22116e-07	1.7825e-05	ko04141//Protein processing in endoplasmic reticulum	-	-	-	gi|697172443|ref|XP_009595159.1|/0/PREDICTED: uncharacterized protein LOC104091507 [Nicotiana tomentosiformis]
gene_36298	594	323	344	733	670	4.48528	1.04349	up	1.26546e-07	1.83865e-05	-	-	-	-	gi|1592812|emb|CAA65195.1|/5.30168e-73/22 kDa polypeptide [Nicotiana tabacum]
gene_38702	339	362	463	835	857	4.7629	1.00758	up	1.30644e-07	1.88086e-05	ko03013//RNA transport	-	GO:0008135//translation factor activity, nucleic acid binding	GO:0006412//translation	gi|697149045|ref|XP_009628718.1|/2.60482e-77/PREDICTED: protein translation factor SUI1 homolog [Nicotiana tomentosiformis]
gene_48557	744	85	153	338	337	3.30547	1.4811	up	1.40027e-07	1.97094e-05	-	-	-	GO:0006970//response to osmotic stress;GO:0001101//response to acid chemical	gi|697130691|ref|XP_009619401.1|/1.93926e-164/PREDICTED: uncharacterized protein LOC104111412 [Nicotiana tomentosiformis]
gene_19783	1494	51	76	259	180	2.6309	1.77149	up	1.44197e-07	2.01168e-05	-	-	GO:0008238//exopeptidase activity	GO:0016485//protein processing	gi|698544862|ref|XP_009767201.1|/0/PREDICTED: lysosomal Pro-X carboxypeptidase [Nicotiana sylvestris]
gene_73103	864	602	512	1301	1104	5.25145	1.07861	up	1.64001e-07	2.26789e-05	-	GO:0005911//cell-cell junction;GO:0031224//intrinsic component of membrane;GO:0009536//plastid	GO:0005372//water transmembrane transporter activity	GO:0006950//response to stress;GO:0042044//fluid transport;GO:0001101//response to acid chemical	gi|735997373|tpg|DAA64685.1|/0/TPA_exp: aquaporin PIP2 9a [Nicotiana tabacum]
gene_73981	1164	3	3	30	53	0.0551249	3.69043	up	1.79976e-07	2.46716e-05	ko03008//Ribosome biogenesis in eukaryotes	-	GO:0097159//organic cyclic compound binding;GO:0004518//nuclease activity;GO:0043169//cation binding	GO:0090304	gi|697119388|ref|XP_009613645.1|;gi|697119390|ref|XP_009613646.1|/0;5.7566e-127/PREDICTED: RNA exonuclease 4-like isoform X1 [Nicotiana tomentosiformis];PREDICTED: RNA exonuclease 4-like isoform X2 [Nicotiana tomentosiformis]
gene_26752	618	13	12	81	72	1.00194	2.57148	up	2.06787e-07	2.81025e-05	-	GO:0043231//intracellular membrane-bounded organelle	-	GO:0009628//response to abiotic stimulus;GO:0006950//response to stress;GO:1901700;GO:0001101//response to acid chemical;GO:0009414//response to water deprivation;GO:0009409//response to cold	gi|698516273|ref|XP_009803021.1|/3.16523e-64/PREDICTED: cold-regulated 413 plasma membrane protein 1-like [Nicotiana sylvestris]
gene_66760	2670	79	42	194	244	2.60606	1.80422	up	2.44081e-07	3.30284e-05	ko04626//Plant-pathogen interaction	-	-	-	gi|697152577|ref|XP_009630520.1|/0/PREDICTED: putative late blight resistance protein homolog R1A-3 [Nicotiana tomentosiformis]
gene_81345	1182	38	41	137	146	1.99123	1.80455	up	2.45351e-07	3.30584e-05	ko00270//Cysteine and methionine metabolism;ko01100//Metabolic pathways;ko01110//Biosynthesis of secondary metabolites	GO:0030312//external encapsulating structure;GO:0031981//nuclear lumen;GO:0005911//cell-cell junction;GO:0016020//membrane	GO:0043169//cation binding;GO:0032550;GO:0016765//transferase activity, transferring alkyl or aryl (other than methyl) groups	GO:0009108//coenzyme biosynthetic process;GO:0000096//sulfur amino acid metabolic process;GO:0009699//phenylpropanoid biosynthetic process;GO:0006950//response to stress	gi|697143817|ref|XP_009626028.1|/0/PREDICTED: S-adenosylmethionine synthase 3-like [Nicotiana tomentosiformis]
gene_4411	570	19	26	121	92	1.51971	2.21569	up	3.52843e-07	4.54073e-05	-	GO:0000785//chromatin	-	GO:0044260;GO:0090304	gi|698484584|ref|XP_009789096.1|/3.8968e-60/PREDICTED: HMG-Y-related protein A-like [Nicotiana sylvestris]
gene_65894	1860	470	325	1370	833	5.02737	1.44371	up	3.65263e-07	4.67938e-05	-	GO:0005911//cell-cell junction;GO:0031224//intrinsic component of membrane;GO:0031090//organelle membrane;GO:0044459	GO:0015562//efflux transmembrane transporter activity	GO:0009630//gravitropism;GO:0010015//root morphogenesis;GO:0009734//auxin-activated signaling pathway;GO:0000904//cell morphogenesis involved in differentiation;GO:0000578//embryonic axis specification;GO:0048588//developmental cell growth;GO:0009314//response to radiation;GO:0060918//auxin transport	gi|698529011|ref|XP_009761336.1|;gi|459654762|gb|AGG79243.1|/0;0/PREDICTED: auxin efflux carrier component 3-like isoform X2 [Nicotiana sylvestris];auxin efflux facilitator PIN3bS [Nicotiana tabacum]
gene_3454	1683	177	163	350	431	3.60009	1.15934	up	3.66585e-07	4.67938e-05	ko04626//Plant-pathogen interaction	GO:0016020//membrane	-	-	gi|697136279|ref|XP_009622215.1|/0/PREDICTED: plant intracellular Ras-group-related LRR protein 4-like [Nicotiana tomentosiformis]
gene_73285	1482	112	124	319	277	3.17849	1.30851	up	3.73667e-07	4.75054e-05	ko04712//Circadian rhythm - plant	-	-	-	gi|697147419|ref|XP_009627868.1|/0/PREDICTED: transcription factor bHLH62-like [Nicotiana tomentosiformis]
gene_8927	861	902	503	2091	1717	5.81915	1.39847	up	3.82271e-07	4.82105e-05	-	-	GO:0005515//protein binding;GO:0003677//DNA binding	GO:0009653//anatomical structure morphogenesis;GO:0009908//flower development;GO:0044763;GO:0009888//tissue development;GO:0009639//response to red or far red light;GO:0009725//response to hormone;GO:0006351//transcription, DNA-templated;GO:0050794//regulation of cellular process	gi|698485786|ref|XP_009789655.1|/0/PREDICTED: homeobox-leucine zipper protein HAT4-like [Nicotiana sylvestris]
gene_23677	2610	83	126	223	553	3.39583	1.84207	up	3.9083e-07	4.90936e-05	ko00604//Glycosphingolipid biosynthesis - ganglio series;ko00531//Glycosaminoglycan degradation;ko01100//Metabolic pathways;ko00600//Sphingolipid metabolism;ko00052//Galactose metabolism;ko00511//Other glycan degradation	-	GO:0015925//galactosidase activity;GO:0005488	GO:0044238//primary metabolic process	gi|698444951|ref|XP_009767061.1|/0/PREDICTED: beta-galactosidase 10 [Nicotiana sylvestris]
gene_19849	1341	250	175	432	679	4.04737	1.33308	up	4.03564e-07	5.02924e-05	-	-	-	-	gi|697127368|ref|XP_009617728.1|/0/PREDICTED: uncharacterized protein LOC104110016 [Nicotiana tomentosiformis]
gene_29860	1206	218	278	493	554	4.05813	1.0462	up	4.5008e-07	5.47898e-05	ko04712//Circadian rhythm - plant	-	-	-	gi|698463592|ref|XP_009782253.1|/0/PREDICTED: protein EARLY FLOWERING 3-like isoform X1 [Nicotiana sylvestris]
gene_52152	891	367	258	848	662	4.5348	1.23928	up	4.6505e-07	5.63944e-05	-	-	-	-	gi|698504250|ref|XP_009797664.1|/0/PREDICTED: uncharacterized protein LOC104244060 [Nicotiana sylvestris]
gene_12417	1458	307	321	545	863	4.45059	1.11973	up	5.22181e-07	6.28392e-05	-	-	-	-	gi|697179134|ref|XP_009598549.1|/1.32734e-72/PREDICTED: microtubule-associated protein TORTIFOLIA1-like [Nicotiana tomentosiformis]
gene_68609	810	165	160	326	420	3.53361	1.15802	up	5.51619e-07	6.58787e-05	-	GO:0016020//membrane	-	-	gi|698476368|ref|XP_009785507.1|/6.72367e-175/PREDICTED: tetraspanin-2 [Nicotiana sylvestris]
gene_65120	843	161	170	362	374	3.53201	1.11967	up	5.81599e-07	6.91122e-05	-	-	-	-	gi|697157303|ref|XP_009587406.1|/7.4702e-116/PREDICTED: protein lozenge-like [Nicotiana tomentosiformis]
gene_4248	1428	180	159	329	500	3.65471	1.24288	up	5.83077e-07	6.91122e-05	-	-	GO:0016787//hydrolase activity	-	gi|698517312|ref|XP_009803539.1|/0/PREDICTED: uncharacterized protein LOC104248887 [Nicotiana sylvestris]
gene_56436	1146	13	10	75	64	0.873263	2.55135	up	7.03797e-07	8.21852e-05	-	-	-	-	gi|697135456|ref|XP_009621783.1|/5.95299e-141/PREDICTED: uncharacterized protein LOC104113357 [Nicotiana tomentosiformis]
gene_57257	534	18	26	89	110	1.42816	2.13787	up	7.36253e-07	8.47201e-05	-	-	GO:0003824//catalytic activity	-	gi|697170551|ref|XP_009594193.1|/1.87393e-114/PREDICTED: uncharacterized protein LOC104090726 [Nicotiana tomentosiformis]
gene_6468	1473	235	203	668	433	4.06662	1.30577	up	8.41832e-07	9.47271e-05	-	-	-	-	gi|697134316|ref|XP_009621209.1|/0/PREDICTED: sugar transport protein 8-like [Nicotiana tomentosiformis]
gene_33036	1146	2673	2214	5699	4600	7.35983	1.04469	up	8.74058e-07	9.7724e-05	-	GO:0043231//intracellular membrane-bounded organelle	-	GO:0036211;GO:0001101//response to acid chemical;GO:0044767;GO:0009411//response to UV	gi|694353262|ref|XP_009358096.1|/0/PREDICTED: polyubiquitin isoform X1 [Pyrus x bretschneideri]
gene_43263	609	4	4	71	28	0.317514	3.57988	up	9.04603e-07	0.000100515	-	-	-	-	gi|697130136|ref|XP_009619132.1|/4.00065e-128/PREDICTED: ethylene-responsive transcription factor ERF003-like [Nicotiana tomentosiformis]
gene_84590	777	656	497	1313	1147	5.28975	1.05822	up	9.74324e-07	0.000107036	-	-	-	-	gi|698487218|ref|XP_009790287.1|/0/PREDICTED: uncharacterized protein LOC104237763 [Nicotiana sylvestris]
gene_69524	2091	225	244	436	534	3.95772	1.0113	up	9.814e-07	0.000107439	ko04075//Plant hormone signal transduction	-	GO:0005488	GO:0044763;GO:0009725//response to hormone;GO:0050794//regulation of cellular process;GO:0007275//multicellular organismal development;GO:0006351//transcription, DNA-templated	gi|698473702|ref|XP_009784518.1|;gi|697187181|ref|XP_009602628.1|/0;0/PREDICTED: auxin response factor 16-like [Nicotiana sylvestris];PREDICTED: auxin response factor 16-like [Nicotiana tomentosiformis]
gene_68278	2523	153	166	392	336	3.50807	1.1627	up	1.03776e-06	0.000112826	ko00604//Glycosphingolipid biosynthesis - ganglio series;ko00531//Glycosaminoglycan degradation;ko01100//Metabolic pathways;ko00600//Sphingolipid metabolism;ko00052//Galactose metabolism;ko00511//Other glycan degradation	-	GO:0015925//galactosidase activity;GO:0005488	GO:0044238//primary metabolic process	gi|697097559|ref|XP_009622143.1|/0/PREDICTED: beta-galactosidase-like [Nicotiana tomentosiformis]
gene_59986	1641	191	201	404	425	3.72511	1.04688	up	1.0892e-06	0.000116807	ko01100//Metabolic pathways;ko00500//Starch and sucrose metabolism	GO:0009532//plastid stroma	GO:0016160//amylase activity	GO:0006950//response to stress;GO:0005976//polysaccharide metabolic process;GO:0000023//maltose metabolic process	gi|697184605|ref|XP_009601320.1|/0/PREDICTED: beta-amylase 3, chloroplastic-like [Nicotiana tomentosiformis]
gene_81929	993	18	2	127	75	1.31587	3.28033	up	1.09718e-06	0.000117265	-	-	-	-	gi|697108591|ref|XP_009608156.1|;gi|697108588|ref|XP_009608155.1|/0;3.84675e-122/PREDICTED: transcription factor TCP12-like isoform X2 [Nicotiana tomentosiformis];PREDICTED: transcription factor CYCLOIDEA-like isoform X1 [Nicotiana tomentosiformis]
gene_4971	1788	176	137	375	360	3.50928	1.19464	up	1.18303e-06	0.000124332	-	-	-	-	gi|698584440|ref|XP_009778366.1|;gi|698584433|ref|XP_009778364.1|/0;0/PREDICTED: MACPF domain-containing protein At1g14780 isoform X3 [Nicotiana sylvestris];PREDICTED: MACPF domain-containing protein At1g14780 isoform X1 [Nicotiana sylvestris]
gene_71047	2091	556	606	946	1615	5.31681	1.09361	up	1.20953e-06	0.000126651	ko04075//Plant hormone signal transduction	GO:0043231//intracellular membrane-bounded organelle	GO:0003676//nucleic acid binding;GO:0005515//protein binding	GO:0009755//hormone-mediated signaling pathway;GO:0009791//post-embryonic development;GO:0001708//cell fate specification;GO:0006351//transcription, DNA-templated	gi|698452629|ref|XP_009779766.1|/0/PREDICTED: auxin response factor 4 [Nicotiana sylvestris]
gene_22101	1752	192	251	456	473	3.89103	1.0393	up	1.24453e-06	0.000129501	-	-	GO:0016772//transferase activity, transferring phosphorus-containing groups	-	gi|698474418|ref|XP_009784686.1|/0/PREDICTED: phosphatidylinositol 4-kinase gamma 4-like [Nicotiana sylvestris]
gene_85135	636	86	67	213	213	2.66042	1.43897	up	1.29777e-06	0.000134155	-	GO:0043231//intracellular membrane-bounded organelle;GO:0016020//membrane	GO:0032550	GO:0016192//vesicle-mediated transport;GO:0035556//intracellular signal transduction;GO:0040007//growth;GO:0032989;GO:0006605//protein targeting;GO:0016482//cytoplasmic transport	gi|698471028|ref|XP_009783946.1|/3.86268e-138/PREDICTED: ras-related protein RABB1c-like [Nicotiana sylvestris]
gene_2809	441	0	3	26	25	-0.58347	3.95564	up	1.41813e-06	0.000144233	-	-	-	-	gi|698584315|ref|XP_009778330.1|/2.54447e-105/PREDICTED: uncharacterized protein LOC104227724 [Nicotiana sylvestris]
gene_81481	1122	4881	4211	7980	29520	8.9392	1.97253	up	1.43449e-06	0.00014509	-	-	-	-	gi|697126509|ref|XP_009617293.1|/0/PREDICTED: uncharacterized protein LOC104109646 [Nicotiana tomentosiformis]
gene_51361	1680	191	215	537	392	3.85902	1.17202	up	1.43576e-06	0.00014509	-	-	-	-	gi|697136733|ref|XP_009622453.1|/0/PREDICTED: uncharacterized protein LOC104113849 [Nicotiana tomentosiformis]
gene_74898	2484	218	271	545	479	4.03481	1.04099	up	1.4728e-06	0.000148358	ko04626//Plant-pathogen interaction	GO:0031224//intrinsic component of membrane	GO:0005267//potassium channel activity	GO:0034220//ion transmembrane transport;GO:0030001//metal ion transport	gi|697111405|ref|XP_009609577.1|/0/PREDICTED: potassium channel SKOR-like [Nicotiana tomentosiformis]
gene_24492	1197	106	108	241	277	2.99127	1.23832	up	1.62547e-06	0.000160155	ko03410//Base excision repair	-	GO:0003824//catalytic activity	GO:0006281//DNA repair	gi|698419773|ref|XP_009798027.1|/0/PREDICTED: uncharacterized protein LOC104244298 [Nicotiana sylvestris]
gene_6969	762	30	7	137	102	1.61739	2.63965	up	1.69447e-06	0.000165403	-	-	-	-	gi|698523342|ref|XP_009758477.1|/5.49641e-157/PREDICTED: ethylene-responsive transcription factor ERF003-like [Nicotiana sylvestris]
gene_7523	1776	991	781	1950	1691	5.87206	1.00494	up	1.73741e-06	0.00016855	ko01100//Metabolic pathways;ko00620//Pyruvate metabolism;ko00710//Carbon fixation in photosynthetic organisms	-	GO:0043169//cation binding;GO:0004470//malic enzyme activity;GO:0000166//nucleotide binding	GO:0043648//dicarboxylic acid metabolic process	gi|698453009|ref|XP_009779848.1|/0/PREDICTED: NADP-dependent malic enzyme [Nicotiana sylvestris]
gene_46600	768	34	9	215	93	1.96457	2.80364	up	1.81458e-06	0.00017496	ko04075//Plant hormone signal transduction	-	-	-	gi|697147702|ref|XP_009628019.1|/0/PREDICTED: abscisic acid receptor PYL4-like [Nicotiana tomentosiformis]
gene_27962	1020	12	8	142	43	1.21274	3.18579	up	1.90159e-06	0.000181682	ko04145//Phagosome	-	GO:0070011//peptidase activity, acting on L-amino acid peptides	GO:0016485//protein processing	gi|697106191|ref|XP_009606934.1|/0/PREDICTED: zingipain-2 [Nicotiana tomentosiformis]
gene_36651	465	32	4	100	222	1.96173	3.07077	up	1.96576e-06	0.000186682	-	-	-	-	gi|698498854|ref|XP_009795305.1|/1.1966e-102/PREDICTED: uncharacterized protein LOC104242027 [Nicotiana sylvestris]
gene_42437	687	15	22	152	65	1.50639	2.53969	up	2.04203e-06	0.000192764	ko04075//Plant hormone signal transduction	-	-	-	gi|698503017|ref|XP_009797130.1|/3.24927e-101/PREDICTED: auxin-responsive protein IAA29-like [Nicotiana sylvestris]
gene_71153	4293	122	128	425	257	3.34748	1.42901	up	2.05739e-06	0.000193634	ko03040//Spliceosome;ko02010//ABC transporters	GO:0031224//intrinsic component of membrane	GO:0017111//nucleoside-triphosphatase activity;GO:0032550	GO:0009154//purine ribonucleotide catabolic process;GO:0051234//establishment of localization	gi|697124205|ref|XP_009616095.1|/0/PREDICTED: pleiotropic drug resistance protein 1-like [Nicotiana tomentosiformis]
gene_13673	840	88	55	192	236	2.63744	1.53361	up	2.07706e-06	0.000194904	-	-	-	-	gi|698539257|ref|XP_009765392.1|/0/PREDICTED: zinc finger AN1 and C2H2 domain-containing stress-associated protein 16-like [Nicotiana sylvestris]
gene_15054	693	8	7	47	53	0.402983	2.68054	up	2.17506e-06	0.000201698	-	-	-	-	gi|698546617|ref|XP_009767766.1|/2.5062e-155/PREDICTED: TMV resistance protein N-like [Nicotiana sylvestris]
gene_85173	1590	58	28	126	237	2.28722	2.01221	up	2.18348e-06	0.000201885	-	GO:0031224//intrinsic component of membrane	GO:0005515//protein binding	GO:0006950//response to stress	gi|697124994|ref|XP_009616509.1|;gi|697124996|ref|XP_009616510.1|/9.14789e-86;0/PREDICTED: MLO-like protein 4 isoform X1 [Nicotiana tomentosiformis];PREDICTED: MLO-like protein 4 isoform X2 [Nicotiana tomentosiformis]
gene_19590	1050	230	260	613	456	4.0814	1.10298	up	2.3226e-06	0.000212258	ko00908//Zeatin biosynthesis;ko00944//Flavone and flavonol biosynthesis	-	-	-	gi|698551851|ref|XP_009769445.1|/0/PREDICTED: UDP-glycosyltransferase 73C1-like [Nicotiana sylvestris]
gene_82311	648	374	354	842	657	4.59437	1.01484	up	2.33005e-06	0.000212324	-	GO:0031225//anchored component of membrane	-	GO:0009987//cellular process	gi|7801129|emb|CAB91552.1|/2.76028e-87/DREPP2 protein [Nicotiana tabacum]
gene_77403	582	224	285	782	471	4.25994	1.2859	up	2.37485e-06	0.000215783	ko04075//Plant hormone signal transduction	GO:0043231//intracellular membrane-bounded organelle	GO:0005515//protein binding	GO:0009755//hormone-mediated signaling pathway;GO:0007275//multicellular organismal development;GO:0006351//transcription, DNA-templated	gi|697160725|ref|XP_009589137.1|/7.07367e-125/PREDICTED: auxin-induced protein 22D-like [Nicotiana tomentosiformis]
gene_2886	2550	110	85	296	228	2.974	1.39467	up	2.43301e-06	0.000220432	ko00500//Starch and sucrose metabolism	-	GO:0035251//UDP-glucosyltransferase activity;GO:0019203//carbohydrate phosphatase activity	GO:0006796//phosphate-containing compound metabolic process;GO:0005991//trehalose metabolic process	gi|698518617|ref|XP_009804177.1|/0/PREDICTED: probable alpha,alpha-trehalose-phosphate synthase [UDP-forming] 7 isoform X1 [Nicotiana sylvestris]
gene_9202	3798	12	10	78	53	0.797855	2.53602	up	2.4416e-06	0.000220577	ko02010//ABC transporters	GO:0031224//intrinsic component of membrane;GO:0005911//cell-cell junction	GO:0017111//nucleoside-triphosphatase activity;GO:0032550;GO:0015405	GO:0009154//purine ribonucleotide catabolic process;GO:0051234//establishment of localization	gi|698420792|ref|XP_009765310.1|/0/PREDICTED: ABC transporter B family member 15-like [Nicotiana sylvestris]
gene_66200	924	86	66	175	265	2.68431	1.4835	up	2.46351e-06	0.00022192	-	-	-	-	gi|698496383|ref|XP_009794244.1|/0/PREDICTED: thaumatin-like protein 1b [Nicotiana sylvestris]
gene_76915	1707	122	160	341	307	3.33637	1.17467	up	2.58872e-06	0.000230969	-	-	-	-	gi|698520573|ref|XP_009757101.1|/0/PREDICTED: uncharacterized protein LOC104210010 [Nicotiana sylvestris]
gene_14765	492	92	27	380	216	2.97226	2.2835	up	2.59327e-06	0.000230969	-	-	-	-	gi|697161783|ref|XP_009589683.1|/1.43842e-82/PREDICTED: HMG-Y-related protein A-like [Nicotiana tomentosiformis]
gene_3233	1338	88	104	193	334	2.95668	1.41115	up	2.68927e-06	0.000238174	-	-	GO:0046914//transition metal ion binding	-	gi|698487167|ref|XP_009790266.1|/0/PREDICTED: putative E3 ubiquitin-protein ligase XBAT31 [Nicotiana sylvestris]
gene_1904	963	185	372	590	781	4.37086	1.27265	up	2.83896e-06	0.000250727	ko00270//Cysteine and methionine metabolism;ko01100//Metabolic pathways;ko01110//Biosynthesis of secondary metabolites	-	GO:0016705//oxidoreductase activity, acting on paired donors, with incorporation or reduction of molecular oxygen	GO:0044710	gi|697119374|ref|XP_009613638.1|/0/PREDICTED: 1-aminocyclopropane-1-carboxylate oxidase-like [Nicotiana tomentosiformis]
gene_29827	1266	29	33	163	93	1.8186	2.02581	up	2.86894e-06	0.000252667	ko00520//Amino sugar and nucleotide sugar metabolism;ko01100//Metabolic pathways;ko01110//Biosynthesis of secondary metabolites;ko00051//Fructose and mannose metabolism	-	GO:0046914//transition metal ion binding;GO:0016861//intramolecular oxidoreductase activity, interconverting aldoses and ketoses	GO:0009226//nucleotide-sugar biosynthetic process	gi|697165488|ref|XP_009591548.1|/0/PREDICTED: mannose-6-phosphate isomerase 1-like [Nicotiana tomentosiformis]
gene_63057	1353	1793	1472	2686	5118	6.88547	1.20076	up	2.91734e-06	0.000256214	ko04145//Phagosome	GO:0032991//macromolecular complex;GO:0015630//microtubule cytoskeleton	GO:0017111//nucleoside-triphosphatase activity;GO:0032550;GO:0005198//structural molecule activity	GO:0009154//purine ribonucleotide catabolic process;GO:0043623//cellular protein complex assembly	gi|460414930|ref|XP_004252814.1|;gi|697133501|ref|XP_009620798.1|/1.85037e-148;0/PREDICTED: tubulin alpha-2 chain-like [Solanum lycopersicum];PREDICTED: tubulin alpha chain [Nicotiana tomentosiformis]
gene_47580	1728	385	280	933	638	4.60375	1.2113	up	2.94254e-06	0.000256657	ko01100//Metabolic pathways;ko00564//Glycerophospholipid metabolism;ko00592//alpha-Linolenic acid metabolism	-	GO:0016787//hydrolase activity	-	gi|698501599|ref|XP_009796494.1|/0/PREDICTED: uncharacterized protein LOC104243066 [Nicotiana sylvestris]
gene_22000	966	4	1	24	37	-0.331363	3.49697	up	2.9468e-06	0.000256657	ko04075//Plant hormone signal transduction	-	-	-	gi|698488673|ref|XP_009790927.1|;gi|698488675|ref|XP_009790928.1|/1.69339e-180;0/PREDICTED: uncharacterized protein LOC104238298 isoform X2 [Nicotiana sylvestris];PREDICTED: putative two-component response regulator-like APRR6 isoform X3 [Nicotiana sylvestris]
gene_50025	564	40	53	143	145	2.06399	1.59957	up	3.04647e-06	0.000264607	ko04075//Plant hormone signal transduction	GO:0043231//intracellular membrane-bounded organelle	GO:0005515//protein binding	GO:0009755//hormone-mediated signaling pathway;GO:0007275//multicellular organismal development;GO:0006351//transcription, DNA-templated	gi|697158373|ref|XP_009587946.1|/1.17156e-135/PREDICTED: auxin-induced protein 22E-like [Nicotiana tomentosiformis]
gene_36094	1428	216	188	443	413	3.77372	1.0493	up	3.11761e-06	0.000267106	-	-	-	-	gi|697146307|ref|XP_009627301.1|/0/PREDICTED: uncharacterized protein LOC104117878 [Nicotiana tomentosiformis]
gene_42276	948	78	56	242	169	2.58069	1.58635	up	3.22615e-06	0.000274911	-	-	GO:0004713//protein tyrosine kinase activity	GO:0006468//protein phosphorylation	gi|698483330|ref|XP_009788536.1|/0/PREDICTED: bifunctional epoxide hydrolase 2-like [Nicotiana sylvestris]
gene_80001	588	34	52	119	170	2.03486	1.71046	up	3.26861e-06	0.000277033	-	-	-	-	gi|698422583|ref|XP_009780994.1|/2.79077e-107/PREDICTED: uncharacterized protein LOC104229949 isoform X2 [Nicotiana sylvestris]
gene_15485	1443	232	161	403	495	3.8043	1.14608	up	3.33881e-06	0.000281468	-	GO:0031224//intrinsic component of membrane	GO:0015171//amino acid transmembrane transporter activity;GO:0022804//active transmembrane transporter activity	GO:0044763;GO:0006865//amino acid transport	gi|697175558|ref|XP_009596720.1|/0/PREDICTED: amino acid permease 3-like isoform X1 [Nicotiana tomentosiformis]
gene_76177	2364	288	344	513	1112	4.59062	1.31139	up	3.39438e-06	0.000284691	-	-	-	-	gi|698551226|ref|XP_009769237.1|;gi|698551229|ref|XP_009769238.1|/0;0/PREDICTED: subtilisin-like protease isoform X1 [Nicotiana sylvestris];PREDICTED: subtilisin-like protease SBT5.3 isoform X2 [Nicotiana sylvestris]
gene_32865	1680	184	161	360	380	3.55708	1.0637	up	3.56036e-06	0.000295882	-	-	-	-	gi|698481093|ref|XP_009787560.1|/0/PREDICTED: trihelix transcription factor GTL1-like [Nicotiana sylvestris]
gene_75853	1782	175	381	584	895	4.44467	1.38212	up	3.90388e-06	0.000319702	-	-	-	-	gi|697133155|ref|XP_009620626.1|/0/PREDICTED: protein NRT1/ PTR FAMILY 5.6 [Nicotiana tomentosiformis]
gene_57543	618	155	118	332	312	3.31872	1.20133	up	3.9768e-06	0.000323991	-	GO:0031225//anchored component of membrane	-	GO:0009987//cellular process	gi|698532765|ref|XP_009763200.1|/9.44296e-72/PREDICTED: plasma membrane-associated cation-binding protein 1-like isoform X1 [Nicotiana sylvestris]
gene_64202	1455	172	195	471	350	3.69148	1.13893	up	4.36769e-06	0.00034863	ko04712//Circadian rhythm - plant	-	-	-	gi|698488629|ref|XP_009790907.1|/0/PREDICTED: protein REVEILLE 1-like isoform X1 [Nicotiana sylvestris]
gene_25213	693	155	169	429	314	3.53802	1.17421	up	4.58259e-06	0.000363941	ko04141//Protein processing in endoplasmic reticulum	-	-	GO:0050896//response to stimulus	gi|698479883|ref|XP_009787010.1|/1.15012e-144/PREDICTED: 26.5 kDa heat shock protein, mitochondrial-like [Nicotiana sylvestris]
gene_21596	1311	70	93	189	229	2.65953	1.32438	up	4.65358e-06	0.00036865	ko04626//Plant-pathogen interaction;ko04075//Plant hormone signal transduction	-	-	-	gi|697125421|ref|XP_009616730.1|/0/PREDICTED: cysteine-rich receptor-like protein kinase 2 [Nicotiana tomentosiformis]
gene_43613	858	29	7	135	90	1.54103	2.59504	up	4.83996e-06	0.000379599	ko04075//Plant hormone signal transduction	GO:0005576//extracellular region;GO:0030312//external encapsulating structure	GO:0016798//hydrolase activity, acting on glycosyl bonds;GO:0016758//transferase activity, transferring hexosyl groups	GO:0044042//glucan metabolic process	gi|698501514|ref|XP_009796455.1|/2.77172e-172/PREDICTED: xyloglucan endotransglucosylase/hydrolase protein 24-like [Nicotiana sylvestris]
gene_21939	1782	62	78	138	385	2.83063	1.84396	up	4.87712e-06	0.000381565	-	-	-	GO:0006810//transport	gi|697115195|ref|XP_009611526.1|/0/PREDICTED: cation/H(+) antiporter 20 [Nicotiana tomentosiformis]
gene_9184	2970	103	142	263	304	3.13759	1.1789	up	4.90868e-06	0.000383084	ko03440//Homologous recombination	-	-	-	gi|698565482|ref|XP_009773272.1|/0/PREDICTED: myosin-2-like isoform X3 [Nicotiana sylvestris]
gene_68002	804	69	73	178	194	2.48844	1.35388	up	5.02618e-06	0.000389362	-	GO:0031224//intrinsic component of membrane	-	-	gi|697145254|ref|XP_009626756.1|/9.68696e-99/PREDICTED: transmembrane protein 56-like [Nicotiana tomentosiformis]
gene_71557	2973	9	22	71	88	1.08539	2.32262	up	5.06344e-06	0.000390927	-	-	GO:0016301//kinase activity	GO:0008152//metabolic process	gi|698587612|ref|XP_009779240.1|/0/PREDICTED: receptor-like protein kinase HAIKU2 [Nicotiana sylvestris]
gene_60326	1638	54	42	217	123	2.26649	1.80001	up	5.47279e-06	0.0004178	ko00908//Zeatin biosynthesis;ko01100//Metabolic pathways;ko00905//Brassinosteroid biosynthesis;ko01110//Biosynthesis of secondary metabolites	-	GO:0046914//transition metal ion binding;GO:0016634//oxidoreductase activity, acting on the CH-CH group of donors, oxygen as acceptor;GO:0046906//tetrapyrrole binding	GO:0044710	gi|697160001|ref|XP_009588775.1|/0/PREDICTED: cytochrome P450 734A1 [Nicotiana tomentosiformis]
gene_63196	2208	189	203	329	590	3.81623	1.18126	up	5.94248e-06	0.000448231	ko02010//ABC transporters	-	GO:1901363;GO:0036094//small molecule binding;GO:0042626//ATPase activity, coupled to transmembrane movement of substances;GO:0097159//organic cyclic compound binding	GO:0048364//root development;GO:0044763;GO:0009605//response to external stimulus;GO:0009639//response to red or far red light;GO:0009791//post-embryonic development;GO:0009733//response to auxin;GO:0009926//auxin polar transport;GO:0048569//post-embryonic organ development;GO:0008152//metabolic process	gi|698523316|ref|XP_009758464.1|/0/PREDICTED: ABC transporter B family member 19 [Nicotiana sylvestris]
gene_63423	1239	144	153	386	292	3.40852	1.16615	up	6.08584e-06	0.000457948	ko03410//Base excision repair	-	GO:0003824//catalytic activity	GO:0006281//DNA repair	gi|698491324|ref|XP_009792090.1|/0/PREDICTED: uncharacterized protein LOC104239210 [Nicotiana sylvestris]
gene_43359	696	157	104	558	269	3.57518	1.64197	up	6.21946e-06	0.000464676	-	GO:0031225//anchored component of membrane	-	GO:0009987//cellular process	gi|697132452|ref|XP_009620274.1|/3.42706e-90/PREDICTED: plasma membrane-associated cation-binding protein 1-like [Nicotiana tomentosiformis]
gene_27284	1125	19	8	120	59	1.2143	2.69244	up	6.28494e-06	0.000468458	ko01100//Metabolic pathways;ko00562//Inositol phosphate metabolism;ko01110//Biosynthesis of secondary metabolites	-	GO:0004022//alcohol dehydrogenase (NAD) activity	GO:0044710	gi|697191630|ref|XP_009604885.1|/1.06993e-168/PREDICTED: trans-1,2-dihydrobenzene-1,2-diol dehydrogenase [Nicotiana tomentosiformis]
gene_55876	1773	133	132	454	255	3.41227	1.40197	up	6.62839e-06	0.000488114	ko04626//Plant-pathogen interaction	-	-	-	gi|698487654|ref|XP_009790461.1|/0/PREDICTED: probable WRKY transcription factor 26 [Nicotiana sylvestris]
gene_50352	2142	466	483	1137	799	4.96803	1.00653	up	6.64153e-06	0.000488114	-	-	-	GO:0044763	gi|697168353|ref|XP_009593058.1|/0/PREDICTED: probable metal-nicotianamine transporter YSL7 [Nicotiana tomentosiformis]
gene_43985	1911	458	243	1282	744	4.89322	1.50007	up	6.72401e-06	0.000493026	ko04626//Plant-pathogen interaction;ko04075//Plant hormone signal transduction;ko04120//Ubiquitin mediated proteolysis	GO:0016020//membrane	GO:0016301//kinase activity;GO:0016772//transferase activity, transferring phosphorus-containing groups	GO:0006796//phosphate-containing compound metabolic process	gi|697139205|ref|XP_009623689.1|;gi|697139207|ref|XP_009623690.1|/0;1.85353e-121/PREDICTED: probable leucine-rich repeat receptor-like protein kinase At1g68400 isoform X1 [Nicotiana tomentosiformis];PREDICTED: probable leucine-rich repeat receptor-like protein kinase At1g68400 isoform X2 [Nicotiana tomentosiformis]
gene_22357	1086	139	193	335	372	3.49105	1.06048	up	7.29521e-06	0.000529979	ko01100//Metabolic pathways;ko00906//Carotenoid biosynthesis;ko01110//Biosynthesis of secondary metabolites;ko00511//Other glycan degradation	-	GO:0016787//hydrolase activity	GO:0044238//primary metabolic process	gi|698436329|ref|XP_009801786.1|/0/PREDICTED: GDSL esterase/lipase LTL1-like [Nicotiana sylvestris]
gene_28670	975	108	109	300	228	3.0239	1.2567	up	7.49237e-06	0.000540565	ko04075//Plant hormone signal transduction	-	-	-	gi|697164337|ref|XP_009590977.1|/0/PREDICTED: BES1/BZR1 homolog protein 4-like [Nicotiana tomentosiformis]
gene_10008	723	631	676	1009	3089	5.83922	1.58633	up	7.97716e-06	0.000569722	-	GO:0030312//external encapsulating structure	-	GO:0071555//cell wall organization	gi|697161458|ref|XP_009589509.1|/4.44463e-153/PREDICTED: expansin-A10-like [Nicotiana tomentosiformis]
gene_18282	1659	44	36	166	110	1.97695	1.75847	up	7.99331e-06	0.000569722	ko00908//Zeatin biosynthesis	-	GO:0016645//oxidoreductase activity, acting on the CH-NH group of donors;GO:0016616//oxidoreductase activity, acting on the CH-OH group of donors, NAD or NADP as acceptor;GO:0000166//nucleotide binding	GO:0009690//cytokinin metabolic process;GO:0009888//tissue development;GO:0044710	gi|697111135|ref|XP_009609443.1|/0/PREDICTED: cytokinin dehydrogenase 1-like [Nicotiana tomentosiformis]
gene_6587	1680	100	151	269	313	3.17336	1.18321	up	8.00492e-06	0.000569722	-	-	-	-	gi|697163291|ref|XP_009590467.1|/0/PREDICTED: protein NRT1/ PTR FAMILY 5.6-like [Nicotiana tomentosiformis]
gene_11794	879	40	65	214	133	2.31315	1.71081	up	8.32255e-06	0.000585718	-	-	GO:0016772//transferase activity, transferring phosphorus-containing groups	GO:0009987//cellular process;GO:0006796//phosphate-containing compound metabolic process;GO:0031669//cellular response to nutrient levels	gi|697097072|ref|XP_009619627.1|;gi|698484499|ref|XP_009789055.1|/0;3.01445e-69/PREDICTED: SNF1-related protein kinase regulatory subunit beta-1 [Nicotiana tomentosiformis];PREDICTED: SNF1-related protein kinase regulatory subunit beta-1 [Nicotiana sylvestris]
gene_67450	1770	266	220	432	572	4.0082	1.00207	up	8.61752e-06	0.000603782	-	-	-	-	gi|698503881|ref|XP_009797500.1|/0/PREDICTED: WPP domain-interacting protein 2 [Nicotiana sylvestris]
gene_77972	1122	209	150	513	356	3.74279	1.24562	up	8.66717e-06	0.000605914	ko03410//Base excision repair	-	-	-	gi|697166589|ref|XP_009592127.1|/0/PREDICTED: uncharacterized protein LOC104089024 [Nicotiana tomentosiformis]
gene_58121	1530	6	4	50	30	0.0826959	2.94607	up	8.81882e-06	0.000615151	-	GO:0031224//intrinsic component of membrane	GO:0022857//transmembrane transporter activity	GO:0051234//establishment of localization;GO:0044763	gi|698470782|ref|XP_009783890.1|/1.02791e-149/PREDICTED: hexose carrier protein HEX6-like [Nicotiana sylvestris]
gene_27867	1617	259	201	495	459	3.94014	1.0163	up	9.25167e-06	0.000643768	ko04626//Plant-pathogen interaction	-	-	-	gi|697160322|ref|XP_009588939.1|/0/PREDICTED: calcium-dependent protein kinase 10-like [Nicotiana tomentosiformis]
gene_80864	1413	12	5	95	38	0.778012	2.93025	up	9.27441e-06	0.000643768	ko00270//Cysteine and methionine metabolism;ko01100//Metabolic pathways;ko01110//Biosynthesis of secondary metabolites	-	GO:0043168//anion binding;GO:0005515//protein binding;GO:0016846//carbon-sulfur lyase activity	GO:0006412//translation;GO:0010039//response to iron ion;GO:0009692;GO:0009725//response to hormone;GO:0018871;GO:0003006//developmental process involved in reproduction	gi|698428580|ref|XP_009789938.1|/0/PREDICTED: 1-aminocyclopropane-1-carboxylate synthase 3 [Nicotiana sylvestris]
gene_38849	687	10	18	93	56	0.998626	2.38999	up	9.29032e-06	0.000643768	ko04075//Plant hormone signal transduction	-	-	GO:0009987//cellular process;GO:0050896//response to stimulus	gi|697139282|ref|XP_009623727.1|/3.06019e-169/PREDICTED: auxin-responsive protein IAA29-like [Nicotiana tomentosiformis]
gene_5817	2523	142	130	272	325	3.23683	1.09434	up	9.76999e-06	0.000671107	ko00604//Glycosphingolipid biosynthesis - ganglio series;ko00531//Glycosaminoglycan degradation;ko01100//Metabolic pathways;ko00600//Sphingolipid metabolism;ko00052//Galactose metabolism;ko00511//Other glycan degradation	-	GO:0015925//galactosidase activity;GO:0005488	GO:0044238//primary metabolic process	gi|698551721|ref|XP_009769408.1|/0/PREDICTED: beta-galactosidase-like [Nicotiana sylvestris]
gene_24342	1710	169	182	301	476	3.60369	1.10211	up	9.88857e-06	0.000677776	-	-	-	-	gi|697113088|ref|XP_009610425.1|/0/PREDICTED: protein NRT1/ PTR FAMILY 2.11 [Nicotiana tomentosiformis]
gene_47695	759	131	153	296	311	3.27343	1.06389	up	1.00128e-05	0.000684799	-	-	GO:0097159//organic cyclic compound binding	-	gi|697186800|ref|XP_009602437.1|/8.14831e-177/PREDICTED: protein vip1-like isoform X2 [Nicotiana tomentosiformis]
gene_68557	942	33	25	156	84	1.72939	2.0236	up	1.02012e-05	0.000692526	ko00908//Zeatin biosynthesis;ko01100//Metabolic pathways;ko00905//Brassinosteroid biosynthesis;ko01110//Biosynthesis of secondary metabolites	-	GO:0046914//transition metal ion binding;GO:0016491//oxidoreductase activity;GO:0046906//tetrapyrrole binding;GO:0016634//oxidoreductase activity, acting on the CH-CH group of donors, oxygen as acceptor	GO:0044710	gi|697160113|ref|XP_009588836.1|/2.98355e-97/PREDICTED: cytochrome P450 734A1-like, partial [Nicotiana tomentosiformis]
gene_84285	930	12	7	42	71	0.58515	2.50537	up	1.02046e-05	0.000692526	-	-	-	-	gi|697114109|ref|XP_009610951.1|/8.87177e-163/PREDICTED: phosphate transporter PHO1 [Nicotiana tomentosiformis]
gene_15086	1023	38	66	117	250	2.34922	1.77353	up	1.05036e-05	0.000708288	-	-	-	-	gi|698565301|ref|XP_009773226.1|/1.57639e-169/PREDICTED: uncharacterized protein LOC104223473 [Nicotiana sylvestris]
gene_12904	762	9	11	49	57	0.525822	2.35769	up	1.05135e-05	0.000708288	ko01100//Metabolic pathways;ko01110//Biosynthesis of secondary metabolites;ko00910//Nitrogen metabolism;ko00250//Alanine, aspartate and glutamate metabolism	GO:0005911//cell-cell junction;GO:0016020//membrane;GO:0044444;GO:0043231//intracellular membrane-bounded organelle	-	-	gi|698419492|ref|XP_009793527.1|/0/PREDICTED: stem-specific protein TSJT1 [Nicotiana sylvestris]
gene_52691	1398	7	31	104	98	1.41266	2.39173	up	1.10224e-05	0.000738787	-	-	-	-	gi|697150795|ref|XP_009629604.1|/0/PREDICTED: protein IQ-DOMAIN 1 [Nicotiana tomentosiformis]
gene_39116	4305	480	359	1362	738	5.00098	1.30172	up	1.10599e-05	0.000738787	ko03040//Spliceosome;ko02010//ABC transporters	GO:0031224//intrinsic component of membrane	GO:0017111//nucleoside-triphosphatase activity;GO:0032550	GO:0009154//purine ribonucleotide catabolic process;GO:0051234//establishment of localization	gi|75326590|sp|Q76CU2.1|PDR1_TOBAC/0/RecName: Full=Pleiotropic drug resistance protein 1; AltName: Full=NtPDR1 [Nicotiana tabacum]
gene_2796	720	271	195	505	478	3.97523	1.03869	up	1.20291e-05	0.000795106	-	-	-	-	gi|698518531|ref|XP_009804133.1|/7.26737e-135/PREDICTED: uncharacterized protein LOC104249409 [Nicotiana sylvestris]
gene_21025	1203	1377	1416	2081	4198	6.59671	1.11606	up	1.27099e-05	0.000827483	ko01100//Metabolic pathways;ko00040//Pentose and glucuronate interconversions;ko00500//Starch and sucrose metabolism	-	GO:0016788//hydrolase activity, acting on ester bonds	GO:0008152//metabolic process	gi|698560422|ref|XP_009771845.1|/0/PREDICTED: pectinesterase-like [Nicotiana sylvestris]
gene_54769	927	177	160	377	333	3.50918	1.04322	up	1.30483e-05	0.000844766	-	-	GO:0003824//catalytic activity	GO:0008152//metabolic process	gi|698444600|ref|XP_009766473.1|/1.1208e-92/PREDICTED: SNF1-related protein kinase regulatory subunit gamma-1 [Nicotiana sylvestris]
gene_68151	1533	83	62	242	168	2.60684	1.46994	up	1.32523e-05	0.000852718	ko01110//Biosynthesis of secondary metabolites;ko00062//Fatty acid elongation	-	GO:0016746//transferase activity, transferring acyl groups	GO:0006631//fatty acid metabolic process	gi|697120245|ref|XP_009614092.1|/0/PREDICTED: 3-ketoacyl-CoA synthase 11-like [Nicotiana tomentosiformis]
gene_24076	675	200	57	618	419	3.81921	1.96607	up	1.37502e-05	0.000875816	-	-	GO:0005515//protein binding;GO:0003677//DNA binding	GO:0009653//anatomical structure morphogenesis;GO:0009908//flower development;GO:0044763;GO:0009888//tissue development;GO:0009639//response to red or far red light;GO:0009725//response to hormone;GO:0006351//transcription, DNA-templated;GO:0050794//regulation of cellular process	gi|697163917|ref|XP_009590779.1|/1.442e-140/PREDICTED: homeobox-leucine zipper protein HAT4-like [Nicotiana tomentosiformis]
gene_58480	840	20	49	118	133	1.81382	1.83731	up	1.44681e-05	0.000915995	ko04075//Plant hormone signal transduction	-	-	GO:0050794//regulation of cellular process;GO:0006351//transcription, DNA-templated	gi|697105501|ref|XP_009606564.1|/0/PREDICTED: auxin-responsive protein IAA26-like [Nicotiana tomentosiformis]
gene_31623	684	28	64	138	164	2.10628	1.68831	up	1.46056e-05	0.000921	ko04075//Plant hormone signal transduction	-	-	GO:0009987//cellular process;GO:0050896//response to stimulus	gi|698546536|ref|XP_009767739.1|;gi|698546533|ref|XP_009767738.1|/1.82572e-170;4.47891e-171/PREDICTED: auxin-responsive protein IAA28-like isoform X2 [Nicotiana sylvestris];PREDICTED: auxin-responsive protein IAA28-like isoform X1 [Nicotiana sylvestris]
gene_42931	708	178	162	307	408	3.51264	1.02968	up	1.51368e-05	0.000950695	-	-	-	-	gi|698438244|ref|XP_009804756.1|/4.0251e-132/PREDICTED: transcription factor bHLH148-like [Nicotiana sylvestris]
gene_64266	1581	40	24	95	139	1.71441	1.81579	up	1.51799e-05	0.000951502	-	GO:0005911//cell-cell junction;GO:0030312//external encapsulating structure;GO:0043231//intracellular membrane-bounded organelle	-	GO:0051234//establishment of localization;GO:0044763	gi|697191050|ref|XP_009604593.1|/4.19117e-110/PREDICTED: nucleobase-ascorbate transporter 6-like isoform X1 [Nicotiana tomentosiformis]
gene_43386	1383	51	40	140	133	2.00308	1.54723	up	1.57959e-05	0.000984247	-	-	-	-	gi|698483397|ref|XP_009788566.1|/0/PREDICTED: cyclic dof factor 1-like [Nicotiana sylvestris]
gene_22222	345	419	312	559	3496	5.64891	2.38717	up	1.5933e-05	0.000990829	-	-	-	-	gi|270313162|gb|ACZ73648.1|/6.52582e-39/glycine-rich protein precursor [Nicotiana tabacum]
gene_69621	1260	84	70	170	220	2.56751	1.29656	up	1.68609e-05	0.00103225	ko03410//Base excision repair	-	GO:0003824//catalytic activity	GO:0006281//DNA repair	gi|697149621|ref|XP_009629022.1|/0/PREDICTED: dual specificity protein kinase splA-like [Nicotiana tomentosiformis]
gene_46883	1071	12	16	76	56	0.857565	2.20602	up	1.7204e-05	0.00104715	-	GO:0044421;GO:0031012//extracellular matrix	GO:0008422//beta-glucosidase activity	GO:0033554//cellular response to stress;GO:0044238//primary metabolic process	gi|1706555|sp|P52399.1|E13L_TOBAC/0/RecName: Full=Glucan endo-1,3-beta-glucosidase, acidic isoform GL153; AltName: Full=(1->3)-beta-glucan endohydrolase; Short=(1->3)-beta-glucanase; AltName: Full=Beta-1,3-endoglucanase; Flags: Precursor [Nicotiana tabacum]
gene_29199	627	25	47	127	113	1.78321	1.71383	up	1.9591e-05	0.00116544	-	-	-	-	gi|697160989|ref|XP_009589273.1|/6.25674e-153/PREDICTED: uncharacterized protein At4g00950-like [Nicotiana tomentosiformis]
gene_39753	903	74	90	154	306	2.75237	1.4391	up	2.05165e-05	0.00120909	-	GO:0043231//intracellular membrane-bounded organelle	GO:0001071//nucleic acid binding transcription factor activity;GO:0044212//transcription regulatory region DNA binding	GO:0006351//transcription, DNA-templated	gi|698534772|ref|XP_009763971.1|/0/PREDICTED: homeobox-leucine zipper protein ATHB-13 [Nicotiana sylvestris]
gene_32786	1494	98	97	166	459	3.13572	1.61891	up	2.07755e-05	0.00122207	ko00941//Flavonoid biosynthesis;ko00943//Isoflavonoid biosynthesis;ko00903//Limonene and pinene degradation;ko01100//Metabolic pathways;ko00945//Stilbenoid, diarylheptanoid and gingerol biosynthesis;ko01110//Biosynthesis of secondary metabolites;ko00944//Flavone and flavonol biosynthesis;ko00904//Diterpenoid biosynthesis	-	-	-	gi|697174990|ref|XP_009596429.1|/0/PREDICTED: geraniol 8-hydroxylase-like [Nicotiana tomentosiformis]
gene_49271	777	50	40	196	108	2.12346	1.73266	up	2.09762e-05	0.00122474	ko04075//Plant hormone signal transduction	-	-	-	gi|698521519|ref|XP_009757566.1|/0/PREDICTED: abscisic acid receptor PYL4-like [Nicotiana sylvestris]
gene_72037	471	1608	959	2250	3967	6.55573	1.21475	up	2.35114e-05	0.00135026	-	-	-	-	-
gene_63454	1074	102	41	251	216	2.73933	1.66081	up	2.39876e-05	0.00136764	ko01100//Metabolic pathways;ko00900//Terpenoid backbone biosynthesis;ko01110//Biosynthesis of secondary metabolites	GO:0043231//intracellular membrane-bounded organelle;GO:0031224//intrinsic component of membrane;GO:0042175//nuclear outer membrane-endoplasmic reticulum membrane network	GO:0016616//oxidoreductase activity, acting on the CH-OH group of donors, NAD or NADP as acceptor;GO:0000166//nucleotide binding;GO:0048037//cofactor binding	GO:0006732;GO:0006722;GO:0006694//steroid biosynthetic process	gi|18000044|gb|AAL54879.1|AF004233_1/0/hydroxy-methyl-glutaryl-coenzyme A reductase [Nicotiana tabacum]
gene_16294	1554	167	113	333	307	3.32469	1.15402	up	2.67306e-05	0.00149606	-	-	-	-	gi|697160411|ref|XP_009588978.1|/0/PREDICTED: putative UPF0481 protein At3g02645 [Nicotiana tomentosiformis]
gene_14657	957	138	160	279	333	3.30162	1.00287	up	2.78497e-05	0.00155137	ko04626//Plant-pathogen interaction	-	-	-	gi|697182617|ref|XP_009600318.1|/0/PREDICTED: probable WRKY transcription factor 11 [Nicotiana tomentosiformis]
gene_25054	807	135	119	407	236	3.2947	1.31888	up	2.81785e-05	0.00156141	-	-	GO:0016788//hydrolase activity, acting on ester bonds	GO:0001763//morphogenesis of a branching structure;GO:0016106//sesquiterpenoid biosynthetic process	gi|697177739|ref|XP_009597842.1|/0/PREDICTED: probable strigolactone esterase DAD2 [Nicotiana tomentosiformis]
gene_58315	558	111	90	472	185	3.23749	1.69568	up	2.83767e-05	0.00156801	-	-	-	-	gi|871487|emb|CAA58731.1|/4.866e-137/PAR-1b [Nicotiana tabacum]
gene_52817	1227	1780	919	2354	7336	7.03625	1.76465	up	2.83972e-05	0.00156801	-	-	-	-	gi|698558959|ref|XP_009771440.1|/0/PREDICTED: uncharacterized protein LOC104221976 [Nicotiana sylvestris]
gene_3001	555	6	4	57	24	0.100814	2.97196	up	2.89944e-05	0.00159262	-	-	-	GO:0006950//response to stress	gi|608604515|gb|AHW50667.1|/2.07205e-136/cadmium resistance protein 8 [Nicotiana tabacum]
gene_66603	2055	131	116	229	326	3.11918	1.12276	up	2.95226e-05	0.001616	ko04626//Plant-pathogen interaction	GO:0031224//intrinsic component of membrane;GO:0016020//membrane	GO:0016301//kinase activity;GO:0032550;GO:0016491//oxidoreductase activity	GO:0006796//phosphate-containing compound metabolic process;GO:0006464//cellular protein modification process	gi|697168513|ref|XP_009593141.1|/0/PREDICTED: leucine-rich repeat receptor-like serine/threonine-protein kinase At1g17230 [Nicotiana tomentosiformis]
gene_13324	930	37	19	70	197	1.81598	2.17737	up	2.96154e-05	0.00161827	-	-	GO:0043169//cation binding	GO:0006812//cation transport	gi|697187017|ref|XP_009602549.1|/5.25759e-102/PREDICTED: neurofilament heavy polypeptide [Nicotiana tomentosiformis]
gene_12888	492	5145	3007	7661	10027	8.11886	1.06425	up	3.14092e-05	0.00168792	-	-	-	-	-
gene_5425	648	33	40	136	98	1.76562	1.65619	up	3.14252e-05	0.00168792	-	-	-	-	gi|698448871|ref|XP_009773188.1|/3.60357e-18/PREDICTED: fasciclin-like arabinogalactan protein 9 [Nicotiana sylvestris]
gene_45280	714	33	27	101	99	1.52913	1.69779	up	3.15608e-05	0.00169231	-	-	-	-	gi|697175587|ref|XP_009596734.1|/1.33211e-67/PREDICTED: neurofilament medium polypeptide-like [Nicotiana tomentosiformis]
gene_10308	1293	103	82	185	265	2.78626	1.2349	up	3.16469e-05	0.00169405	-	-	-	-	gi|697144097|ref|XP_009626169.1|/0/PREDICTED: fimbrin-like protein 2 [Nicotiana tomentosiformis]
gene_14744	1236	142	189	402	307	3.4995	1.07855	up	3.2334e-05	0.0017204	ko04712//Circadian rhythm - plant	-	-	-	gi|697116932|ref|XP_009612393.1|/0/PREDICTED: transcription factor bHLH130-like [Nicotiana tomentosiformis]
gene_26712	1821	4	2	25	26	-0.514328	2.99956	up	3.41092e-05	0.00178914	-	-	-	-	gi|698541523|ref|XP_009766110.1|/0/PREDICTED: cationic amino acid transporter 1-like [Nicotiana sylvestris]
gene_82744	1110	35	19	185	71	1.79065	2.222	up	3.42744e-05	0.00178914	ko00592//alpha-Linolenic acid metabolism	-	GO:0016741	GO:0008152//metabolic process	gi|697186208|ref|XP_009602143.1|/0/PREDICTED: salicylate carboxymethyltransferase-like [Nicotiana tomentosiformis]
gene_80197	1749	98	92	175	294	2.83526	1.25477	up	3.58646e-05	0.00185373	-	-	-	-	gi|698578427|ref|XP_009776750.1|;gi|698578423|ref|XP_009776749.1|;gi|698578430|ref|XP_009776751.1|;gi|698578420|ref|XP_009776748.1|/0;0;0;0/PREDICTED: protein IQ-DOMAIN 31-like isoform X3 [Nicotiana sylvestris];PREDICTED: protein IQ-DOMAIN 31-like isoform X2 [Nicotiana sylvestris];PREDICTED: protein IQ-DOMAIN 31-like isoform X4 [Nicotiana sylvestris];PREDICTED: protein IQ-DOMAIN 31-like isoform X…
gene_76819	558	55	54	203	120	2.25222	1.54603	up	3.60564e-05	0.00185755	-	-	-	-	gi|698447177|ref|XP_009770389.1|/5.0285e-137/PREDICTED: uncharacterized protein LOC104221096 [Nicotiana sylvestris]
gene_73399	3519	244	134	391	506	3.78652	1.19407	up	3.62977e-05	0.00186694	ko04626//Plant-pathogen interaction	GO:0044424	GO:0032550	GO:0033554//cellular response to stress;GO:0007154//cell communication	gi|698585650|ref|XP_009778705.1|/0/PREDICTED: TMV resistance protein N-like [Nicotiana sylvestris]
gene_74650	2598	178	160	419	306	3.53426	1.07416	up	3.70244e-05	0.00189812	-	-	-	-	gi|697157190|ref|XP_009587349.1|/0/PREDICTED: uncharacterized protein LOC104085099 isoform X2 [Nicotiana tomentosiformis]
gene_28999	1230	79	107	192	236	2.73831	1.16838	up	3.77822e-05	0.00192757	-	-	-	-	gi|697117608|ref|XP_009612745.1|/0/PREDICTED: zinc finger HIT domain-containing protein 2 [Nicotiana tomentosiformis]
gene_67696	1077	31	29	75	143	1.61161	1.80661	up	3.87473e-05	0.00196094	ko00941//Flavonoid biosynthesis;ko01100//Metabolic pathways;ko01110//Biosynthesis of secondary metabolites	-	-	-	gi|697159840|ref|XP_009588687.1|/0/PREDICTED: feruloyl CoA ortho-hydroxylase 2-like [Nicotiana tomentosiformis]
gene_79458	2154	483	504	705	1561	5.1178	1.14441	up	3.99659e-05	0.00200971	-	GO:0031224//intrinsic component of membrane;GO:0044459;GO:0043231//intracellular membrane-bounded organelle;GO:0043673	GO:0015301//anion:anion antiporter activity;GO:0015562//efflux transmembrane transporter activity;GO:0015103//inorganic anion transmembrane transporter activity	GO:0006820//anion transport;GO:0034220//ion transmembrane transport	gi|698532260|ref|XP_009762959.1|/0/PREDICTED: boron transporter 1-like isoform X2 [Nicotiana sylvestris]
gene_56469	1662	45	46	124	128	1.91716	1.43388	up	4.16154e-05	0.00207282	-	GO:0016020//membrane	-	GO:0051234//establishment of localization	gi|697186097|ref|XP_009602084.1|/0/PREDICTED: protein NRT1/ PTR FAMILY 4.3-like [Nicotiana tomentosiformis]
gene_85199	1494	35	25	112	92	1.55363	1.72879	up	4.22936e-05	0.00210327	ko00943//Isoflavonoid biosynthesis;ko00903//Limonene and pinene degradation;ko01100//Metabolic pathways;ko00945//Stilbenoid, diarylheptanoid and gingerol biosynthesis;ko01110//Biosynthesis of secondary metabolites;ko00904//Diterpenoid biosynthesis	-	GO:0046914//transition metal ion binding;GO:0016491//oxidoreductase activity;GO:0046906//tetrapyrrole binding	GO:0044710	gi|697116976|ref|XP_009612418.1|/0/PREDICTED: premnaspirodiene oxygenase-like [Nicotiana tomentosiformis]
gene_473	1062	102	131	246	252	2.99066	1.06608	up	4.27938e-05	0.00211576	-	GO:0031224//intrinsic component of membrane	GO:0046915//transition metal ion transmembrane transporter activity	GO:0006829//zinc II ion transport;GO:0044763	gi|697143679|ref|XP_009625957.1|/0/PREDICTED: zinc transporter 8-like [Nicotiana tomentosiformis]
gene_9478	1155	28	27	92	93	1.41625	1.71212	up	4.33001e-05	0.00213648	-	-	-	-	gi|697106449|ref|XP_009607060.1|/0/PREDICTED: BURP domain-containing protein 3-like [Nicotiana tomentosiformis]
gene_4630	1128	32	17	181	64	1.71706	2.29978	up	4.42297e-05	0.00216877	ko01100//Metabolic pathways;ko00562//Inositol phosphate metabolism;ko01110//Biosynthesis of secondary metabolites	-	GO:0004022//alcohol dehydrogenase (NAD) activity	GO:0044710	gi|698528619|ref|XP_009761143.1|/0/PREDICTED: uncharacterized protein LOC104213345 [Nicotiana sylvestris]
gene_1033	1404	64	72	135	220	2.41639	1.33914	up	4.53048e-05	0.00220775	-	-	-	-	gi|698494281|ref|XP_009793343.1|/0/PREDICTED: uncharacterized protein LOC104240253 [Nicotiana sylvestris]
gene_62620	321	200	129	301	463	3.56196	1.16141	up	4.79969e-05	0.00231037	-	-	-	-	gi|698549666|ref|XP_009768724.1|/2.40681e-33/PREDICTED: protein SPIRAL1-like 5 [Nicotiana sylvestris]
gene_37773	1899	4	6	48	24	-0.0393154	2.80557	up	4.94706e-05	0.00236686	ko04626//Plant-pathogen interaction;ko04075//Plant hormone signal transduction	-	-	-	gi|698539413|ref|XP_009765439.1|/0/PREDICTED: probable receptor-like protein kinase At5g39020 [Nicotiana sylvestris]
gene_43218	2514	214	173	448	353	3.69312	1.01861	up	5.0381e-05	0.00239949	ko00500//Starch and sucrose metabolism	-	GO:0035251//UDP-glucosyltransferase activity;GO:0019203//carbohydrate phosphatase activity	GO:0006796//phosphate-containing compound metabolic process;GO:0005991//trehalose metabolic process	gi|697140996|ref|XP_009624606.1|/0/PREDICTED: probable alpha,alpha-trehalose-phosphate synthase [UDP-forming] 7 isoform X1 [Nicotiana tomentosiformis]
gene_20701	588	214	116	283	812	3.92758	1.65496	up	5.11715e-05	0.00243346	-	-	-	-	gi|697165289|ref|XP_009591453.1|/1.00238e-123/PREDICTED: kirola {ECO:0000303|PubMed:21309790}-like [Nicotiana tomentosiformis]
gene_24149	2157	99	108	221	226	2.83301	1.07792	up	5.14345e-05	0.00244229	ko04712//Circadian rhythm - plant	-	-	-	gi|697148301|ref|XP_009628331.1|/0/PREDICTED: probable serine/threonine-protein kinase WNK3 isoform X3 [Nicotiana tomentosiformis]
gene_78217	597	37	20	67	190	1.77658	2.09759	up	5.34697e-05	0.00251995	-	-	-	-	gi|698521967|ref|XP_009757795.1|/7.88836e-132/PREDICTED: early nodulin-like protein 1 [Nicotiana sylvestris]
gene_82895	753	79	108	238	195	2.75911	1.18843	up	5.36412e-05	0.00252133	-	GO:0043231//intracellular membrane-bounded organelle	GO:0003676//nucleic acid binding	-	gi|697100285|ref|XP_009590398.1|/2.25696e-159/PREDICTED: transcription factor DIVARICATA-like [Nicotiana tomentosiformis]
gene_21945	753	94	110	248	207	2.84677	1.1312	up	5.40531e-05	0.00253607	-	-	-	-	gi|971588451|ref|XP_015161406.1|/8.85377e-58/PREDICTED: uncharacterized protein LOC107059406, partial [Solanum tuberosum]
gene_58492	552	58	55	226	118	2.3341	1.58767	up	5.50189e-05	0.00255736	-	-	-	-	gi|697105493|ref|XP_009606560.1|/1.03794e-86/PREDICTED: uncharacterized protein in LEU2 3'region [Nicotiana tomentosiformis]
gene_29391	1599	59	59	208	126	2.31603	1.47977	up	5.50747e-05	0.00255736	-	-	-	-	gi|697123399|ref|XP_009615691.1|;gi|697123397|ref|XP_009615690.1|/0;0/PREDICTED: uncharacterized protein LOC104108377 isoform X2 [Nicotiana tomentosiformis];PREDICTED: uncharacterized protein LOC104108377 isoform X1 [Nicotiana tomentosiformis]
gene_11782	1503	96	77	173	242	2.67735	1.21564	up	5.52691e-05	0.00256262	ko04144//Endocytosis;ko01100//Metabolic pathways;ko03008//Ribosome biogenesis in eukaryotes;ko04070//Phosphatidylinositol signaling system;ko04712//Circadian rhythm - plant;ko00562//Inositol phosphate metabolism	-	-	-	gi|698503072|ref|XP_009797154.1|/0/PREDICTED: uncharacterized protein LOC104243632 [Nicotiana sylvestris]
gene_35227	963	42	56	117	151	2.00384	1.41446	up	5.64073e-05	0.0025963	ko00270//Cysteine and methionine metabolism;ko01100//Metabolic pathways;ko01110//Biosynthesis of secondary metabolites	-	GO:0016705//oxidoreductase activity, acting on paired donors, with incorporation or reduction of molecular oxygen	GO:0044710	gi|698488622|ref|XP_009790903.1|/0/PREDICTED: 1-aminocyclopropane-1-carboxylate oxidase-like [Nicotiana sylvestris]
gene_4215	480	86	138	314	222	3.05097	1.24357	up	5.68653e-05	0.00261357	-	-	-	-	gi|697105926|ref|XP_009606793.1|;gi|697105924|ref|XP_009606792.1|/4.56402e-90;5.9232e-91/PREDICTED: uncharacterized protein LOC104101086 isoform X2 [Nicotiana tomentosiformis];PREDICTED: uncharacterized protein LOC104101086 isoform X1 [Nicotiana tomentosiformis]
gene_47298	1074	139	78	330	237	3.10073	1.35007	up	5.73568e-05	0.00262849	-	GO:0043231//intracellular membrane-bounded organelle	-	-	gi|697100682|ref|XP_009592322.1|/1.42462e-153/PREDICTED: uncharacterized protein LOC104089180 [Nicotiana tomentosiformis]
gene_38667	441	31	22	92	91	1.39409	1.74568	up	6.27544e-05	0.00281448	-	-	-	-	gi|697146728|ref|XP_009627511.1|/2.42997e-62/PREDICTED: uncharacterized protein LOC104118044 [Nicotiana tomentosiformis]
gene_69240	1014	12	13	42	72	0.654901	2.13319	up	6.3869e-05	0.00284425	-	-	-	-	gi|697180040|ref|XP_009598994.1|/0/PREDICTED: BURP domain-containing protein 3-like [Nicotiana tomentosiformis]
gene_24701	768	52	63	152	141	2.16337	1.31981	up	6.39722e-05	0.00284482	-	-	-	-	gi|698512605|ref|XP_009801313.1|/3.81634e-114/PREDICTED: uncharacterized protein LOC104247064 [Nicotiana sylvestris]
gene_22841	1350	34	41	88	145	1.75722	1.58962	up	6.5926e-05	0.00289916	-	-	-	-	gi|698469990|ref|XP_009783701.1|/0/PREDICTED: protein WVD2-like 1 [Nicotiana sylvestris]
gene_25209	534	22	29	59	151	1.51761	1.9843	up	6.66892e-05	0.0029244	-	-	GO:0003824//catalytic activity	-	gi|698514397|ref|XP_009802082.1|/4.7628e-114/PREDICTED: uncharacterized protein LOC104247701 [Nicotiana sylvestris]
gene_3769	1116	12	55	132	142	1.90225	2.0168	up	6.77813e-05	0.00296404	ko01100//Metabolic pathways;ko00280//Valine, leucine and isoleucine degradation;ko00770//Pantothenate and CoA biosynthesis;ko01110//Biosynthesis of secondary metabolites;ko00966//Glucosinolate biosynthesis;ko00290//Valine, leucine and isoleucine biosynthesis	-	-	-	gi|698442181|ref|XP_009762639.1|/0/PREDICTED: branched-chain-amino-acid aminotransferase 2, chloroplastic-like [Nicotiana sylvestris]
gene_34218	828	167	142	367	285	3.38921	1.04767	up	7.19471e-05	0.00311596	-	GO:0005911//cell-cell junction;GO:0044437;GO:0009536//plastid	GO:0019901//protein kinase binding	-	gi|697146209|ref|XP_009627247.1|/0/PREDICTED: hypersensitive-induced response protein 2-like [Nicotiana tomentosiformis]
gene_60772	1071	47	52	149	119	2.01639	1.40932	up	7.2342e-05	0.00312877	ko04626//Plant-pathogen interaction	-	GO:0003677//DNA binding;GO:0001071//nucleic acid binding transcription factor activity	GO:0006351//transcription, DNA-templated	gi|6472585|dbj|BAA87058.1|/0/WIZZ [Nicotiana tabacum]
gene_64075	480	41	80	296	122	2.5692	1.79034	up	7.58623e-05	0.00324981	-	-	-	-	gi|698571603|ref|XP_009774918.1|;gi|698571607|ref|XP_009774919.1|/5.04089e-32;1.24965e-90/PREDICTED: uncharacterized protein LOC104224898 isoform X1 [Nicotiana sylvestris];PREDICTED: uncharacterized protein LOC104224898 isoform X2 [Nicotiana sylvestris]
gene_28620	714	95	79	257	173	2.72786	1.27856	up	7.72503e-05	0.00329584	-	-	-	-	gi|697140967|ref|XP_009624591.1|/2.68099e-156/PREDICTED: transcription factor MYB48-like [Nicotiana tomentosiformis]
gene_84165	2679	93	79	262	169	2.72604	1.3001	up	7.92141e-05	0.00335942	ko04626//Plant-pathogen interaction	-	-	-	gi|697134674|ref|XP_009621385.1|/0/PREDICTED: probable LRR receptor-like serine/threonine-protein kinase At1g06840 isoform X1 [Nicotiana tomentosiformis]
gene_71127	849	44	25	124	103	1.71489	1.6778	up	8.13863e-05	0.00343052	-	GO:0044421;GO:0031012//extracellular matrix	GO:0008422//beta-glucosidase activity	GO:0033554//cellular response to stress;GO:0044238//primary metabolic process	gi|698457792|ref|XP_009780913.1|/0/PREDICTED: glucan endo-1,3-beta-glucosidase, acidic isoform GI9-like [Nicotiana sylvestris]
gene_24389	1485	13	7	87	33	0.684021	2.55389	up	8.26524e-05	0.00346075	ko01100//Metabolic pathways;ko01110//Biosynthesis of secondary metabolites;ko00940//Phenylpropanoid biosynthesis	-	-	-	gi|698463386|ref|XP_009782203.1|/0/PREDICTED: cytochrome P450 CYP736A12-like [Nicotiana sylvestris]
gene_15264	654	127	114	299	228	3.06848	1.1005	up	8.45428e-05	0.00353053	ko04712//Circadian rhythm - plant	GO:0044464	GO:0046914//transition metal ion binding	-	gi|697176875|ref|XP_009597386.1|/9.71305e-20/PREDICTED: probable salt tolerance-like protein At1g75540 [Nicotiana tomentosiformis]
gene_47177	1467	37	48	136	106	1.8532	1.48481	up	8.55783e-05	0.00356905	ko00908//Zeatin biosynthesis;ko01100//Metabolic pathways;ko00942//Anthocyanin biosynthesis;ko01110//Biosynthesis of secondary metabolites;ko00402//Benzoxazinoid biosynthesis;ko00940//Phenylpropanoid biosynthesis;ko00460//Cyanoamino acid metabolism	-	-	-	gi|697161328|ref|XP_009589440.1|;gi|697161330|ref|XP_009589441.1|/0;0/PREDICTED: 7-deoxyloganetic acid glucosyltransferase-like isoform X1 [Nicotiana tomentosiformis];PREDICTED: 7-deoxyloganetic acid glucosyltransferase-like isoform X2 [Nicotiana tomentosiformis]
gene_15170	1053	89	89	164	250	2.6845	1.17281	up	8.58381e-05	0.00357142	ko04626//Plant-pathogen interaction	-	GO:0003677//DNA binding;GO:0001071//nucleic acid binding transcription factor activity;GO:0005515//protein binding	GO:0006351//transcription, DNA-templated	gi|10798760|dbj|BAB16432.1|/0/WRKY transcription factor NtEIG-D48 [Nicotiana tabacum]
gene_25842	672	114	143	310	237	3.13181	1.06778	up	9.64716e-05	0.00396048	-	-	-	-	gi|697143281|ref|XP_009625749.1|/6.90938e-102/PREDICTED: uncharacterized protein LOC104116565 [Nicotiana tomentosiformis]
gene_81787	2022	1	6	24	28	-0.473234	2.82358	up	9.67348e-05	0.00396613	ko04626//Plant-pathogen interaction	-	GO:0016772//transferase activity, transferring phosphorus-containing groups;GO:0004672//protein kinase activity	-	gi|697155319|ref|XP_009631896.1|;gi|697155321|ref|XP_009631897.1|/0;5.95361e-129/PREDICTED: putative receptor-like protein kinase At4g00960 isoform X1 [Nicotiana tomentosiformis];PREDICTED: cysteine-rich receptor-like protein kinase 25 isoform X2 [Nicotiana tomentosiformis]
gene_36424	2361	22	46	75	186	1.84058	1.89264	up	9.74706e-05	0.00399111	-	-	-	-	gi|697130795|ref|XP_009619449.1|/0/PREDICTED: subtilisin-like protease isoform X1 [Nicotiana tomentosiformis]
gene_60735	558	26	59	175	106	2.01368	1.71715	up	0.00010023	0.00409345	-	-	-	-	gi|698498472|ref|XP_009795139.1|/6.27942e-91/PREDICTED: uncharacterized protein LOC104241880 [Nicotiana sylvestris]
gene_52248	1353	1267	1070	1624	3860	6.38085	1.16895	up	0.000102063	0.00414682	ko04145//Phagosome	GO:0032991//macromolecular complex;GO:0015630//microtubule cytoskeleton	GO:0017111//nucleoside-triphosphatase activity;GO:0032550;GO:0005198//structural molecule activity	GO:0009154//purine ribonucleotide catabolic process;GO:0043623//cellular protein complex assembly	gi|697133501|ref|XP_009620798.1|/0/PREDICTED: tubulin alpha chain [Nicotiana tomentosiformis]
gene_19456	1995	107	97	184	273	2.8427	1.1177	up	0.000104195	0.00420096	-	-	GO:0046872//metal ion binding	-	gi|698418830|ref|XP_009783994.1|/0/PREDICTED: fimbrin-like protein 2 [Nicotiana sylvestris]
gene_30591	1206	15	4	38	78	0.614264	2.52845	up	0.000107061	0.00427823	-	-	GO:0005488	-	gi|698480519|ref|XP_009787306.1|/0/PREDICTED: protein SHOOT GRAVITROPISM 5-like isoform X1 [Nicotiana sylvestris]
gene_38371	1113	135	70	190	428	3.14809	1.52259	up	0.000107895	0.0042942	ko01110//Biosynthesis of secondary metabolites;ko00904//Diterpenoid biosynthesis	-	GO:0016705//oxidoreductase activity, acting on paired donors, with incorporation or reduction of molecular oxygen;GO:0005515//protein binding	GO:0044710;GO:0009639//response to red or far red light;GO:0001101//response to acid chemical	gi|985482239|ref|NP_001306263.1|/1.09809e-105/gibberellin 3-beta-dioxygenase 1-like [Nicotiana sylvestris]
gene_83513	1560	10	17	53	57	0.640213	1.98875	up	0.000121419	0.00476147	ko04120//Ubiquitin mediated proteolysis	-	-	-	gi|697164561|ref|XP_009591088.1|;gi|698488313|ref|XP_009790764.1|/0;0/PREDICTED: uncharacterized protein LOC104088155 isoform X3 [Nicotiana tomentosiformis];PREDICTED: uncharacterized protein LOC104238167 isoform X1 [Nicotiana sylvestris]
gene_34534	444	29	54	180	94	1.98155	1.71564	up	0.000124043	0.00483955	-	-	GO:0043169//cation binding	GO:0006812//cation transport	gi|697108501|ref|XP_009608111.1|/6.16966e-106/PREDICTED: heavy metal-associated isoprenylated plant protein 26 [Nicotiana tomentosiformis]
gene_74232	1188	104	110	231	217	2.85216	1.0349	up	0.000124178	0.00483955	ko04626//Plant-pathogen interaction;ko04075//Plant hormone signal transduction	-	GO:0004713//protein tyrosine kinase activity;GO:0032550	GO:0006468//protein phosphorylation	gi|697146114|ref|XP_009627196.1|/0/PREDICTED: putative serine/threonine-protein kinase {ECO:0000250|UniProtKB:Q9FE20, ECO:0000303|Ref.2} [Nicotiana tomentosiformis]
gene_33868	1335	123	149	210	439	3.30762	1.20489	up	0.00012897	0.00499543	-	GO:0005911//cell-cell junction;GO:0043231//intracellular membrane-bounded organelle	-	-	gi|697174196|ref|XP_009596040.1|/1.03739e-67/PREDICTED: neurogenic protein mastermind-like [Nicotiana tomentosiformis]
gene_1670	1992	172	141	260	394	3.38652	1.01465	up	0.000131983	0.00509058	-	-	GO:0016759//cellulose synthase activity	-	gi|697129003|ref|XP_009618557.1|/0/PREDICTED: xyloglucan glycosyltransferase 4 [Nicotiana tomentosiformis]
gene_72150	459	30	29	97	86	1.43008	1.59896	up	0.000132233	0.00509058	-	-	-	-	gi|965600715|dbj|BAT87893.1|/1.08736e-19/hypothetical protein VIGAN_05131200 [Vigna angularis var. angularis]
gene_42423	1521	9	0	55	25	0.0720717	3.08358	up	0.000142889	0.0054279	ko00943//Isoflavonoid biosynthesis;ko00903//Limonene and pinene degradation;ko01100//Metabolic pathways;ko00945//Stilbenoid, diarylheptanoid and gingerol biosynthesis;ko01110//Biosynthesis of secondary metabolites;ko00940//Phenylpropanoid biosynthesis;ko00460//Cyanoamino acid metabolism;ko00904//Diterpenoid biosynthesis	-	GO:0016491//oxidoreductase activity;GO:0005488;GO:0016705//oxidoreductase activity, acting on paired donors, with incorporation or reduction of molecular oxygen;GO:0004497//monooxygenase activity	-	gi|698500225|ref|XP_009795889.1|/0/PREDICTED: premnaspirodiene oxygenase-like [Nicotiana sylvestris]
gene_28134	780	169	182	265	475	3.55424	1.02833	up	0.000143158	0.00543158	-	GO:0031224//intrinsic component of membrane	-	GO:0044765	gi|697185250|ref|XP_009601651.1|/3.07834e-106/PREDICTED: bidirectional sugar transporter SWEET3b [Nicotiana tomentosiformis]
gene_81210	594	81	156	262	270	3.06017	1.14441	up	0.00014981	0.00562612	ko04626//Plant-pathogen interaction;ko04075//Plant hormone signal transduction	-	GO:0016491//oxidoreductase activity	GO:0008152//metabolic process	gi|697190883|ref|XP_009604507.1|/5.57586e-139/PREDICTED: somatic embryogenesis receptor kinase 2-like [Nicotiana tomentosiformis]
gene_28340	663	40	38	117	101	1.71298	1.45019	up	0.000150136	0.0056286	ko00480//Glutathione metabolism	-	GO:0016765//transferase activity, transferring alkyl or aryl (other than methyl) groups	GO:0009755//hormone-mediated signaling pathway	gi|697128716|ref|XP_009618409.1|/1.20504e-146/PREDICTED: probable glutathione S-transferase [Nicotiana tomentosiformis]
gene_40217	1647	115	138	297	230	3.08867	1.03545	up	0.000150737	0.00563015	ko00908//Zeatin biosynthesis;ko01100//Metabolic pathways;ko00905//Brassinosteroid biosynthesis;ko01110//Biosynthesis of secondary metabolites	-	GO:0046914//transition metal ion binding;GO:0016491//oxidoreductase activity;GO:0046906//tetrapyrrole binding	GO:0044710	gi|698486703|ref|XP_009790069.1|/0/PREDICTED: cytochrome P450 734A1 [Nicotiana sylvestris]
gene_59371	1338	96	67	171	210	2.57	1.17915	up	0.000158323	0.00586578	-	-	GO:0046914//transition metal ion binding	-	gi|697129674|ref|XP_009618898.1|/0/PREDICTED: putative E3 ubiquitin-protein ligase XBAT31 [Nicotiana tomentosiformis]
gene_44745	1827	79	132	256	215	2.89341	1.13904	up	0.000160553	0.00592749	-	GO:0016020//membrane	-	-	gi|698521662|ref|XP_009757633.1|/0/PREDICTED: protein NRT1/ PTR FAMILY 4.4-like [Nicotiana sylvestris]
gene_27752	870	20	38	90	95	1.43071	1.64494	up	0.000166456	0.00611678	-	-	-	-	gi|698582526|ref|XP_009777851.1|/0/PREDICTED: dof zinc finger protein DOF2.1-like [Nicotiana sylvestris]
gene_11842	2157	276	329	409	1006	4.43011	1.1715	up	0.000178208	0.00648812	-	GO:0031224//intrinsic component of membrane;GO:0044459;GO:0043231//intracellular membrane-bounded organelle;GO:0043673	GO:0015301//anion:anion antiporter activity;GO:0015562//efflux transmembrane transporter activity;GO:0015103//inorganic anion transmembrane transporter activity	GO:0006820//anion transport;GO:0034220//ion transmembrane transport	gi|697163449|ref|XP_009590549.1|;gi|697163451|ref|XP_009590550.1|/0;0/PREDICTED: boron transporter 1-like isoform X1 [Nicotiana tomentosiformis];PREDICTED: boron transporter 1-like isoform X2 [Nicotiana tomentosiformis]
gene_18398	333	10	13	52	44	0.452706	2.02439	up	0.000178782	0.00650151	-	-	-	-	gi|698583999|ref|XP_009778240.1|/1.38772e-59/PREDICTED: agamous-like MADS-box protein AGL27 isoform X2 [Nicotiana sylvestris]
gene_4045	690	99	126	239	223	2.904	1.01056	up	0.000179536	0.00651236	-	-	-	-	gi|697161610|ref|XP_009589589.1|/7.40205e-149/PREDICTED: DCN1-like protein 4 [Nicotiana tomentosiformis]
gene_16056	1071	59	11	155	153	2.05758	2.07516	up	0.000183596	0.00663068	ko01100//Metabolic pathways;ko00630//Glyoxylate and dicarboxylate metabolism;ko00910//Nitrogen metabolism;ko00250//Alanine, aspartate and glutamate metabolism;ko00330//Arginine and proline metabolism	GO:0044424	GO:0016211;GO:0032550	GO:0006541//glutamine metabolic process;GO:0071941	gi|697149599|ref|XP_009629012.1|/0/PREDICTED: glutamine synthetase-like [Nicotiana tomentosiformis]
gene_15216	2403	13	18	68	51	0.769033	1.91118	up	0.000185301	0.00666935	ko04075//Plant hormone signal transduction	-	GO:0036094//small molecule binding;GO:0004672//protein kinase activity;GO:1901363;GO:0097159//organic cyclic compound binding	GO:0009987//cellular process	gi|698569101|ref|XP_009774242.1|/0/PREDICTED: putative receptor protein kinase ZmPK1 [Nicotiana sylvestris]
gene_63996	1923	3	5	25	25	-0.492684	2.57818	up	0.000191584	0.00684859	-	-	-	-	gi|697149659|ref|XP_009629037.1|/0/PREDICTED: uncharacterized protein At1g04910-like isoform X1 [Nicotiana tomentosiformis]
gene_21840	672	58	37	97	192	2.06738	1.54384	up	0.000192111	0.00685493	ko00480//Glutathione metabolism	-	-	-	gi|698476596|ref|XP_009785599.1|/6.17181e-164/PREDICTED: glutathione S-transferase U9 [Nicotiana sylvestris]
gene_20823	726	84	49	185	158	2.38679	1.32719	up	0.000202644	0.00713874	-	-	GO:0005488	-	gi|698516460|ref|XP_009803110.1|/1.87042e-179/PREDICTED: PCTP-like protein [Nicotiana sylvestris]
gene_801	1260	182	105	351	293	3.34462	1.12687	up	0.00020988	0.00737717	ko00531//Glycosaminoglycan degradation;ko01100//Metabolic pathways	-	-	-	gi|698588865|ref|XP_009779584.1|/1.8404e-168/PREDICTED: heparan-alpha-glucosaminide N-acetyltransferase-like [Nicotiana sylvestris]
gene_37252	867	60	42	113	157	2.02885	1.35495	up	0.000210819	0.00740192	-	-	-	-	gi|698532608|ref|XP_009763127.1|/0/PREDICTED: patatin-like protein 2 [Nicotiana sylvestris]
gene_42254	2652	62	63	151	143	2.20195	1.20122	up	0.000211896	0.00742319	ko00230//Purine metabolism;ko01100//Metabolic pathways;ko04626//Plant-pathogen interaction;ko00240//Pyrimidine metabolism;ko03020//RNA polymerase	-	-	-	gi|698543995|ref|XP_009766920.1|/0/PREDICTED: putative late blight resistance protein homolog R1B-16, partial [Nicotiana sylvestris]
gene_73384	1755	44	54	125	121	1.92184	1.29709	up	0.000213277	0.00745501	-	-	-	GO:0051234//establishment of localization	gi|697170727|ref|XP_009594286.1|/0/PREDICTED: protein NRT1/ PTR FAMILY 4.6-like [Nicotiana tomentosiformis]
gene_17131	1245	125	165	422	236	3.37226	1.17022	up	0.000214876	0.00748944	ko04712//Circadian rhythm - plant	-	-	-	gi|698521680|ref|XP_009757642.1|/0/PREDICTED: transcription factor bHLH130-like [Nicotiana sylvestris]
gene_10826	1332	11	5	66	27	0.343499	2.50116	up	0.000214975	0.00748944	-	-	-	-	gi|698491633|ref|XP_009792227.1|/1.47575e-175/PREDICTED: ethylene-responsive transcription factor ABR1-like isoform X1 [Nicotiana sylvestris]
gene_84247	711	58	96	108	508	3.03441	1.93722	up	0.000217625	0.00756506	-	-	-	-	-
gene_12653	666	5	14	44	44	0.306331	2.17546	up	0.000221284	0.00766689	ko00480//Glutathione metabolism	-	GO:0016765//transferase activity, transferring alkyl or aryl (other than methyl) groups	GO:0009755//hormone-mediated signaling pathway	gi|697165603|ref|XP_009591608.1|/2.12296e-151/PREDICTED: probable glutathione S-transferase parC [Nicotiana tomentosiformis]
gene_59810	1332	41	49	127	108	1.84383	1.35662	up	0.000222429	0.0076981	-	-	GO:0097159//organic cyclic compound binding;GO:0043169//cation binding	-	gi|698471605|ref|XP_009784070.1|/0/PREDICTED: zinc finger protein MAGPIE-like [Nicotiana sylvestris]
gene_14853	861	43	32	92	121	1.66905	1.4584	up	0.000222758	0.00770101	-	GO:0031224//intrinsic component of membrane	-	GO:0051234//establishment of localization	gi|698513431|ref|XP_009801656.1|/0/PREDICTED: aquaporin NIP2-1-like [Nicotiana sylvestris]
gene_16881	306	37	56	99	155	1.92517	1.40966	up	0.000224843	0.00772244	-	-	GO:0005515//protein binding	-	gi|697115925|ref|XP_009611879.1|/1.36141e-40/PREDICTED: transcription factor bHLH148-like [Nicotiana tomentosiformis]
gene_67067	975	159	90	281	280	3.14244	1.12756	up	0.000226024	0.00773759	-	GO:0043231//intracellular membrane-bounded organelle	GO:0016788//hydrolase activity, acting on ester bonds	GO:0090304;GO:0032446//protein modification by small protein conjugation	gi|697156119|ref|XP_009586807.1|/0/PREDICTED: bifunctional nuclease 2-like [Nicotiana tomentosiformis]
gene_20962	2379	28	31	74	107	1.41087	1.57268	up	0.000230275	0.00784055	-	GO:0031224//intrinsic component of membrane	-	GO:0009267//cellular response to starvation	gi|697120941|ref|XP_009614439.1|/0/PREDICTED: phosphate transporter PHO1 homolog 1 isoform X2 [Nicotiana tomentosiformis]
gene_4113	681	85	92	183	192	2.59146	1.04947	up	0.000235912	0.00799793	ko04141//Protein processing in endoplasmic reticulum;ko01100//Metabolic pathways;ko03010//Ribosome;ko00563//Glycosylphosphatidylinositol(GPI)-anchor biosynthesis;ko04120//Ubiquitin mediated proteolysis	-	-	-	gi|698583408|ref|XP_009778091.1|/1.17049e-151/PREDICTED: E3 ubiquitin-protein ligase At3g02290-like [Nicotiana sylvestris]
gene_3340	840	13	18	52	61	0.70775	1.82541	up	0.000237214	0.00803344	ko00860//Porphyrin and chlorophyll metabolism;ko01110//Biosynthesis of secondary metabolites;ko00901//Indole alkaloid biosynthesis	-	GO:0052689//carboxylic ester hydrolase activity	GO:0009683//indoleacetic acid metabolic process;GO:0044767	gi|698451424|ref|XP_009777586.1|/0/PREDICTED: methylesterase 17-like [Nicotiana sylvestris]
gene_46511	1452	119	97	218	229	2.85417	1.01068	up	0.000239238	0.00808459	ko01100//Metabolic pathways;ko00592//alpha-Linolenic acid metabolism	-	GO:0046914//transition metal ion binding;GO:0016491//oxidoreductase activity;GO:0046906//tetrapyrrole binding	GO:0044710	gi|697146404|ref|XP_009627350.1|/0/PREDICTED: 9-divinyl ether synthase-like [Nicotiana tomentosiformis]
gene_15297	816	83	117	199	219	2.7497	1.0334	up	0.000240031	0.00809406	ko01100//Metabolic pathways;ko00750//Vitamin B6 metabolism	-	-	-	gi|662552173|gb|AIE54289.1|/0/psi14B protein [Nicotiana tabacum]
gene_8536	936	160	116	325	257	3.22778	1.04315	up	0.000242274	0.00814357	-	-	-	GO:0044238//primary metabolic process	gi|697117421|ref|XP_009612649.1|/0/PREDICTED: patatin-like protein 2 [Nicotiana tomentosiformis]
gene_29394	483	35	19	95	85	1.38477	1.69335	up	0.000242712	0.00814958	ko04141//Protein processing in endoplasmic reticulum	GO:0043231//intracellular membrane-bounded organelle;GO:0009532//plastid stroma	-	GO:0050896//response to stimulus;GO:0009314//response to radiation	gi|697123415|ref|XP_009615700.1|/2.46978e-70/PREDICTED: chaperone protein dnaJ 8, chloroplastic-like [Nicotiana tomentosiformis]
gene_42653	639	93	44	280	143	2.62651	1.59625	up	0.000243715	0.00815259	ko04075//Plant hormone signal transduction	-	-	GO:0050794//regulation of cellular process;GO:0009639//response to red or far red light;GO:0006351//transcription, DNA-templated	gi|697110011|ref|XP_009608871.1|/1.89695e-143/PREDICTED: auxin-responsive protein IAA20-like [Nicotiana tomentosiformis]
gene_68381	519	96	47	202	176	2.51541	1.35902	up	0.000244395	0.00815259	-	-	-	-	gi|697171336|ref|XP_009594599.1|/6.96201e-108/PREDICTED: uncharacterized protein LOC104091051 isoform X1 [Nicotiana tomentosiformis]
gene_1704	909	51	58	98	204	2.16059	1.41855	up	0.000244611	0.00815259	-	-	GO:0016759//cellulose synthase activity	-	gi|698479408|ref|XP_009786792.1|/0/PREDICTED: xyloglucan glycosyltransferase 4 [Nicotiana sylvestris]
gene_84724	513	28	7	62	106	1.17733	2.18831	up	0.000253181	0.0083587	-	-	-	-	gi|545911810|gb|AGW81769.1|/2.75859e-120/EF2 protein [Nicotiana tabacum]
gene_38721	1473	1964	896	3780	2908	6.69507	1.18313	up	0.000261654	0.00855777	-	-	GO:0004175//endopeptidase activity	GO:0016485//protein processing	gi|27544006|dbj|BAC54827.1|/0/vacuolar processing enzyme-1a [Nicotiana tabacum]
gene_50824	3069	14	6	43	49	0.369503	2.1428	up	0.000269126	0.00872969	ko04626//Plant-pathogen interaction	-	-	-	gi|698557793|ref|XP_009771122.1|/0/PREDICTED: probable leucine-rich repeat receptor-like protein kinase At1g35710 [Nicotiana sylvestris]
gene_23521	1269	40	20	83	113	1.50428	1.652	up	0.000275879	0.00883419	-	-	-	GO:0044699	gi|698446876|ref|XP_009769917.1|/0/PREDICTED: transcription factor MYB86-like [Nicotiana sylvestris]
gene_73804	486	59	52	189	110	2.17918	1.40695	up	0.00027599	0.00883419	-	-	-	-	gi|698530796|ref|XP_009762223.1|/1.45707e-67/PREDICTED: HMG-Y-related protein A-like [Nicotiana sylvestris]
gene_76031	1344	76	77	186	155	2.4377	1.12721	up	0.000278362	0.00888307	-	GO:0031224//intrinsic component of membrane	-	-	gi|697143335|ref|XP_009625775.1|/0/PREDICTED: proline transporter 2-like [Nicotiana tomentosiformis]
gene_2527	534	55	61	118	158	2.10174	1.21031	up	0.000286684	0.00908465	-	-	GO:0008238//exopeptidase activity	GO:0016485//protein processing	gi|698508645|ref|XP_009799578.1|/3.05395e-130/PREDICTED: josephin-like protein [Nicotiana sylvestris]
gene_7632	861	50	50	119	125	1.92171	1.25085	up	0.000303484	0.00952094	ko04075//Plant hormone signal transduction	GO:0043231//intracellular membrane-bounded organelle;GO:0031224//intrinsic component of membrane	GO:0042562//hormone binding;GO:0080161//auxin transmembrane transporter activity;GO:0015291//secondary active transmembrane transporter activity	GO:0060918//auxin transport;GO:0051707//response to other organism;GO:0010053//root epidermal cell differentiation;GO:0001738//morphogenesis of a polarized epithelium;GO:0046942//carboxylic acid transport;GO:0009755//hormone-mediated signaling pathway;GO:0009791//post-embryonic development;GO:0009630//gravitropism	gi|697116646|ref|XP_009612241.1|/0/PREDICTED: auxin transporter-like protein 4 [Nicotiana tomentosiformis]
gene_7533	1464	64	47	154	125	2.10433	1.29531	up	0.000304285	0.00953261	ko04075//Plant hormone signal transduction	GO:0043231//intracellular membrane-bounded organelle;GO:0031224//intrinsic component of membrane	GO:0042562//hormone binding;GO:0080161//auxin transmembrane transporter activity;GO:0015291//secondary active transmembrane transporter activity	GO:0060918//auxin transport;GO:0051707//response to other organism;GO:0010053//root epidermal cell differentiation;GO:0001738//morphogenesis of a polarized epithelium;GO:0046942//carboxylic acid transport;GO:0009755//hormone-mediated signaling pathway;GO:0009791//post-embryonic development;GO:0009630//gravitropism	gi|697116646|ref|XP_009612241.1|/0/PREDICTED: auxin transporter-like protein 4 [Nicotiana tomentosiformis]
gene_69025	1515	29	8	210	40	1.69102	2.7336	up	0.000311769	0.00972462	ko00943//Isoflavonoid biosynthesis;ko00903//Limonene and pinene degradation;ko01100//Metabolic pathways;ko00945//Stilbenoid, diarylheptanoid and gingerol biosynthesis;ko01110//Biosynthesis of secondary metabolites;ko00904//Diterpenoid biosynthesis	GO:0031224//intrinsic component of membrane	GO:0046914//transition metal ion binding;GO:0016491//oxidoreductase activity;GO:0046906//tetrapyrrole binding	GO:0044710	gi|698513891|ref|XP_009801864.1|/0/PREDICTED: LOW QUALITY PROTEIN: 5-epiaristolochene 1,3-dihydroxylase-like [Nicotiana sylvestris]
gene_23999	555	55	41	98	164	1.97137	1.39493	up	0.000314022	0.00976409	-	-	-	-	gi|698530456|ref|XP_009762052.1|;gi|698530460|ref|XP_009762054.1|/5.81557e-120;3.09029e-82/PREDICTED: axial regulator YABBY 5-like isoform X1 [Nicotiana sylvestris];PREDICTED: axial regulator YABBY 5-like isoform X3 [Nicotiana sylvestris]
gene_10791	975	1038	465	2230	1433	5.81323	1.24769	up	0.000328728	0.0101387	ko01100//Metabolic pathways;ko01110//Biosynthesis of secondary metabolites;ko00940//Phenylpropanoid biosynthesis;ko00360//Phenylalanine metabolism	-	GO:0046906//tetrapyrrole binding;GO:0016209//antioxidant activity;GO:0043169//cation binding;GO:0003824//catalytic activity	GO:0042743//hydrogen peroxide metabolic process;GO:0006950//response to stress;GO:0044710	gi|697133576|ref|XP_009620837.1|/0/PREDICTED: lignin-forming anionic peroxidase [Nicotiana tomentosiformis]
gene_4357	636	34	42	118	91	1.66044	1.43393	up	0.000328962	0.0101387	ko04075//Plant hormone signal transduction	-	-	GO:0009987//cellular process;GO:0050896//response to stimulus	gi|698545620|ref|XP_009767450.1|/7.2809e-138/PREDICTED: auxin-responsive protein IAA29-like [Nicotiana sylvestris]
gene_14191	1851	332	391	1060	506	4.64096	1.10639	up	0.00034264	0.0104277	ko01100//Metabolic pathways;ko01110//Biosynthesis of secondary metabolites;ko00940//Phenylpropanoid biosynthesis;ko00360//Phenylalanine metabolism;ko00130//Ubiquinone and other terpenoid-quinone biosynthesis	-	GO:0016405//CoA-ligase activity	-	gi|698485576|ref|XP_009789560.1|/0/PREDICTED: probable acyl-activating enzyme 6 [Nicotiana sylvestris]
gene_49314	1110	61	107	178	199	2.56913	1.13921	up	0.000344093	0.0104508	ko04075//Plant hormone signal transduction	GO:0043231//intracellular membrane-bounded organelle	GO:0019900//kinase binding	GO:0051726//regulation of cell cycle;GO:0044772//mitotic cell cycle phase transition;GO:0009725//response to hormone;GO:0009791//post-embryonic development;GO:0034285;GO:0008283//cell proliferation	gi|90991353|dbj|BAE93057.1|/0/cyclin [Nicotiana tabacum]
gene_57943	1230	51	32	87	163	1.86777	1.53064	up	0.000344665	0.0104508	-	-	GO:0005488	-	gi|697124656|ref|XP_009616334.1|/0/PREDICTED: protein SHOOT GRAVITROPISM 5-like isoform X1 [Nicotiana tomentosiformis]
gene_35229	1311	86	60	186	156	2.42211	1.19222	up	0.000348496	0.0105067	ko01100//Metabolic pathways;ko00561//Glycerolipid metabolism	GO:0031224//intrinsic component of membrane;GO:0042175//nuclear outer membrane-endoplasmic reticulum membrane network;GO:0043231//intracellular membrane-bounded organelle	GO:0016411//acylglycerol O-acyltransferase activity	GO:0006641//triglyceride metabolic process	gi|698588538|ref|XP_009779492.1|/0/PREDICTED: diacylglycerol O-acyltransferase 1-like [Nicotiana sylvestris]
gene_20996	783	27	32	60	141	1.51485	1.71242	up	0.000348568	0.0105067	-	GO:0031224//intrinsic component of membrane	-	GO:0044765	gi|698498305|ref|XP_009795065.1|/1.34435e-110/PREDICTED: bidirectional sugar transporter SWEET3 [Nicotiana sylvestris]
gene_1050	1206	21	19	90	54	1.05444	1.82062	up	0.000349936	0.0105215	-	-	-	-	gi|697122332|ref|XP_009615152.1|/0/PREDICTED: cytochrome b561 and DOMON domain-containing protein At5g47530-like [Nicotiana tomentosiformis]
gene_43146	885	2	17	32	92	0.683816	2.65462	up	0.000353956	0.0106049	-	GO:0031224//intrinsic component of membrane	GO:0015291//secondary active transmembrane transporter activity;GO:0015103//inorganic anion transmembrane transporter activity	GO:0008272//sulfate transport;GO:0044763	gi|697119684|ref|XP_009613801.1|/0/PREDICTED: probable sulfate transporter 3.5 isoform X1 [Nicotiana tomentosiformis]
gene_81008	2055	69	70	141	168	2.29331	1.11414	up	0.000362818	0.0108326	ko04626//Plant-pathogen interaction	GO:0016020//membrane	GO:0016491//oxidoreductase activity;GO:0016301//kinase activity	GO:0006796//phosphate-containing compound metabolic process	gi|698485738|ref|XP_009789637.1|/0/PREDICTED: probable leucine-rich repeat receptor-like protein kinase At5g63930 [Nicotiana sylvestris]
gene_3460	1278	7	12	59	30	0.326913	2.20383	up	0.000366727	0.0109287	-	GO:0016020//membrane	-	-	gi|697160135|ref|XP_009588848.1|/7.89883e-118/PREDICTED: proton-coupled amino acid transporter 3-like [Nicotiana tomentosiformis]
gene_63117	624	14	11	80	33	0.663072	2.15138	up	0.000376339	0.011194	-	GO:0043231//intracellular membrane-bounded organelle	-	-	gi|697124514|ref|XP_009616256.1|/2.35955e-123/PREDICTED: uncharacterized protein LOC104108833 [Nicotiana tomentosiformis]
gene_61516	1179	30	14	91	69	1.19623	1.81993	up	0.000380463	0.0112953	-	-	GO:0004175//endopeptidase activity;GO:0008236//serine-type peptidase activity	GO:0016485//protein processing	gi|698573918|ref|XP_009775532.1|;gi|698573914|ref|XP_009775531.1|;gi|698573911|ref|XP_009775530.1|/2.26473e-146;0;0/PREDICTED: prolyl endopeptidase isoform X3 [Nicotiana sylvestris];PREDICTED: prolyl endopeptidase isoform X2 [Nicotiana sylvestris];PREDICTED: prolyl endopeptidase isoform X1 [Nicotiana sylvestris]
gene_35063	717	7	6	26	37	-0.14743	2.21355	up	0.000386084	0.0113978	ko04130//SNARE interactions in vesicular transport	-	-	-	gi|697168271|ref|XP_009593014.1|/1.83788e-176/PREDICTED: probable VAMP-like protein At1g33475 [Nicotiana tomentosiformis]
gene_79265	375	8	17	72	37	0.618433	2.10781	up	0.000408791	0.0118791	-	-	-	-	gi|697179098|ref|XP_009598528.1|/2.31982e-67/PREDICTED: auxin-repressed 12.5 kDa protein-like isoform X1 [Nicotiana tomentosiformis]
[truncated: 427 more rows]
