# Supplementary material for: Physiological and transcriptomic analyses reveal the molecular networks of responses induced by exogenous trehalose in plant
Source: PLoS One. 2019 May 22;14(5):e0217204. doi: 10.1371/journal.pone.0217204 (PMC6530874; doi:10.1371/journal.pone.0217204)
Supplement: S5 Data — (XLSX) [file pone.0217204.s005.xlsx]

## Sheet: Sheet1
GeneID	length	shui_2h_1_readsCount(shui_2h)	shui_2h_2_readsCount(shui_2h)	hzt_50_2h_1_readsCount(hzt_50_2h)	hzt_50_2h_2_readsCount(hzt_50_2h)	logCPM	log2Ratio(hzt_50_2h/shui_2h)	Up-Down-Regulation(hzt_50_2h/shui_2h)	P-value	FDR	Pathway	GO Component	GO Function	GO Process	Blast nr
gene_50150	1020	21	32	121	283	2.30695	2.97815	up	2.04588e-09	3.81618e-06	-	-	-	-	gi|697183664|ref|XP_009600851.1|/0/PREDICTED: uncharacterized protein LOC104096217 isoform X1 [Nicotiana tomentosiformis]
gene_47567	1710	4	2	37	185	1.31151	5.16329	up	5.61752e-09	9.89619e-06	-	GO:0044444	GO:0004553//hydrolase activity, hydrolyzing O-glycosyl compounds	-	gi|698512318|ref|XP_009801178.1|/0/PREDICTED: alkaline/neutral invertase CINV2-like [Nicotiana sylvestris]
gene_14468	714	184	260	681	680	4.29513	1.71012	up	2.27431e-08	3.2781e-05	-	-	-	-	gi|697149505|ref|XP_009628963.1|;gi|697149509|ref|XP_009628965.1|/3.10324e-173;9.36702e-174/PREDICTED: uncharacterized protein LOC104119225 [Nicotiana tomentosiformis];PREDICTED: uncharacterized protein LOC104119227 [Nicotiana tomentosiformis]
gene_28966	1101	1138	812	2652	3372	6.42889	1.69274	up	1.25265e-07	0.000165506	-	GO:0043231//intracellular membrane-bounded organelle	GO:0003677//DNA binding;GO:0001071//nucleic acid binding transcription factor activity	GO:0009628//response to abiotic stimulus;GO:0042221//response to chemical;GO:0006950//response to stress;GO:0006351//transcription, DNA-templated;GO:0050896//response to stimulus	gi|698508049|ref|XP_009799323.1|;gi|698508052|ref|XP_009799324.1|/0;1.20686e-146/PREDICTED: heat shock factor protein HSF30 isoform X1 [Nicotiana sylvestris];PREDICTED: heat shock factor protein HSF30 isoform X2 [Nicotiana sylvestris]
gene_83726	1770	2036	1981	4981	6375	7.37197	1.57224	up	1.37982e-07	0.000175017	-	GO:0016020//membrane;GO:0044444;GO:0043231//intracellular membrane-bounded organelle;GO:0044424	-	GO:0000302//response to reactive oxygen species;GO:0009642//response to light intensity;GO:0010038//response to metal ion;GO:0010035//response to inorganic substance;GO:0006950//response to stress;GO:0009628//response to abiotic stimulus	gi|697191783|ref|XP_009604962.1|/0/PREDICTED: hsp70-Hsp90 organizing protein 3-like [Nicotiana tomentosiformis]
gene_36414	1059	2556	2845	6372	6606	7.6341	1.35224	up	4.82416e-06	0.00373108	-	-	-	-	gi|697180962|ref|XP_009599464.1|/0/PREDICTED: uncharacterized protein LOC104095124 [Nicotiana tomentosiformis]
gene_7136	2361	137	143	358	359	3.44193	1.44297	up	5.69403e-06	0.00419902	ko01100//Metabolic pathways;ko00950//Isoquinoline alkaloid biosynthesis;ko00410//beta-Alanine metabolism;ko00350//Tyrosine metabolism;ko00260//Glycine, serine and threonine metabolism;ko00960//Tropane, piperidine and pyridine alkaloid biosynthesis;ko01110//Biosynthesis of secondary metabolites;ko00360//Phenylalanine metabolism	-	GO:0046914//transition metal ion binding;GO:0016641//oxidoreductase activity, acting on the CH-NH2 group of donors, oxygen as acceptor;GO:0048037//cofactor binding	GO:0044710;GO:1901564	gi|697105215|ref|XP_009606421.1|/0/PREDICTED: copper amine oxidase 1-like [Nicotiana tomentosiformis]
gene_15477	324	105	157	279	411	3.3602	1.47246	up	1.54599e-05	0.0096124	-	-	-	-	gi|697143628|ref|XP_009625933.1|/9.86411e-72/PREDICTED: uncharacterized protein LOC104116716 isoform X2 [Nicotiana tomentosiformis]
gene_44397	606	21	8	108	74	1.26354	2.7284	up	1.71906e-05	0.010483	ko00340//Histidine metabolism;ko01100//Metabolic pathways;ko01110//Biosynthesis of secondary metabolites	-	GO:0016462//pyrophosphatase activity;GO:0019238//cyclohydrolase activity	GO:0006547//histidine metabolic process	gi|697118544|ref|XP_009613200.1|/3.74895e-146/PREDICTED: histidine biosynthesis bifunctional protein hisIE, chloroplastic [Nicotiana tomentosiformis]
gene_21793	1896	448	330	851	949	4.80339	1.28344	up	2.41169e-05	0.0131853	-	GO:0031224//intrinsic component of membrane;GO:0016020//membrane	GO:0046873//metal ion transmembrane transporter activity	GO:0030001//metal ion transport;GO:0034220//ion transmembrane transport	gi|698437262|ref|XP_009803253.1|/0/PREDICTED: potassium transporter 2-like, partial [Nicotiana sylvestris]
gene_13716	402	869	959	1981	2052	5.98498	1.22875	up	2.65442e-05	0.0142664	-	GO:0031224//intrinsic component of membrane;GO:0012505//endomembrane system;GO:0044424	-	GO:0012501//programmed cell death;GO:0006631//fatty acid metabolic process;GO:0006950//response to stress;GO:0006984//ER-nucleus signaling pathway	gi|698495543|ref|XP_009793880.1|/2.53051e-94/PREDICTED: bax inhibitor 1-like isoform X2 [Nicotiana sylvestris]
gene_82596	1764	1035	1940	4982	3233	6.93563	1.58981	up	2.87979e-05	0.0149167	-	GO:0031224//intrinsic component of membrane	-	GO:0015833//peptide transport	gi|698583902|ref|XP_009778211.1|/0/PREDICTED: protein NRT1/ PTR FAMILY 6.2-like [Nicotiana sylvestris]
gene_78972	1854	35	22	73	215	1.90339	2.3596	up	2.91198e-05	0.0149167	-	-	-	-	gi|698483598|ref|XP_009788651.1|;gi|698433103|ref|XP_009797034.1|/2.76273e-31;9.58657e-105/PREDICTED: uncharacterized protein LOC104236431 [Nicotiana sylvestris];PREDICTED: uncharacterized protein LOC104243519 isoform X3 [Nicotiana sylvestris]
gene_6132	1956	14505	24044	44520	46960	10.4526	1.34353	up	3.06509e-05	0.0153716	ko04144//Endocytosis;ko04141//Protein processing in endoplasmic reticulum;ko03040//Spliceosome	-	GO:0032550	GO:0050896//response to stimulus	gi|698471279|ref|XP_009784009.1|/0/PREDICTED: heat shock cognate 70 kDa protein [Nicotiana sylvestris]
gene_25444	3009	6	8	35	55	0.262691	2.73216	up	3.67533e-05	0.0170932	-	GO:0005911//cell-cell junction	GO:0032550;GO:0004672//protein kinase activity;GO:0015631//tubulin binding	GO:0044699;GO:0006464//cellular protein modification process;GO:0006796//phosphate-containing compound metabolic process;GO:0000911//cytokinesis by cell plate formation;GO:0007349//cellularization	gi|697189329|ref|XP_009603717.1|/0/PREDICTED: serine/threonine-protein kinase ULK4 [Nicotiana tomentosiformis]
gene_11384	747	143	63	927	211	3.93645	2.59601	up	4.02614e-05	0.0182384	-	GO:0031224//intrinsic component of membrane	-	GO:0051234//establishment of localization	gi|698495302|ref|XP_009793775.1|/1.44111e-162/PREDICTED: aquaporin TIP2-1-like [Nicotiana sylvestris]
gene_84087	921	2175	1487	4313	4179	7.04323	1.29206	up	7.61568e-05	0.028411	-	-	-	-	gi|698561424|ref|XP_009772124.1|/0/PREDICTED: uncharacterized protein LOC104222582 [Nicotiana sylvestris]
gene_44172	1722	18018	21265	36430	47001	10.3621	1.16426	up	8.59549e-05	0.030973	-	GO:0044424;GO:0043231//intracellular membrane-bounded organelle;GO:0044444	GO:1902936	GO:0006950//response to stress;GO:0044707;GO:0044267//cellular protein metabolic process;GO:0010038//response to metal ion	gi|355329948|dbj|BAL14273.1|;gi|697187043|ref|XP_009602562.1|/0;0/FK506-binding protein [Nicotiana tabacum];PREDICTED: peptidyl-prolyl cis-trans isomerase FKBP62-like [Nicotiana tomentosiformis]
gene_72440	1257	10221	12023	21773	24979	9.53558	1.15525	up	8.90776e-05	0.0314246	ko04141//Protein processing in endoplasmic reticulum	GO:0071944//cell periphery;GO:0044424	GO:0005515//protein binding;GO:0043167//ion binding	GO:0048731//system development;GO:0071704//organic substance metabolic process;GO:0044237//cellular metabolic process;GO:0009791//post-embryonic development;GO:0048608//reproductive structure development;GO:0009628//response to abiotic stimulus;GO:0044238//primary metabolic process;GO:0050789//regulation of biological process;GO:0006950//response to stress	gi|697167318|ref|XP_009592511.1|/0/PREDICTED: dnaJ protein homolog [Nicotiana tomentosiformis]
gene_82113	1017	18	24	83	83	1.2233	2.06747	up	9.10838e-05	0.0317392	-	-	-	-	gi|697190522|ref|XP_009604324.1|/0/PREDICTED: interactor of constitutive active ROPs 4-like isoform X1 [Nicotiana tomentosiformis]
gene_15046	2325	9	12	26	133	0.982248	2.92926	up	9.86168e-05	0.0339906	ko03430//Mismatch repair	-	-	-	gi|698547556|ref|XP_009768070.1|;gi|698547553|ref|XP_009768069.1|;gi|698547559|ref|XP_009768071.1|/0;0;0/PREDICTED: exonuclease 1 isoform X2 [Nicotiana sylvestris];PREDICTED: exonuclease 1 isoform X1 [Nicotiana sylvestris];PREDICTED: exonuclease 1 isoform X3 [Nicotiana sylvestris]
gene_24219	774	56	27	72	420	2.61017	2.56019	up	0.000114048	0.0365299	ko01100//Metabolic pathways;ko00564//Glycerophospholipid metabolism;ko00562//Inositol phosphate metabolism;ko00565//Ether lipid metabolism	-	GO:0016787//hydrolase activity	-	gi|697114583|ref|XP_009611203.1|/1.10769e-160/PREDICTED: non-specific phospholipase C1 isoform X1 [Nicotiana tomentosiformis]
gene_54095	954	7	6	46	34	0.132997	2.69545	up	0.000120138	0.0380958	ko01100//Metabolic pathways;ko00350//Tyrosine metabolism;ko01110//Biosynthesis of secondary metabolites;ko00010//Glycolysis / Gluconeogenesis;ko00071//Fatty acid metabolism	-	-	-	gi|698528470|ref|XP_009761067.1|/4.73956e-119/PREDICTED: zinc finger BED domain-containing protein RICESLEEPER 1-like [Nicotiana sylvestris]
gene_74223	2100	10237	12142	21597	24557	9.52577	1.12863	up	0.000131396	0.0404522	ko04141//Protein processing in endoplasmic reticulum;ko04626//Plant-pathogen interaction	GO:0030312//external encapsulating structure;GO:0031981//nuclear lumen;GO:0009532//plastid stroma;GO:0044437;GO:0005576//extracellular region;GO:0016020//membrane	GO:0032550;GO:0005515//protein binding	GO:0044267//cellular protein metabolic process;GO:0002218//activation of innate immune response;GO:0051592//response to calcium ion	gi|698523490|ref|XP_009758556.1|/0/PREDICTED: heat shock cognate protein 80-like [Nicotiana sylvestris]
gene_32	651	7125	10753	16323	22632	9.24765	1.20374	up	0.000136776	0.0413065	ko04141//Protein processing in endoplasmic reticulum	-	-	-	gi|697107491|ref|XP_009607580.1|/1.59703e-98/PREDICTED: small heat shock protein, chloroplastic [Nicotiana tomentosiformis]
gene_9015	1488	2	8	27	39	-0.153169	2.77482	up	0.000143579	0.0429517	-	-	-	-	gi|697160093|ref|XP_009588825.1|/0/PREDICTED: wall-associated receptor kinase 2-like [Nicotiana tomentosiformis]
gene_3540	645	199	284	488	521	4.01213	1.15392	up	0.000148242	0.0439324	-	-	-	-	gi|698588782|ref|XP_009779563.1|;gi|698588778|ref|XP_009779562.1|/3.51249e-115;4.23865e-96/PREDICTED: RNA-binding protein 42-like isoform X2 [Nicotiana sylvestris];PREDICTED: RNA-binding protein 42-like isoform X1 [Nicotiana sylvestris]
gene_15980	738	65	137	258	293	3.03262	1.54273	up	7.1e-05	0.0271254	-	-	-	-	gi|697185606|ref|XP_009601840.1|/1.17866e-176/PREDICTED: BI1-like protein isoform X1 [Nicotiana tomentosiformis]
gene_57216	489	140	175	457	671	3.96148	1.91185	up	1.18706e-09	2.3526e-06	-	-	-	-	gi|697186040|ref|XP_009602053.1|/1.76136e-93/PREDICTED: universal stress protein A-like protein [Nicotiana tomentosiformis]
gene_7898	1032	699	823	2658	3173	6.3145	2.01912	up	1.50596e-11	4.77541e-08	-	-	GO:0016740//transferase activity	-	gi|697181257|ref|XP_009599613.1|/0/PREDICTED: galactinol synthase 1-like [Nicotiana tomentosiformis]
gene_50814	2025	2339	4528	8565	12570	8.22846	1.70508	up	1.31871e-06	0.00144194	-	GO:0044464	GO:0004175//endopeptidase activity;GO:0016462//pyrophosphatase activity;GO:0032550	GO:0016485//protein processing;GO:0006915//apoptotic process	gi|697122036|ref|XP_009615004.1|/0/PREDICTED: ATP-dependent zinc metalloprotease FTSH 6, chloroplastic [Nicotiana tomentosiformis]
gene_66473	2025	1173	2443	8008	10943	7.92703	2.47827	up	1.84756e-11	5.32601e-08	-	GO:0044464;GO:0031224//intrinsic component of membrane	GO:0004175//endopeptidase activity;GO:0016462//pyrophosphatase activity;GO:0032550;GO:0046914//transition metal ion binding	GO:0016485//protein processing;GO:0006915//apoptotic process	gi|698496042|ref|XP_009794094.1|/1.40608e-71/PREDICTED: ATP-dependent zinc metalloprotease FTSH 6, chloroplastic [Nicotiana sylvestris]
gene_57393	2736	3164	4000	11800	14438	8.49498	1.9549	up	1.46081e-10	3.56325e-07	-	GO:0009532//plastid stroma;GO:0009526//plastid envelope	GO:0032550;GO:0016462//pyrophosphatase activity	GO:0009642//response to light intensity;GO:0006412//translation;GO:0000302//response to reactive oxygen species	gi|698483248|ref|XP_009788495.1|/0/PREDICTED: chaperone protein ClpB1 [Nicotiana sylvestris]
gene_84820	1026	1649	2031	3850	4318	6.99588	1.2362	up	2.91653e-05	0.0149167	-	-	-	-	gi|697119032|ref|XP_009613462.1|/0/PREDICTED: dnaJ homolog subfamily B member 1-like [Nicotiana tomentosiformis]
gene_63985	1722	711	1230	2922	3796	6.54328	1.87778	up	1.34455e-08	2.24398e-05	ko04144//Endocytosis;ko04141//Protein processing in endoplasmic reticulum;ko03040//Spliceosome	-	GO:0032550	GO:0009642//response to light intensity;GO:0000302//response to reactive oxygen species	gi|697163939|ref|XP_009590791.1|/0/PREDICTED: heat shock 70 kDa protein 8 [Nicotiana tomentosiformis]
gene_37099	456	26	41	532	431	3.51511	3.94501	up	6.31682e-24	2.00307e-19	ko04141//Protein processing in endoplasmic reticulum	GO:0009536//plastid	-	GO:0000302//response to reactive oxygen species;GO:0009642//response to light intensity	gi|698490603|ref|XP_009791785.1|/2.38075e-95/PREDICTED: small heat shock protein, chloroplastic [Nicotiana sylvestris]
gene_53608	1830	1276	1606	2833	3557	6.63813	1.22931	up	3.43195e-05	0.0164889	-	GO:0043231//intracellular membrane-bounded organelle	-	GO:0009411//response to UV;GO:0001101//response to acid chemical;GO:0019941//modification-dependent protein catabolic process;GO:0006605//protein targeting;GO:0036211	gi|697103712|ref|XP_009605659.1|;gi|848882817|ref|XP_012841732.1|/0;0/PREDICTED: polyubiquitin [Nicotiana tomentosiformis];PREDICTED: polyubiquitin-A-like isoform X2 [Erythranthe guttata]
gene_74962	867	219	219	439	690	4.07473	1.42947	up	3.50719e-06	0.00285162	-	-	GO:0005515//protein binding;GO:0003677//DNA binding	GO:0009653//anatomical structure morphogenesis;GO:0009908//flower development;GO:0044763;GO:0009888//tissue development;GO:0009639//response to red or far red light;GO:0009725//response to hormone;GO:0006351//transcription, DNA-templated;GO:0050794//regulation of cellular process	gi|697161365|ref|XP_009589459.1|/0/PREDICTED: homeobox-leucine zipper protein HAT4-like [Nicotiana tomentosiformis]
gene_73900	1653	7	4	25	97	0.575866	3.46297	up	1.31091e-05	0.0086602	ko01100//Metabolic pathways;ko00909//Sesquiterpenoid and triterpenoid biosynthesis;ko01110//Biosynthesis of secondary metabolites;ko00904//Diterpenoid biosynthesis	GO:0044424	GO:0046872//metal ion binding;GO:0016838	GO:0006950//response to stress;GO:0006721	gi|505588|gb|AAA19216.1|/0/5-epi-aristolochene synthase [Nicotiana tabacum]
gene_5605	435	190	124	309	457	3.54524	1.34319	up	0.000112174	0.0365299	-	-	-	-	gi|697106024|ref|XP_009606845.1|/1.18989e-85/PREDICTED: calcyclin-binding protein isoform X2 [Nicotiana tomentosiformis]
gene_22443	1074	387	405	775	954	4.76417	1.20317	up	2.2284e-05	0.0128477	-	GO:0043231//intracellular membrane-bounded organelle	GO:0003677//DNA binding;GO:0001071//nucleic acid binding transcription factor activity	GO:0006351//transcription, DNA-templated	gi|697154762|ref|XP_009631619.1|;gi|697154760|ref|XP_009631618.1|/3.86646e-177;1.75237e-120/PREDICTED: heat stress transcription factor A-7a-like isoform X2 [Nicotiana tomentosiformis];PREDICTED: heat stress transcription factor A-7a-like isoform X1 [Nicotiana tomentosiformis]
gene_82987	3237	22	2	541	422	3.46092	5.38881	up	5.34371e-21	8.47245e-17	-	-	-	-	gi|697100952|ref|XP_009593595.1|/0/PREDICTED: bromodomain-containing protein 4-like [Nicotiana tomentosiformis]
gene_82985	2202	2	0	148	84	1.42402	6.79409	up	2.09638e-15	2.21588e-11	-	-	-	-	gi|697100948|ref|XP_009593578.1|/0/PREDICTED: uncharacterized protein LOC104090226 isoform X1 [Nicotiana tomentosiformis]
gene_82984	504	3	0	90	65	0.865596	5.66925	up	9.50307e-12	3.76678e-08	-	-	-	-	gi|697100952|ref|XP_009593595.1|/3.38449e-86/PREDICTED: bromodomain-containing protein 4-like [Nicotiana tomentosiformis]
gene_82986	870	129	90	376	345	3.36696	1.80085	up	3.18432e-07	0.000388364	ko00564//Glycerophospholipid metabolism	GO:0043231//intracellular membrane-bounded organelle	GO:0008081//phosphoric diester hydrolase activity	GO:0019400	gi|697100944|ref|XP_009593560.1|/0/PREDICTED: probable glycerophosphoryl diester phosphodiesterase 3 [Nicotiana tomentosiformis]
gene_71879	2730	4179	4672	16931	21920	9.00948	2.21001	up	4.56271e-13	3.61709e-09	-	GO:0009532//plastid stroma;GO:0009526//plastid envelope	GO:0032550;GO:0016462//pyrophosphatase activity	GO:0009642//response to light intensity;GO:0006412//translation;GO:0000302//response to reactive oxygen species	gi|698492154|ref|XP_009792440.1|/0/PREDICTED: chaperone protein ClpB1-like [Nicotiana sylvestris]
gene_29395	1038	726	1535	4334	8996	7.37711	2.62754	up	1.91995e-10	4.34868e-07	ko04144//Endocytosis;ko04141//Protein processing in endoplasmic reticulum;ko03040//Spliceosome	-	GO:0016628//oxidoreductase activity, acting on the CH-CH group of donors, NAD or NADP as acceptor;GO:0032550	GO:0044710;GO:0050896//response to stimulus	gi|19878|emb|CAA44820.1|/0/heat shock protein 70 [Nicotiana tabacum]
gene_74126	789	160	159	636	666	4.14474	2.11236	up	3.14708e-12	1.99588e-08	ko04075//Plant hormone signal transduction	-	-	-	gi|698446552|ref|XP_009769468.1|/0/PREDICTED: transcription factor TGA6-like [Nicotiana sylvestris]
gene_14713	1848	3677	3971	13130	17124	8.67641	2.05866	up	1.22454e-11	4.31446e-08	-	GO:0009532//plastid stroma;GO:0009526//plastid envelope	GO:0032550;GO:0016462//pyrophosphatase activity	GO:0009642//response to light intensity;GO:0006412//translation;GO:0000302//response to reactive oxygen species	gi|697118272|ref|XP_009613059.1|/0/PREDICTED: chaperone protein ClpB1-like [Nicotiana tomentosiformis]
gene_42199	453	737	651	1644	2149	5.80356	1.51979	up	4.40494e-07	0.000517335	ko04141//Protein processing in endoplasmic reticulum	-	-	-	gi|697148436|ref|XP_009628401.1|/3.50143e-89/PREDICTED: 17.4 kDa class III heat shock protein [Nicotiana tomentosiformis]
gene_14723	561	492	599	1746	2243	5.77779	1.94867	up	9.17015e-11	2.42321e-07	-	GO:0009532//plastid stroma;GO:0009526//plastid envelope	GO:0032550;GO:0016462//pyrophosphatase activity	GO:0009642//response to light intensity;GO:0006412//translation;GO:0000302//response to reactive oxygen species	gi|697118272|ref|XP_009613059.1|/2.35803e-111/PREDICTED: chaperone protein ClpB1-like [Nicotiana tomentosiformis]
gene_71064	2112	14025	29100	68034	83274	11.0328	1.90522	up	1.12695e-07	0.000155372	ko04141//Protein processing in endoplasmic reticulum;ko04626//Plant-pathogen interaction	GO:0044424	GO:0005515//protein binding;GO:0032550	GO:0050896//response to stimulus;GO:0044267//cellular protein metabolic process	gi|698548998|ref|XP_009768512.1|/0/PREDICTED: heat shock protein 82 [Nicotiana sylvestris]
gene_83965	738	84	77	313	333	3.14396	2.08445	up	1.16709e-09	2.3526e-06	-	-	-	-	gi|698520127|ref|XP_009804930.1|/7.29106e-167/PREDICTED: BI1-like protein [Nicotiana sylvestris]
gene_24848	2112	12364	32750	75190	85106	11.1144	1.93293	up	1.76259e-06	0.00174661	ko04141//Protein processing in endoplasmic reticulum;ko04626//Plant-pathogen interaction	GO:0044424	GO:0005515//protein binding;GO:0032550	GO:0050896//response to stimulus;GO:0044267//cellular protein metabolic process	gi|697107663|ref|XP_009607669.1|/0/PREDICTED: heat shock protein 82 [Nicotiana tomentosiformis]
gene_81566	468	420	704	2234	2904	6.08003	2.27803	up	5.23816e-12	2.37288e-08	ko04141//Protein processing in endoplasmic reticulum	-	GO:0005515//protein binding	GO:0050896//response to stimulus;GO:0044267//cellular protein metabolic process;GO:0000302//response to reactive oxygen species;GO:0006970//response to osmotic stress;GO:0009642//response to light intensity	gi|697185733|ref|XP_009601905.1|/3.4373e-49/PREDICTED: 17.3 kDa class II heat shock protein-like [Nicotiana tomentosiformis]
gene_2558	2718	5259	6916	14442	16167	8.8495	1.41781	up	2.68362e-06	0.0023212	-	GO:0009532//plastid stroma;GO:0009526//plastid envelope	GO:0032550;GO:0016462//pyrophosphatase activity	GO:0009642//response to light intensity;GO:0006412//translation;GO:0000302//response to reactive oxygen species	gi|697176624|ref|XP_009597265.1|/0/PREDICTED: chaperone protein ClpB1 [Nicotiana tomentosiformis]
gene_16569	462	17365	27433	48524	52408	10.6155	1.26621	up	6.08509e-05	0.0247382	ko04141//Protein processing in endoplasmic reticulum	-	-	GO:0006461//protein complex assembly;GO:0009642//response to light intensity;GO:0006970//response to osmotic stress;GO:0044267//cellular protein metabolic process;GO:0000302//response to reactive oxygen species	gi|697170756|ref|XP_009594301.1|;gi|662247383|gb|AIE47706.1|/5.11037e-88;3.04771e-88/PREDICTED: 17.6 kDa class I heat shock protein-like [Nicotiana tomentosiformis];HSP17.4 [Nicotiana tabacum]
gene_4627	651	6157	9771	16347	20003	9.13216	1.27826	up	5.54739e-05	0.0231457	ko04141//Protein processing in endoplasmic reticulum	-	-	-	gi|698532438|ref|XP_009763042.1|/1.29754e-101/PREDICTED: small heat shock protein, chloroplastic-like [Nicotiana sylvestris]
gene_21270	729	311	410	888	875	4.75124	1.38363	up	2.70843e-06	0.0023212	ko00620//Pyruvate metabolism	-	GO:0016818//hydrolase activity, acting on acid anhydrides, in phosphorus-containing anhydrides	-	gi|698469349|ref|XP_009783561.1|/9.7156e-115/PREDICTED: uncharacterized protein LOC104232143 [Nicotiana sylvestris]
gene_77930	918	1688	2452	4690	6374	7.35025	1.49827	up	1.54695e-06	0.00158238	ko00480//Glutathione metabolism;ko00053//Ascorbate and aldarate metabolism	-	GO:0016209//antioxidant activity;GO:0046906//tetrapyrrole binding	GO:0044710;GO:0006950//response to stress	gi|697132537|ref|XP_009620318.1|/3.94553e-168/PREDICTED: L-ascorbate peroxidase 2, cytosolic isoform X1 [Nicotiana tomentosiformis]
gene_69490	654	9423	8891	18186	20637	9.26584	1.16245	up	8.919e-05	0.0314246	ko04141//Protein processing in endoplasmic reticulum	-	-	GO:0050896//response to stimulus	gi|698452265|ref|XP_009779611.1|/6.31707e-92/PREDICTED: small heat shock protein, chloroplastic-like [Nicotiana sylvestris]
gene_62859	921	981	1383	3409	3973	6.7177	1.73002	up	1.76971e-08	2.67226e-05	ko00750//Vitamin B6 metabolism	GO:0044444	GO:0046983//protein dimerization activity	GO:0009108//coenzyme biosynthetic process	gi|698500761|ref|XP_009796117.1|/0/PREDICTED: probable pyridoxal biosynthesis protein PDX1.2 [Nicotiana sylvestris]
gene_79547	1758	1335	1539	2994	4672	6.8183	1.48256	up	1.49472e-06	0.00157992	-	GO:0016020//membrane;GO:0044444;GO:0043231//intracellular membrane-bounded organelle	-	GO:0000302//response to reactive oxygen species;GO:0009642//response to light intensity;GO:0010038//response to metal ion	gi|698533050|ref|XP_009763346.1|/0/PREDICTED: hsp70-Hsp90 organizing protein 3-like [Nicotiana sylvestris]
gene_43566	1956	15833	28081	52479	54280	10.6659	1.38106	up	3.10243e-05	0.0153716	ko04144//Endocytosis;ko04141//Protein processing in endoplasmic reticulum;ko03040//Spliceosome	-	GO:0032550	GO:0050896//response to stimulus	gi|697103028|ref|XP_009604213.1|/0/PREDICTED: heat shock cognate 70 kDa protein [Nicotiana tomentosiformis]
gene_71126	1032	366	196	66	56	2.87395	-2.12407	down	8.02109e-07	0.000908388	-	GO:0044421;GO:0031012//extracellular matrix	GO:0008422//beta-glucosidase activity	GO:0033554//cellular response to stress;GO:0044238//primary metabolic process	gi|170304|gb|AAA34103.1|/0/PR2 [Nicotiana tabacum]
gene_57120	915	584	1896	232	305	4.96262	-2.1067	down	2.0501e-06	0.00185739	-	-	-	-	gi|697142315|ref|XP_009625263.1|;gi|697142317|ref|XP_009625264.1|/1.17091e-159;3.20169e-106/PREDICTED: uncharacterized protein LOC104116169 isoform X1 [Nicotiana tomentosiformis];PREDICTED: uncharacterized protein LOC104116169 isoform X2 [Nicotiana tomentosiformis]
gene_43960	1080	2028	3027	831	921	6.15678	-1.43715	down	3.31774e-06	0.00276856	ko01100//Metabolic pathways;ko00950//Isoquinoline alkaloid biosynthesis;ko00410//beta-Alanine metabolism;ko00350//Tyrosine metabolism;ko00260//Glycine, serine and threonine metabolism;ko00960//Tropane, piperidine and pyridine alkaloid biosynthesis;ko01110//Biosynthesis of secondary metabolites;ko00360//Phenylalanine metabolism	-	GO:0005488	-	gi|697173815|ref|XP_009595837.1|/0/PREDICTED: primary amine oxidase-like [Nicotiana tomentosiformis]
gene_18061	885	792	798	262	338	4.5311	-1.33162	down	4.02575e-06	0.00319141	-	-	-	-	gi|698430469|ref|XP_009793039.1|/4.07467e-178/PREDICTED: uncharacterized protein LOC104239961 [Nicotiana sylvestris]
gene_65172	807	2363	1767	718	788	5.89858	-1.38099	down	9.49684e-06	0.00654662	-	-	-	-	gi|698560582|ref|XP_009771893.1|/1.78768e-152/PREDICTED: ethylene-responsive transcription factor 5-like [Nicotiana sylvestris]
gene_53065	834	2655	3822	1061	1337	6.539	-1.34945	down	1.05026e-05	0.00708589	ko01100//Metabolic pathways;ko00950//Isoquinoline alkaloid biosynthesis;ko00410//beta-Alanine metabolism;ko00350//Tyrosine metabolism;ko00260//Glycine, serine and threonine metabolism;ko00960//Tropane, piperidine and pyridine alkaloid biosynthesis;ko01110//Biosynthesis of secondary metabolites;ko00360//Phenylalanine metabolism	-	GO:0046914//transition metal ion binding;GO:0016641//oxidoreductase activity, acting on the CH-NH2 group of donors, oxygen as acceptor;GO:0048037//cofactor binding	GO:0044710;GO:1901564	gi|697173815|ref|XP_009595837.1|/0/PREDICTED: primary amine oxidase-like [Nicotiana tomentosiformis]
gene_57755	1173	5883	3328	1443	1601	7.02155	-1.53046	down	1.34308e-05	0.00869168	-	-	-	-	gi|698513677|ref|XP_009801771.1|/6.55411e-179/PREDICTED: uncharacterized protein LOC104247447 [Nicotiana sylvestris]
gene_40081	1263	4539	2094	979	1017	6.51908	-1.66684	down	1.86751e-05	0.0111733	-	-	-	-	gi|697152937|ref|XP_009630709.1|/0/PREDICTED: uncharacterized protein LOC104120609 [Nicotiana tomentosiformis]
gene_58444	630	224	234	56	90	2.68266	-1.58121	down	2.37808e-05	0.0131853	-	-	-	-	gi|698513168|ref|XP_009801547.1|/2.0469e-152/PREDICTED: uncharacterized protein At4g00950-like [Nicotiana sylvestris]
gene_28560	564	575	292	145	117	3.59553	-1.64591	down	3.71943e-05	0.0170932	ko04075//Plant hormone signal transduction	-	GO:0004871//signal transducer activity	GO:0007165//signal transduction	gi|698541117|ref|XP_009765982.1|;gi|698541120|ref|XP_009765983.1|/2.82811e-138;7.58939e-134/PREDICTED: two-component response regulator ARR9-like isoform X1 [Nicotiana sylvestris];PREDICTED: two-component response regulator ARR9-like isoform X2 [Nicotiana sylvestris]
gene_84109	1593	87	113	24	17	1.38704	-2.17724	down	4.14864e-05	0.0182713	-	-	GO:0016740//transferase activity	-	gi|697172563|ref|XP_009595214.1|/0/PREDICTED: uncharacterized protein LOC104091554 [Nicotiana tomentosiformis]
gene_21371	342	633	567	243	242	4.1616	-1.22312	down	4.26537e-05	0.0182777	-	GO:0015630//microtubule cytoskeleton	-	GO:0044763	gi|698482563|ref|XP_009788188.1|/2.33196e-55/PREDICTED: dynein light chain LC6, flagellar outer arm [Nicotiana sylvestris]
gene_13158	1185	285	208	71	95	2.81557	-1.50377	down	6.37189e-05	0.0249448	-	-	-	-	gi|698467437|ref|XP_009783129.1|/1.66877e-119/PREDICTED: uncharacterized protein LOC104231773 [Nicotiana sylvestris]
gene_12488	873	32	33	3	5	-0.229442	-2.91128	down	7.05488e-05	0.0271254	ko04712//Circadian rhythm - plant	GO:0044464	GO:0046914//transition metal ion binding	-	gi|697134011|ref|XP_009621055.1|/8.14043e-56/PREDICTED: zinc finger protein CONSTANS-LIKE 10-like [Nicotiana tomentosiformis]
gene_58576	1206	393	121	52	64	2.76239	-2.09551	down	7.51291e-05	0.0283612	-	GO:0031224//intrinsic component of membrane	-	-	gi|698500414|ref|XP_009795972.1|/0/PREDICTED: cytochrome b561 and DOMON domain-containing protein At5g47530-like [Nicotiana sylvestris]
gene_55876	1773	2541	1070	562	575	5.66053	-1.60255	down	7.83486e-05	0.0288888	ko04626//Plant-pathogen interaction	-	-	-	gi|698487654|ref|XP_009790461.1|/0/PREDICTED: probable WRKY transcription factor 26 [Nicotiana sylvestris]
gene_69215	642	1167	955	439	454	4.99947	-1.16893	down	8.04069e-05	0.0293069	-	-	-	-	gi|698484832|ref|XP_009789207.1|/1.81203e-146/PREDICTED: protein LURP-one-related 10-like [Nicotiana sylvestris]
gene_37599	1140	144	271	36	79	2.48257	-1.78155	down	0.000101442	0.0342205	-	-	-	-	gi|698465051|ref|XP_009782583.1|/0/PREDICTED: probable purine permease 9 [Nicotiana sylvestris]
gene_48753	819	214	109	47	23	2.09238	-2.10442	down	0.000103441	0.0345277	ko04075//Plant hormone signal transduction	GO:0005576//extracellular region;GO:0030312//external encapsulating structure	GO:0016798//hydrolase activity, acting on glycosyl bonds;GO:0016758//transferase activity, transferring hexosyl groups	GO:0044042//glucan metabolic process	gi|697098432|ref|XP_009626663.1|/0/PREDICTED: probable xyloglucan endotransglucosylase/hydrolase protein 23 [Nicotiana tomentosiformis]
gene_78012	768	778	907	392	293	4.65145	-1.19401	down	0.000131323	0.0404522	ko01100//Metabolic pathways;ko00906//Carotenoid biosynthesis;ko01110//Biosynthesis of secondary metabolites;ko00511//Other glycan degradation	-	GO:0016787//hydrolase activity	GO:0044238//primary metabolic process	gi|698519631|ref|XP_009804685.1|/1.84234e-163/PREDICTED: GDSL esterase/lipase At4g26790-like [Nicotiana sylvestris]
gene_58547	1044	427	243	89	138	3.25788	-1.50831	down	0.000106483	0.0351726	-	-	-	-	gi|697125865|ref|XP_009616959.1|/0/PREDICTED: uncharacterized protein LOC104109386 [Nicotiana tomentosiformis]
gene_43798	867	3068	1263	699	376	5.85189	-1.91438	down	4.77538e-05	0.0201903	-	-	-	-	gi|697126774|ref|XP_009617424.1|/4.13348e-154/PREDICTED: nudix hydrolase 18, mitochondrial-like [Nicotiana tomentosiformis]
gene_56200	2097	17330	9915	5147	2886	8.55295	-1.66022	down	6.19201e-05	0.024785	-	-	-	-	gi|697137853|ref|XP_009622998.1|/0/PREDICTED: zinc finger CCCH domain-containing protein 29-like [Nicotiana tomentosiformis]
gene_18214	867	2683	1108	535	348	5.63951	-2.01513	down	6.69511e-06	0.00482504	-	-	-	-	gi|698545789|ref|XP_009767504.1|/0/PREDICTED: nudix hydrolase 18, mitochondrial-like [Nicotiana sylvestris]
gene_80514	2793	1060	828	399	409	4.83982	-1.14539	down	0.000129915	0.0404522	-	-	-	-	gi|698496931|ref|XP_009794479.1|/0/PREDICTED: probable receptor protein kinase TMK1 isoform X1 [Nicotiana sylvestris]
gene_46080	507	139	76	24	11	1.45244	-2.51337	down	3.62194e-05	0.0170932	ko04075//Plant hormone signal transduction	GO:0005576//extracellular region;GO:0030312//external encapsulating structure	GO:0016798//hydrolase activity, acting on glycosyl bonds;GO:0016758//transferase activity, transferring hexosyl groups	GO:0044042//glucan metabolic process	gi|698524960|ref|XP_009759292.1|;gi|698495505|ref|XP_009793860.1|/3.25844e-55;1.63588e-120/PREDICTED: probable xyloglucan endotransglucosylase/hydrolase protein 25 [Nicotiana sylvestris];PREDICTED: probable xyloglucan endotransglucosylase/hydrolase protein 23 [Nicotiana sylvestris]
gene_57078	717	321	288	94	106	3.10617	-1.52772	down	6.92731e-06	0.00488145	ko04626//Plant-pathogen interaction;ko04075//Plant hormone signal transduction	-	-	-	gi|697134778|ref|XP_009621436.1|/6.65212e-176/PREDICTED: protein TIFY 10A-like [Nicotiana tomentosiformis]
gene_23843	1191	1243	321	90	40	4.17934	-3.49429	down	1.55347e-08	2.46303e-05	ko04075//Plant hormone signal transduction	-	GO:0004721//phosphoprotein phosphatase activity;GO:0043169//cation binding	GO:0006464//cellular protein modification process	gi|698569845|ref|XP_009774445.1|/0/PREDICTED: probable protein phosphatase 2C 25 [Nicotiana sylvestris]
gene_50479	2097	18857	11062	6088	3406	8.71377	-1.5535	down	0.000152348	0.044731	-	-	-	-	gi|698520390|ref|XP_009805065.1|/0/PREDICTED: zinc finger CCCH domain-containing protein 29-like [Nicotiana sylvestris]
gene_398	1752	343	149	60	67	2.73427	-1.89066	down	4.21866e-05	0.0182777	ko04075//Plant hormone signal transduction	-	-	GO:0006351//transcription, DNA-templated	gi|697171486|ref|XP_009594671.1|/0/PREDICTED: scarecrow-like protein 21 [Nicotiana tomentosiformis]
gene_1720	1500	1693	660	381	241	4.99213	-1.8325	down	5.62303e-05	0.0231567	-	-	-	-	gi|697120951|ref|XP_009614445.1|/6.37148e-133/PREDICTED: probable mitochondrial chaperone BCS1-B [Nicotiana tomentosiformis]
gene_73878	375	347	320	137	113	3.2908	-1.3226	down	0.000101324	0.0342205	-	-	-	GO:0008152//metabolic process	gi|697148604|ref|XP_009628487.1|/8.39134e-76/PREDICTED: uncharacterized protein LOC104118829 [Nicotiana tomentosiformis]
gene_7787	2094	82	50	5	17	0.770905	-2.53471	down	0.000133191	0.0406103	ko04626//Plant-pathogen interaction	-	-	-	gi|697182833|ref|XP_009600432.1|/0/PREDICTED: putative late blight resistance protein homolog R1B-16 [Nicotiana tomentosiformis]
gene_28969	1563	2229	597	299	353	5.21452	-2.06702	down	4.13508e-05	0.0182713	-	GO:0044424	-	GO:0044763	gi|698496263|ref|XP_009794191.1|/0/PREDICTED: uncharacterized protein LOC104240989 [Nicotiana sylvestris]
gene_36638	1413	507	64	28	18	2.74069	-3.56173	down	5.10746e-06	0.00385613	ko00906//Carotenoid biosynthesis	-	GO:0046906//tetrapyrrole binding;GO:0046914//transition metal ion binding;GO:0016709//oxidoreductase activity, acting on paired donors, with incorporation or reduction of molecular oxygen, NAD(P)H as one donor, and incorporation of one atom of oxygen	GO:0010162//seed dormancy process;GO:0009620//response to fungus;GO:0009416//response to light stimulus;GO:0006714//sesquiterpenoid metabolic process;GO:0006950//response to stress	gi|698556682|ref|XP_009770822.1|/0/PREDICTED: abscisic acid 8'-hydroxylase 1-like [Nicotiana sylvestris]
gene_46758	1173	286	52	21	16	2.0314	-3.1216	down	2.0127e-05	0.011819	ko04075//Plant hormone signal transduction	-	GO:0004721//phosphoprotein phosphatase activity;GO:0043169//cation binding	GO:0006464//cellular protein modification process	gi|697156947|ref|XP_009587227.1|/0/PREDICTED: probable protein phosphatase 2C 25 [Nicotiana tomentosiformis]
gene_48355	783	526	667	246	183	4.10277	-1.36916	down	2.28386e-05	0.0129324	-	-	-	-	gi|698435143|ref|XP_009799970.1|/1.02359e-133/PREDICTED: protein YLS9-like [Nicotiana sylvestris]
gene_67583	1059	1874	810	340	337	5.16061	-1.92025	down	1.90453e-06	0.00177625	ko04075//Plant hormone signal transduction	-	GO:0004721//phosphoprotein phosphatase activity;GO:0043169//cation binding	GO:0006464//cellular protein modification process	gi|697124721|ref|XP_009616368.1|/0/PREDICTED: probable protein phosphatase 2C 25 [Nicotiana tomentosiformis]
