# Supplementary material for: Physiological and transcriptomic analyses reveal the molecular networks of responses induced by exogenous trehalose in plant
Source: PLoS One. 2019 May 22;14(5):e0217204. doi: 10.1371/journal.pone.0217204 (PMC6530874; doi:10.1371/journal.pone.0217204)
Supplement: S7 Data — (XLSX) [file pone.0217204.s007.xlsx]

## Sheet: Sheet1
GeneID	length	shui_2h_1_readsCount(shui_2h)	shui_2h_2_readsCount(shui_2h)	hzt_10_2h_1_readsCount(hzt_10_2h)	hzt_10_2h_2_readsCount(hzt_10_2h)	logCPM	log2Ratio(hzt_10_2h/shui_2h)	Up-Down-Regulation(hzt_10_2h/shui_2h)	P-value	FDR	Pathway	GO Component	GO Function	GO Process	Blast nr
gene_36335	3471	0	0	62	56	0.62255	9.02709	up	1.35234e-13	8.57276e-10	-	-	-	-	gi|698475039|ref|XP_009784928.1|/0/PREDICTED: protein EMBRYONIC FLOWER 1-like [Nicotiana sylvestris]
gene_22560	1170	0	0	50	72	0.677304	9.08743	up	2.64618e-13	1.39789e-09	ko01100//Metabolic pathways;ko00280//Valine, leucine and isoleucine degradation;ko00770//Pantothenate and CoA biosynthesis;ko01110//Biosynthesis of secondary metabolites;ko00966//Glucosinolate biosynthesis;ko00290//Valine, leucine and isoleucine biosynthesis	GO:0009532//plastid stroma	GO:0016833//oxo-acid-lyase activity	GO:0009396//folic acid-containing compound biosynthetic process;GO:0009073//aromatic amino acid family biosynthetic process	gi|698500885|ref|XP_009796170.1|/9.28505e-161/PREDICTED: branched-chain-amino-acid aminotransferase-like protein 3, chloroplastic [Nicotiana sylvestris]
gene_22563	3513	0	0	53	49	0.421991	8.81792	up	2.04439e-12	7.1999e-09	-	-	-	-	gi|698500876|ref|XP_009796166.1|/0/PREDICTED: protein EMBRYONIC FLOWER 1 [Nicotiana sylvestris]
gene_35380	1020	208	350	864	1167	4.99215	2.15734	up	4.78658e-12	1.37923e-08	-	GO:0005576//extracellular region;GO:0030312//external encapsulating structure	GO:0016798//hydrolase activity, acting on glycosyl bonds;GO:0016758//transferase activity, transferring hexosyl groups	GO:0044042//glucan metabolic process	gi|697110076|ref|XP_009608904.1|/0/PREDICTED: probable xyloglucan endotransglucosylase/hydrolase protein 30 [Nicotiana tomentosiformis]
gene_44019	537	94	215	624	604	4.2359	2.28041	up	3.68998e-11	8.99673e-08	-	-	-	-	gi|698511698|ref|XP_009800920.1|;gi|697098034|ref|XP_009624572.1|/1.47754e-13;2.39253e-07/PREDICTED: abscisic acid and environmental stress-inducible protein TAS14-like [Nicotiana sylvestris];PREDICTED: abscisic acid and environmental stress-inducible protein TAS14-like [Nicotiana tomentosiformis]
gene_20667	762	205	397	993	871	4.90363	1.915	up	4.46967e-10	6.15959e-07	-	-	GO:0003677//DNA binding	-	gi|698492125|ref|XP_009792428.1|/3.13439e-150/PREDICTED: homeobox-leucine zipper protein ATHB-12-like [Nicotiana sylvestris]
gene_19054	1032	145	177	412	680	4.12392	2.05201	up	5.436e-10	7.17914e-07	-	GO:0005576//extracellular region;GO:0030312//external encapsulating structure	GO:0016798//hydrolase activity, acting on glycosyl bonds;GO:0016758//transferase activity, transferring hexosyl groups;GO:0003824//catalytic activity	GO:0044042//glucan metabolic process;GO:0005975//carbohydrate metabolic process	gi|698537699|ref|XP_009764906.1|/0/PREDICTED: probable xyloglucan endotransglucosylase/hydrolase protein 30 [Nicotiana sylvestris]
gene_6549	789	103	109	294	463	3.58235	2.12088	up	6.50718e-10	8.25006e-07	-	-	-	-	gi|698503430|ref|XP_009797309.1|/6.73411e-121/PREDICTED: uncharacterized protein LOC104243756 [Nicotiana sylvestris]
gene_82836	678	110	77	280	341	3.3148	1.99943	up	9.35722e-09	9.26832e-06	ko00480//Glutathione metabolism	-	-	-	gi|697168310|ref|XP_009593034.1|/2.89031e-164/PREDICTED: glutathione transferase GST 23-like [Nicotiana tomentosiformis]
gene_50062	771	468	638	1139	1411	5.46518	1.49139	up	9.01245e-08	6.80139e-05	-	-	-	-	gi|697181003|ref|XP_009599485.1|/1.13864e-172/PREDICTED: uncharacterized protein LOC104095139 [Nicotiana tomentosiformis]
gene_3473	1245	87	109	238	347	3.26187	1.86391	up	1.01292e-07	7.46642e-05	-	GO:0031224//intrinsic component of membrane	-	GO:0044763	gi|697107610|ref|XP_009607642.1|/0/PREDICTED: uncharacterized transporter C5D6.04 [Nicotiana tomentosiformis]
gene_71942	867	356	397	887	705	4.81282	1.34796	up	1.62796e-07	0.000105306	ko00620//Pyruvate metabolism	-	GO:0003824//catalytic activity	-	gi|698479843|ref|XP_009786993.1|/2.8311e-170/PREDICTED: persulfide dioxygenase ETHE1 homolog, mitochondrial-like [Nicotiana sylvestris]
gene_51595	366	45	101	219	291	3.01408	2.10066	up	2.72096e-07	0.000165853	-	-	-	GO:0007275//multicellular organismal development	gi|698587207|ref|XP_009779119.1|/3.1282e-65/PREDICTED: protein LE25-like [Nicotiana sylvestris]
gene_70892	1134	18431	17937	37855	36860	10.3795	1.309	up	2.96909e-07	0.000177563	-	GO:0009534//chloroplast thylakoid;GO:0044436	-	GO:0055114//oxidation-reduction process;GO:0006950//response to stress	gi|697148068|ref|XP_009628206.1|/0/PREDICTED: light-induced protein, chloroplastic [Nicotiana tomentosiformis]
gene_41236	2274	810	1327	2147	2581	6.36898	1.43632	up	9.44521e-07	0.000498959	ko00052//Galactose metabolism	-	-	-	gi|697123340|ref|XP_009615660.1|;gi|697123330|ref|XP_009615655.1|/0;0/PREDICTED: probable galactinol--sucrose galactosyltransferase 2 isoform X2 [Nicotiana tomentosiformis];PREDICTED: probable galactinol--sucrose galactosyltransferase 2 isoform X1 [Nicotiana tomentosiformis]
gene_70841	1455	125	111	267	316	3.31871	1.5775	up	1.04616e-06	0.000543592	-	-	-	-	gi|698542238|ref|XP_009766335.1|;gi|698542235|ref|XP_009766334.1|/0;0/PREDICTED: bromodomain-containing protein 8-like isoform X2 [Nicotiana sylvestris];PREDICTED: bromodomain-containing protein 8-like isoform X1 [Nicotiana sylvestris]
gene_62560	1200	149	348	704	584	4.42704	1.66095	up	1.33665e-06	0.000651494	-	-	-	-	gi|698510294|ref|XP_009800321.1|/0/PREDICTED: WAT1-related protein At5g07050-like [Nicotiana sylvestris]
gene_18731	753	400	588	982	1023	5.16528	1.30408	up	1.46651e-06	0.000683567	-	-	GO:0003677//DNA binding	-	gi|697156968|ref|XP_009587238.1|/4.31121e-146/PREDICTED: homeobox-leucine zipper protein ATHB-12-like [Nicotiana tomentosiformis]
gene_79361	2418	86	112	303	209	3.10276	1.63725	up	1.5422e-06	0.00070843	ko01100//Metabolic pathways;ko00500//Starch and sucrose metabolism	-	GO:0035251//UDP-glucosyltransferase activity	GO:0005984//disaccharide metabolic process	gi|697142680|ref|XP_009625446.1|/0/PREDICTED: sucrose synthase [Nicotiana tomentosiformis]
gene_33493	708	360	392	720	735	4.72586	1.22663	up	1.57076e-06	0.000711239	-	-	-	-	gi|698585227|ref|XP_009778586.1|/1.77923e-175/PREDICTED: uncharacterized protein LOC104227909 [Nicotiana sylvestris]
gene_82272	1221	119	77	258	267	3.13901	1.68299	up	1.98935e-06	0.000852088	ko04626//Plant-pathogen interaction;ko04075//Plant hormone signal transduction	-	GO:0004674//protein serine/threonine kinase activity;GO:0097159//organic cyclic compound binding;GO:1901363;GO:0036094//small molecule binding	GO:0006468//protein phosphorylation;GO:0035556//intracellular signal transduction	gi|697129444|ref|XP_009618783.1|/0/PREDICTED: G-type lectin S-receptor-like serine/threonine-protein kinase SD2-5 [Nicotiana tomentosiformis]
gene_30914	354	161	146	297	391	3.5951	1.44061	up	4.14313e-06	0.00149832	-	-	-	-	gi|698576597|ref|XP_009776254.1|/4.25367e-60/PREDICTED: uncharacterized protein LOC104226070 [Nicotiana sylvestris]
gene_18321	1020	570	941	1362	2010	5.88265	1.45478	up	4.15991e-06	0.00149832	-	-	GO:0008422//beta-glucosidase activity	GO:0044238//primary metabolic process	gi|544202|sp|P36401.1|E13H_TOBAC/0/RecName: Full=Glucan endo-1,3-beta-glucosidase, acidic isoform PR-Q'; AltName: Full=(1->3)-beta-glucan endohydrolase; Short=(1->3)-beta-glucanase; AltName: Full=Beta-1,3-endoglucanase; AltName: Full=PR-35; Flags: Precursor
gene_35894	432	170	189	389	342	3.7113	1.29621	up	4.37222e-06	0.00154256	ko04075//Plant hormone signal transduction	-	GO:0060089	GO:0007165//signal transduction	gi|697189114|ref|XP_009603605.1|/2.50791e-104/PREDICTED: histidine-containing phosphotransfer protein 4-like isoform X1 [Nicotiana tomentosiformis]
gene_9012	1722	1255	1531	2707	2488	6.57259	1.17371	up	4.42872e-06	0.00154256	ko04141//Protein processing in endoplasmic reticulum	-	-	-	gi|697167973|ref|XP_009592855.1|/0/PREDICTED: dnaJ protein ERDJ3A [Nicotiana tomentosiformis]
gene_22110	1314	71	73	206	170	2.66274	1.65028	up	4.71012e-06	0.00162274	ko03015//mRNA surveillance pathway	GO:0044444;GO:0016020//membrane	GO:0003747//translation release factor activity	GO:0006412//translation	gi|698432683|ref|XP_009796393.1|/0/PREDICTED: eukaryotic peptide chain release factor subunit 1-3-like isoform X1 [Nicotiana sylvestris]
gene_48080	444	57	120	242	238	2.99833	1.72631	up	5.66138e-06	0.00188887	-	-	-	-	gi|697098034|ref|XP_009624572.1|/6.01694e-12/PREDICTED: abscisic acid and environmental stress-inducible protein TAS14-like [Nicotiana tomentosiformis]
gene_62724	483	187	190	397	354	3.7603	1.2628	up	6.44471e-06	0.00210589	ko01100//Metabolic pathways;ko00563//Glycosylphosphatidylinositol(GPI)-anchor biosynthesis	-	-	-	gi|697184067|ref|XP_009601059.1|/1.67199e-112/PREDICTED: probable E3 ubiquitin-protein ligase XERICO [Nicotiana tomentosiformis]
gene_20474	1953	8	10	50	55	0.659099	2.80394	up	8.12843e-06	0.00255088	-	-	-	-	gi|698551267|ref|XP_009769252.1|/0/PREDICTED: glutamate receptor 2.8-like [Nicotiana sylvestris]
gene_40047	1236	159	168	337	313	3.55439	1.26171	up	1.34546e-05	0.00367636	ko04075//Plant hormone signal transduction	-	-	-	gi|698527341|ref|XP_009760513.1|/0/PREDICTED: ABSCISIC ACID-INSENSITIVE 5-like protein 6 [Nicotiana sylvestris]
gene_22479	786	4	6	33	42	0.160686	3.15565	up	1.4082e-05	0.00378257	ko00230//Purine metabolism;ko01100//Metabolic pathways	GO:0044444	GO:0008242//omega peptidase activity	GO:0009064//glutamine family amino acid metabolic process;GO:0016485//protein processing;GO:0019757	gi|697128600|ref|XP_009618359.1|/0/PREDICTED: putative glutamine amidotransferase YLR126C [Nicotiana tomentosiformis]
gene_23143	2010	882	1293	2112	1888	6.19977	1.1579	up	1.49123e-05	0.00387428	ko04075//Plant hormone signal transduction	GO:0031461//cullin-RING ubiquitin ligase complex	-	GO:0009725//response to hormone	gi|697121501|ref|XP_009614726.1|/0/PREDICTED: EIN3-binding F-box protein 1-like [Nicotiana tomentosiformis]
gene_48212	426	1	3	24	19	-0.616855	3.61236	up	1.72426e-05	0.00437218	-	-	-	-	gi|697147532|ref|XP_009627929.1|/1.51207e-60/PREDICTED: uncharacterized protein LOC104118402 [Nicotiana tomentosiformis]
gene_22561	1977	125	93	244	252	3.11641	1.45081	up	1.96373e-05	0.00486269	-	-	-	-	gi|698500881|ref|XP_009796168.1|/0/PREDICTED: ADP-ribosylation factor-binding protein GGA2-like isoform X2 [Nicotiana sylvestris]
gene_22129	1953	16577	32540	49547	49663	10.7906	1.30472	up	2.4978e-05	0.0059024	ko04144//Endocytosis;ko04141//Protein processing in endoplasmic reticulum;ko03040//Spliceosome	GO:0030312//external encapsulating structure;GO:0044437;GO:0005576//extracellular region;GO:0016020//membrane	GO:0032550;GO:0044389//ubiquitin-like protein ligase binding	GO:0009642//response to light intensity;GO:0051707//response to other organism;GO:0010038//response to metal ion;GO:0000302//response to reactive oxygen species;GO:0032446//protein modification by small protein conjugation	gi|698585996|ref|XP_009778799.1|/0/PREDICTED: heat shock cognate 70 kDa protein 2-like [Nicotiana sylvestris]
gene_84541	837	8	7	46	37	0.342844	2.71132	up	3.67225e-05	0.00825502	-	-	GO:0046873//metal ion transmembrane transporter activity	GO:0070838//divalent metal ion transport	gi|698560866|ref|XP_009771973.1|/0/PREDICTED: probable magnesium transporter NIPA2 isoform X2 [Nicotiana sylvestris]
gene_10132	1731	742	1076	1500	1754	5.92003	1.12636	up	4.47179e-05	0.00956403	-	GO:0016020//membrane	-	-	gi|698480103|ref|XP_009787108.1|/0/PREDICTED: protein NRT1/ PTR FAMILY 1.2 [Nicotiana sylvestris]
gene_37151	351	268	196	429	455	4.01988	1.19516	up	5.02459e-05	0.0103432	-	-	-	-	gi|697164973|ref|XP_009591302.1|/1.70656e-70/PREDICTED: uncharacterized protein LOC104088347 isoform X2 [Nicotiana tomentosiformis]
gene_26440	1410	2611	3107	4680	5062	7.52402	1.04774	up	5.10209e-05	0.0104333	ko04145//Phagosome	-	GO:0016628//oxidoreductase activity, acting on the CH-CH group of donors, NAD or NADP as acceptor;GO:0070011//peptidase activity, acting on L-amino acid peptides	GO:0044710;GO:0016485//protein processing	gi|698552793|ref|XP_009769754.1|/0/PREDICTED: low-temperature-induced cysteine proteinase-like [Nicotiana sylvestris]
gene_32734	720	4	2	21	27	-0.435849	3.21548	up	5.19137e-05	0.0104985	-	-	GO:0097159//organic cyclic compound binding	GO:0006259//DNA metabolic process	gi|47824950|gb|AAT38724.1|/2.05178e-127/Putative retrotransposon protein, identical [Solanum demissum]
gene_80644	1230	348	750	1004	1290	5.34885	1.36221	up	5.69585e-05	0.0112835	-	-	-	-	gi|697132107|ref|XP_009620096.1|;gi|698510294|ref|XP_009800321.1|/0;0/PREDICTED: WAT1-related protein At5g07050-like [Nicotiana tomentosiformis];PREDICTED: WAT1-related protein At5g07050-like [Nicotiana sylvestris]
gene_1443	1323	61	82	157	182	2.55467	1.52622	up	5.80344e-05	0.0113405	-	GO:0016020//membrane	-	-	gi|697158792|ref|XP_009588159.1|;gi|697158796|ref|XP_009588161.1|/0;0/PREDICTED: probable sodium-coupled neutral amino acid transporter 6 isoform X1 [Nicotiana tomentosiformis];PREDICTED: sodium-coupled neutral amino acid transporter 5-like isoform X1 [Nicotiana tomentosiformis]
gene_20752	678	14	10	47	61	0.754922	2.43019	up	8.91119e-05	0.0162327	-	-	-	-	gi|697153730|ref|XP_009631116.1|/5.72545e-164/PREDICTED: homeobox-leucine zipper protein ATHB-12-like [Nicotiana tomentosiformis]
gene_9522	684	139	92	335	193	3.19367	1.43826	up	0.000117398	0.0203587	-	GO:0009534//chloroplast thylakoid	-	-	gi|698572962|ref|XP_009775284.1|/4.49291e-138/PREDICTED: uncharacterized protein LOC104225218 [Nicotiana sylvestris]
gene_75965	432	38	102	183	184	2.62519	1.68265	up	0.000133875	0.0222163	-	-	-	-	gi|698495081|ref|XP_009793691.1|/2.9397e-23/PREDICTED: abscisic acid and environmental stress-inducible protein TAS14-like [Nicotiana sylvestris]
gene_70398	1974	8	1	43	23	-0.0153642	3.07373	up	0.000149525	0.0239361	-	GO:0005911//cell-cell junction;GO:0031224//intrinsic component of membrane	GO:0015291//secondary active transmembrane transporter activity;GO:0015103//inorganic anion transmembrane transporter activity	GO:0044763;GO:0008272//sulfate transport	gi|697100710|ref|XP_009592454.1|/0/PREDICTED: sulfate transporter 1.3-like [Nicotiana tomentosiformis]
gene_19603	1365	63	69	135	168	2.40936	1.47687	up	0.000155951	0.024715	-	-	GO:0070011//peptidase activity, acting on L-amino acid peptides	GO:0008152//metabolic process	gi|697163765|ref|XP_009590702.1|/0/PREDICTED: subtilisin-like protease [Nicotiana tomentosiformis]
gene_43322	1233	137	108	277	213	3.14539	1.25812	up	0.000158583	0.0248835	ko04075//Plant hormone signal transduction	-	GO:0004721//phosphoprotein phosphatase activity	-	gi|698564552|ref|XP_009773017.1|/0/PREDICTED: probable protein phosphatase 2C 24 isoform X1 [Nicotiana sylvestris]
gene_75839	1773	32	14	112	65	1.47203	2.17862	up	0.000162452	0.0253649	ko01100//Metabolic pathways;ko04070//Phosphatidylinositol signaling system;ko00562//Inositol phosphate metabolism	-	GO:0008081//phosphoric diester hydrolase activity;GO:0060089;GO:0046872//metal ion binding;GO:0004629//phospholipase C activity	GO:0007165//signal transduction;GO:0044238//primary metabolic process	gi|698497839|ref|XP_009794867.1|/0/PREDICTED: phosphoinositide phospholipase C 6-like [Nicotiana sylvestris]
gene_41417	483	427	427	609	860	4.79968	1.06404	up	0.000172202	0.0264957	ko04141//Protein processing in endoplasmic reticulum	GO:0043231//intracellular membrane-bounded organelle	-	GO:0050896//response to stimulus	gi|698552523|ref|XP_009769665.1|/1.68367e-70/PREDICTED: chaperone protein dnaJ 8, chloroplastic-like [Nicotiana sylvestris]
gene_82626	747	746	552	1284	979	5.40625	1.05761	up	0.000177192	0.0270013	-	GO:0031224//intrinsic component of membrane	-	GO:0051234//establishment of localization	gi|698509012|ref|XP_009799741.1|/6.84685e-148/PREDICTED: aquaporin TIP1-1 [Nicotiana sylvestris]
gene_71026	1317	352	521	797	652	4.78278	1.00717	up	0.000184691	0.0277439	-	-	GO:0070011//peptidase activity, acting on L-amino acid peptides	-	gi|697148707|ref|XP_009628543.1|/0/PREDICTED: uncharacterized protein LOC104118868 [Nicotiana tomentosiformis]
gene_85126	873	179	197	383	284	3.63727	1.09244	up	0.000187676	0.0280593	-	-	-	-	gi|698464029|ref|XP_009782340.1|/0/PREDICTED: uncharacterized protein LOC104231102 [Nicotiana sylvestris]
gene_59671	327	5	2	25	20	-0.491323	2.89601	up	0.000220924	0.0319745	-	-	-	-	-
gene_38892	1947	8798	19846	25420	30340	9.97763	1.26016	up	0.000231273	0.0331694	ko04144//Endocytosis;ko04141//Protein processing in endoplasmic reticulum;ko03040//Spliceosome	GO:0005840//ribosome;GO:0030312//external encapsulating structure;GO:0009536//plastid;GO:0044437;GO:0005911//cell-cell junction;GO:0005576//extracellular region;GO:0016020//membrane	GO:0032550;GO:0044389//ubiquitin-like protein ligase binding	GO:0009642//response to light intensity;GO:0051707//response to other organism;GO:0010038//response to metal ion;GO:0000302//response to reactive oxygen species;GO:0032446//protein modification by small protein conjugation	gi|697104555|ref|XP_009606077.1|/0/PREDICTED: heat shock cognate 70 kDa protein 2-like [Nicotiana tomentosiformis]
gene_62474	1302	185	579	762	982	4.91717	1.4983	up	0.000255336	0.0350352	ko00230//Purine metabolism;ko00450//Selenocompound metabolism;ko01100//Metabolic pathways;ko00920//Sulfur metabolism	-	GO:0004779//sulfate adenylyltransferase activity	GO:0006790//sulfur compound metabolic process	gi|697175355|ref|XP_009596617.1|/0/PREDICTED: ATP sulfurylase 1, chloroplastic-like [Nicotiana tomentosiformis]
gene_7252	2010	633	1065	1587	1296	5.76152	1.04357	up	0.000260195	0.0353954	ko04075//Plant hormone signal transduction	GO:0031461//cullin-RING ubiquitin ligase complex	-	GO:0009725//response to hormone	gi|698512078|ref|XP_009801071.1|/0/PREDICTED: EIN3-binding F-box protein 1 [Nicotiana sylvestris]
gene_35831	2286	301	286	417	601	4.26901	1.07484	up	0.000286427	0.0381453	ko04626//Plant-pathogen interaction	-	GO:0004672//protein kinase activity;GO:0032550	GO:0006796//phosphate-containing compound metabolic process;GO:0006464//cellular protein modification process;GO:0008037//cell recognition	gi|697185349|ref|XP_009601701.1|;gi|697185347|ref|XP_009601700.1|/0;0/PREDICTED: G-type lectin S-receptor-like serine/threonine-protein kinase At5g24080 isoform X2 [Nicotiana tomentosiformis];PREDICTED: G-type lectin S-receptor-like serine/threonine-protein kinase At5g24080 isoform X1 [Nicotiana tomentosiformis]
gene_69007	1215	48	118	166	234	2.78516	1.56968	up	0.000318834	0.0417594	ko04075//Plant hormone signal transduction	-	GO:0016787//hydrolase activity	-	gi|697167011|ref|XP_009592346.1|/0/PREDICTED: probable protein phosphatase 2C 51 [Nicotiana tomentosiformis]
gene_24240	1305	330	299	463	584	4.32671	1.01073	up	0.000331087	0.0430087	ko04075//Plant hormone signal transduction	-	-	GO:0006970//response to osmotic stress;GO:0009755//hormone-mediated signaling pathway	gi|568246972|gb|AHD24943.1|/0/ABRE binding factor [Nicotiana tabacum]
gene_8200	630	100	70	225	147	2.71199	1.38033	up	0.000366158	0.0462381	ko03013//RNA transport	-	-	-	gi|698496968|ref|XP_009794495.1|/8.84228e-128/PREDICTED: protein LURP-one-related 11-like [Nicotiana sylvestris]
gene_36055	1407	148	396	560	538	4.29495	1.30807	up	0.000389864	0.04827	-	-	-	-	gi|697186780|ref|XP_009602427.1|/0/PREDICTED: uncharacterized protein LOC104097550 [Nicotiana tomentosiformis]
gene_82987	3237	22	2	570	458	3.73226	5.65096	up	1.42514e-30	4.51713e-26	-	-	-	-	gi|697100952|ref|XP_009593595.1|/0/PREDICTED: bromodomain-containing protein 4-like [Nicotiana tomentosiformis]
gene_82985	2202	2	0	161	82	1.63622	6.9912	up	2.24888e-17	3.56403e-13	-	-	-	-	gi|697100948|ref|XP_009593578.1|/0/PREDICTED: uncharacterized protein LOC104090226 isoform X1 [Nicotiana tomentosiformis]
gene_82984	504	3	0	101	71	1.166	5.97289	up	2.89683e-14	3.0606e-10	-	-	-	-	gi|697100952|ref|XP_009593595.1|/3.38449e-86/PREDICTED: bromodomain-containing protein 4-like [Nicotiana tomentosiformis]
gene_82986	870	129	90	431	463	3.78036	2.29387	up	6.52639e-13	2.95515e-09	ko00564//Glycerophospholipid metabolism	GO:0043231//intracellular membrane-bounded organelle	GO:0008081//phosphoric diester hydrolase activity	GO:0019400	gi|697100944|ref|XP_009593560.1|/0/PREDICTED: probable glycerophosphoryl diester phosphodiesterase 3 [Nicotiana tomentosiformis]
gene_71879	2730	4179	4672	10504	11247	8.53074	1.57418	up	1.28336e-09	1.45277e-06	-	GO:0009532//plastid stroma;GO:0009526//plastid envelope	GO:0032550;GO:0016462//pyrophosphatase activity	GO:0009642//response to light intensity;GO:0006412//translation;GO:0000302//response to reactive oxygen species	gi|698492154|ref|XP_009792440.1|/0/PREDICTED: chaperone protein ClpB1-like [Nicotiana sylvestris]
gene_29395	1038	726	1535	3154	4459	6.91825	2.05359	up	5.90015e-09	6.03262e-06	ko04144//Endocytosis;ko04141//Protein processing in endoplasmic reticulum;ko03040//Spliceosome	-	GO:0016628//oxidoreductase activity, acting on the CH-CH group of donors, NAD or NADP as acceptor;GO:0032550	GO:0044710;GO:0050896//response to stimulus	gi|19878|emb|CAA44820.1|/0/heat shock protein 70 [Nicotiana tabacum]
gene_74126	789	160	159	379	435	3.78496	1.62637	up	2.59732e-08	2.42131e-05	ko04075//Plant hormone signal transduction	-	-	-	gi|698446552|ref|XP_009769468.1|/0/PREDICTED: transcription factor TGA6-like [Nicotiana sylvestris]
gene_14713	1848	3677	3971	8099	8464	8.1855	1.39011	up	6.49621e-08	5.27959e-05	-	GO:0009532//plastid stroma;GO:0009526//plastid envelope	GO:0032550;GO:0016462//pyrophosphatase activity	GO:0009642//response to light intensity;GO:0006412//translation;GO:0000302//response to reactive oxygen species	gi|697118272|ref|XP_009613059.1|/0/PREDICTED: chaperone protein ClpB1-like [Nicotiana tomentosiformis]
gene_42199	453	737	651	1512	1557	5.7476	1.41398	up	8.40987e-08	6.50145e-05	ko04141//Protein processing in endoplasmic reticulum	-	-	-	gi|697148436|ref|XP_009628401.1|/3.50143e-89/PREDICTED: 17.4 kDa class III heat shock protein [Nicotiana tomentosiformis]
gene_14723	561	492	599	1130	1194	5.35987	1.36951	up	1.48917e-07	0.000100737	-	GO:0009532//plastid stroma;GO:0009526//plastid envelope	GO:0032550;GO:0016462//pyrophosphatase activity	GO:0009642//response to light intensity;GO:0006412//translation;GO:0000302//response to reactive oxygen species	gi|697118272|ref|XP_009613059.1|/2.35803e-111/PREDICTED: chaperone protein ClpB1-like [Nicotiana tomentosiformis]
gene_71064	2112	14025	29100	48849	55915	10.8	1.5764	up	1.42365e-06	0.000673492	ko04141//Protein processing in endoplasmic reticulum;ko04626//Plant-pathogen interaction	GO:0044424	GO:0005515//protein binding;GO:0032550	GO:0050896//response to stimulus;GO:0044267//cellular protein metabolic process	gi|698548998|ref|XP_009768512.1|/0/PREDICTED: heat shock protein 82 [Nicotiana sylvestris]
gene_83965	738	84	77	215	210	2.83812	1.6682	up	1.88996e-06	0.000832004	-	-	-	-	gi|698520127|ref|XP_009804930.1|/7.29106e-167/PREDICTED: BI1-like protein [Nicotiana sylvestris]
gene_24848	2112	12364	32750	52503	62071	10.9126	1.64735	up	1.2591e-05	0.00352575	ko04141//Protein processing in endoplasmic reticulum;ko04626//Plant-pathogen interaction	GO:0044424	GO:0005515//protein binding;GO:0032550	GO:0050896//response to stimulus;GO:0044267//cellular protein metabolic process	gi|697107663|ref|XP_009607669.1|/0/PREDICTED: heat shock protein 82 [Nicotiana tomentosiformis]
gene_81566	468	420	704	963	1440	5.41139	1.39341	up	1.30995e-05	0.00361046	ko04141//Protein processing in endoplasmic reticulum	-	GO:0005515//protein binding	GO:0050896//response to stimulus;GO:0044267//cellular protein metabolic process;GO:0000302//response to reactive oxygen species;GO:0006970//response to osmotic stress;GO:0009642//response to light intensity	gi|697185733|ref|XP_009601905.1|/3.4373e-49/PREDICTED: 17.3 kDa class II heat shock protein-like [Nicotiana tomentosiformis]
gene_2558	2718	5259	6916	10595	11048	8.65402	1.11077	up	2.11777e-05	0.00519802	-	GO:0009532//plastid stroma;GO:0009526//plastid envelope	GO:0032550;GO:0016462//pyrophosphatase activity	GO:0009642//response to light intensity;GO:0006412//translation;GO:0000302//response to reactive oxygen species	gi|697176624|ref|XP_009597265.1|/0/PREDICTED: chaperone protein ClpB1 [Nicotiana tomentosiformis]
gene_16569	462	17365	27433	40034	44046	10.587	1.19583	up	2.13195e-05	0.00519802	ko04141//Protein processing in endoplasmic reticulum	-	-	GO:0006461//protein complex assembly;GO:0009642//response to light intensity;GO:0006970//response to osmotic stress;GO:0044267//cellular protein metabolic process;GO:0000302//response to reactive oxygen species	gi|697170756|ref|XP_009594301.1|;gi|662247383|gb|AIE47706.1|/5.11037e-88;3.04771e-88/PREDICTED: 17.6 kDa class I heat shock protein-like [Nicotiana tomentosiformis];HSP17.4 [Nicotiana tabacum]
gene_4627	651	6157	9771	14225	15469	9.08815	1.18584	up	2.57463e-05	0.0060004	ko04141//Protein processing in endoplasmic reticulum	-	-	-	gi|698532438|ref|XP_009763042.1|/1.29754e-101/PREDICTED: small heat shock protein, chloroplastic-like [Nicotiana sylvestris]
gene_21270	729	311	410	631	620	4.555	1.07328	up	4.08023e-05	0.00898976	ko00620//Pyruvate metabolism	-	GO:0016818//hydrolase activity, acting on acid anhydrides, in phosphorus-containing anhydrides	-	gi|698469349|ref|XP_009783561.1|/9.7156e-115/PREDICTED: uncharacterized protein LOC104232143 [Nicotiana sylvestris]
gene_77930	918	1688	2452	3269	4443	7.14926	1.18873	up	4.6707e-05	0.00980414	ko00480//Glutathione metabolism;ko00053//Ascorbate and aldarate metabolism	-	GO:0016209//antioxidant activity;GO:0046906//tetrapyrrole binding	GO:0044710;GO:0006950//response to stress	gi|697132537|ref|XP_009620318.1|/3.94553e-168/PREDICTED: L-ascorbate peroxidase 2, cytosolic isoform X1 [Nicotiana tomentosiformis]
gene_69490	654	9423	8891	14187	17561	9.22478	1.07028	up	7.52113e-05	0.0138599	ko04141//Protein processing in endoplasmic reticulum	-	-	GO:0050896//response to stimulus	gi|698452265|ref|XP_009779611.1|/6.31707e-92/PREDICTED: small heat shock protein, chloroplastic-like [Nicotiana sylvestris]
gene_62859	921	981	1383	2005	1894	6.21485	1.0014	up	0.000141501	0.0230415	ko00750//Vitamin B6 metabolism	GO:0044444	GO:0046983//protein dimerization activity	GO:0009108//coenzyme biosynthetic process	gi|698500761|ref|XP_009796117.1|/0/PREDICTED: probable pyridoxal biosynthesis protein PDX1.2 [Nicotiana sylvestris]
gene_79547	1758	1335	1539	2090	2639	6.50178	1.0011	up	0.000206283	0.0304249	-	GO:0016020//membrane;GO:0044444;GO:0043231//intracellular membrane-bounded organelle	-	GO:0000302//response to reactive oxygen species;GO:0009642//response to light intensity;GO:0010038//response to metal ion	gi|698533050|ref|XP_009763346.1|/0/PREDICTED: hsp70-Hsp90 organizing protein 3-like [Nicotiana sylvestris]
gene_43566	1956	15833	28081	38513	36383	10.4594	1.05624	up	0.000282771	0.0378174	ko04144//Endocytosis;ko04141//Protein processing in endoplasmic reticulum;ko03040//Spliceosome	-	GO:0032550	GO:0050896//response to stimulus	gi|697103028|ref|XP_009604213.1|/0/PREDICTED: heat shock cognate 70 kDa protein [Nicotiana tomentosiformis]
gene_80913	1554	747	858	2055	2418	6.20817	1.75898	up	4.84025e-11	1.09583e-07	ko00941//Flavonoid biosynthesis;ko00903//Limonene and pinene degradation;ko01100//Metabolic pathways;ko00945//Stilbenoid, diarylheptanoid and gingerol biosynthesis;ko01110//Biosynthesis of secondary metabolites;ko00944//Flavone and flavonol biosynthesis;ko00940//Phenylpropanoid biosynthesis	-	-	-	gi|698521793|ref|XP_009757704.1|/0/PREDICTED: geraniol 8-hydroxylase-like [Nicotiana sylvestris]
gene_40487	498	527	716	1628	1869	5.84859	1.77629	up	8.72448e-11	1.75949e-07	-	-	-	-	gi|698490874|ref|XP_009791886.1|/2.59169e-59/PREDICTED: universal stress protein A-like protein [Nicotiana sylvestris]
gene_22686	480	19418	21849	33067	37843	10.3849	1.06022	up	4.60086e-05	0.00972192	ko04141//Protein processing in endoplasmic reticulum	-	-	-	gi|662247387|gb|AIE47708.1|/7.46436e-87/HSP18.0 [Nicotiana tabacum]
gene_71718	903	655	369	69	68	3.67518	-2.64415	down	1.0553e-12	4.18108e-09	ko04626//Plant-pathogen interaction	-	-	-	gi|7406995|gb|AAF61863.1|AF193770_1/0/DNA-binding protein 3 [Nicotiana tabacum]
gene_21618	2166	2026	1127	341	249	5.36262	-2.17049	down	1.53429e-10	2.64058e-07	ko01100//Metabolic pathways;ko00330//Arginine and proline metabolism	-	GO:0016831//carboxy-lyase activity	GO:0001101//response to acid chemical;GO:0006970//response to osmotic stress;GO:0009791//post-embryonic development;GO:0006596//polyamine biosynthetic process;GO:0006525//arginine metabolic process	gi|698519520|ref|XP_009804627.1|/0/PREDICTED: arginine decarboxylase [Nicotiana sylvestris]
gene_60831	2163	3852	1880	573	442	6.21172	-2.25233	down	3.85602e-10	5.55547e-07	ko01100//Metabolic pathways;ko00330//Arginine and proline metabolism	-	GO:0016831//carboxy-lyase activity	GO:0001101//response to acid chemical;GO:0006970//response to osmotic stress;GO:0009791//post-embryonic development;GO:0006596//polyamine biosynthetic process;GO:0006525//arginine metabolic process	gi|697127280|ref|XP_009617683.1|/0/PREDICTED: arginine decarboxylase [Nicotiana tomentosiformis]
gene_69608	1542	1968	515	96	125	4.89232	-3.24232	down	8.22091e-10	1.00219e-06	-	GO:0043231//intracellular membrane-bounded organelle;GO:0031225//anchored component of membrane	-	GO:0016049//cell growth;GO:0010053//root epidermal cell differentiation;GO:0030198//extracellular matrix organization	gi|697165782|ref|XP_009591697.1|/0/PREDICTED: COBRA-like protein 7 [Nicotiana tomentosiformis]
gene_79320	1584	367	297	70	59	3.13497	-2.09995	down	1.07988e-09	1.2677e-06	ko00908//Zeatin biosynthesis	-	GO:0016645//oxidoreductase activity, acting on the CH-NH group of donors;GO:0016616//oxidoreductase activity, acting on the CH-OH group of donors, NAD or NADP as acceptor;GO:0000166//nucleotide binding	GO:0006725//cellular aromatic compound metabolic process;GO:0044710	gi|697111565|ref|XP_009609662.1|/0/PREDICTED: cytokinin dehydrogenase 5 [Nicotiana tomentosiformis]
gene_41541	1326	421	499	96	121	3.65013	-1.80128	down	4.36164e-09	4.76713e-06	ko04140//Regulation of autophagy	-	GO:0036094//small molecule binding;GO:1901363;GO:0097159//organic cyclic compound binding;GO:0004674//protein serine/threonine kinase activity	GO:0050896//response to stimulus;GO:0006796//phosphate-containing compound metabolic process	gi|698458916|ref|XP_009781175.1|/0/PREDICTED: CBL-interacting serine/threonine-protein kinase 11-like [Nicotiana sylvestris]
gene_34993	903	375	168	25	42	2.76416	-2.75246	down	3.20917e-08	2.90622e-05	ko04075//Plant hormone signal transduction	GO:0005576//extracellular region;GO:0030312//external encapsulating structure	GO:0016798//hydrolase activity, acting on glycosyl bonds;GO:0016758//transferase activity, transferring hexosyl groups	GO:0044042//glucan metabolic process	gi|697176157|ref|XP_009597028.1|/0/PREDICTED: brassinosteroid-regulated protein BRU1-like [Nicotiana tomentosiformis]
gene_68103	837	1308	581	150	205	4.63541	-2.15212	down	5.89667e-08	4.91844e-05	-	-	-	-	gi|697118747|ref|XP_009613311.1|/1.62567e-75/PREDICTED: pollen-specific leucine-rich repeat extensin-like protein 2 [Nicotiana tomentosiformis]
gene_3050	420	100	124	16	6	1.46547	-3.07297	down	8.29998e-08	6.50145e-05	-	-	-	-	gi|697110341|ref|XP_009609040.1|;gi|697119641|ref|XP_009613777.1|/7.48846e-16;1.87199e-28/PREDICTED: F-box protein At5g03100-like [Nicotiana tomentosiformis];PREDICTED: F-box protein At5g03100-like isoform X1 [Nicotiana tomentosiformis]
gene_32496	1395	27	36	1	0	-0.328944	-5.41638	down	1.23186e-07	8.87384e-05	ko01100//Metabolic pathways;ko00040//Pentose and glucuronate interconversions;ko00500//Starch and sucrose metabolism	-	GO:0004553//hydrolase activity, hydrolyzing O-glycosyl compounds	GO:0044238//primary metabolic process	gi|698527631|ref|XP_009760660.1|/0/PREDICTED: polygalacturonase At1g48100-like [Nicotiana sylvestris]
gene_79315	1158	956	1107	341	333	4.92312	-1.33858	down	1.46367e-07	0.000100737	-	-	-	-	gi|697114758|ref|XP_009611297.1|/0/PREDICTED: protein WALLS ARE THIN 1-like [Nicotiana tomentosiformis]
gene_42189	1863	320	52	10	7	2.12858	-4.20866	down	1.52554e-07	0.000100737	ko01100//Metabolic pathways;ko00040//Pentose and glucuronate interconversions;ko00500//Starch and sucrose metabolism	GO:0043231//intracellular membrane-bounded organelle;GO:0044444;GO:0016020//membrane;GO:0071944//cell periphery;GO:0005911//cell-cell junction;GO:0030312//external encapsulating structure;GO:0044437	GO:0016788//hydrolase activity, acting on ester bonds;GO:0030234//enzyme regulator activity;GO:0052689//carboxylic ester hydrolase activity	GO:0008152//metabolic process;GO:0071555//cell wall organization;GO:0000272//polysaccharide catabolic process;GO:0044092//negative regulation of molecular function	gi|697105472|ref|XP_009606551.1|/0/PREDICTED: pectinesterase 3 [Nicotiana tomentosiformis]
gene_13980	1050	709	234	76	75	3.60523	-2.39742	down	4.42188e-07	0.000259548	-	-	GO:0016759//cellulose synthase activity	-	gi|698479408|ref|XP_009786792.1|/0/PREDICTED: xyloglucan glycosyltransferase 4 [Nicotiana sylvestris]
gene_81227	1533	1747	455	175	153	4.80738	-2.51097	down	5.7025e-07	0.000317099	-	GO:0043231//intracellular membrane-bounded organelle;GO:0005911//cell-cell junction;GO:0031225//anchored component of membrane	-	GO:0010053//root epidermal cell differentiation;GO:0009826//unidimensional cell growth;GO:0030198//extracellular matrix organization	gi|698513208|ref|XP_009801564.1|/0/PREDICTED: COBRA-like protein 7 [Nicotiana sylvestris]
gene_2510	1389	718	309	111	106	3.79292	-1.99298	down	7.93723e-07	0.000426404	ko01100//Metabolic pathways;ko00030//Pentose phosphate pathway;ko01110//Biosynthesis of secondary metabolites	-	GO:0052736//beta-glucanase activity	-	gi|697182186|ref|XP_009600096.1|/0/PREDICTED: endo-1,3(4)-beta-glucanase 1-like [Nicotiana tomentosiformis]
gene_3248	1107	1052	506	192	197	4.43933	-1.7482	down	1.35659e-06	0.000651494	ko04075//Plant hormone signal transduction	-	GO:0004721//phosphoprotein phosphatase activity;GO:0043169//cation binding	GO:0006464//cellular protein modification process	gi|698494219|ref|XP_009793316.1|/0/PREDICTED: probable protein phosphatase 2C 49 [Nicotiana sylvestris]
gene_1340	1140	353	673	158	123	3.84346	-1.58544	down	2.01629e-06	0.00085211	-	GO:0043231//intracellular membrane-bounded organelle	GO:0008081//phosphoric diester hydrolase activity	GO:0019400;GO:0072502	gi|698423688|ref|XP_009782733.1|/2.91861e-60/PREDICTED: glycerophosphodiester phosphodiesterase GDE1-like [Nicotiana sylvestris]
gene_1341	687	52	27	1	2	0.00166678	-4.36021	down	2.40996e-06	0.000998708	-	-	GO:0003676//nucleic acid binding	GO:0006351//transcription, DNA-templated	gi|698545304|ref|XP_009767338.1|/5.57056e-43/PREDICTED: NAC domain-containing protein 68-like isoform X2 [Nicotiana sylvestris]
gene_24248	507	336	239	37	78	2.9454	-2.04015	down	2.42619e-06	0.000998708	ko04626//Plant-pathogen interaction	-	-	-	gi|697185663|ref|XP_009601871.1|/1.09354e-103/PREDICTED: probable WRKY transcription factor 70 [Nicotiana tomentosiformis]
gene_35680	876	625	1332	314	225	4.76804	-1.57721	down	2.52928e-06	0.00102555	-	-	-	GO:0009267//cellular response to starvation	gi|697164551|ref|XP_009591083.1|/3.3342e-91/PREDICTED: SPX domain-containing protein 1-like [Nicotiana tomentosiformis]
gene_62604	1455	1647	688	270	287	5.00841	-1.81661	down	2.5561e-06	0.00102555	ko00270//Cysteine and methionine metabolism;ko01100//Metabolic pathways;ko01110//Biosynthesis of secondary metabolites	-	GO:0005515//protein binding;GO:0043168//anion binding;GO:0016846//carbon-sulfur lyase activity	GO:0009605//response to external stimulus;GO:0006950//response to stress;GO:0009725//response to hormone;GO:0018871;GO:0010039//response to iron ion;GO:0001101//response to acid chemical	gi|698576818|ref|XP_009776307.1|;gi|698560750|ref|XP_009771943.1|/0;0/PREDICTED: 1-aminocyclopropane-1-carboxylate synthase-like [Nicotiana sylvestris];PREDICTED: 1-aminocyclopropane-1-carboxylate synthase-like [Nicotiana sylvestris]
gene_72017	1629	555	1141	244	241	4.5793	-1.51505	down	2.70367e-06	0.00105797	ko01100//Metabolic pathways;ko01110//Biosynthesis of secondary metabolites;ko00400//Phenylalanine, tyrosine and tryptophan biosynthesis	GO:0009536//plastid	GO:0016765//transferase activity, transferring alkyl or aryl (other than methyl) groups	GO:0008652//cellular amino acid biosynthetic process;GO:0043650	gi|697127733|ref|XP_009617912.1|/0/PREDICTED: phospho-2-dehydro-3-deoxyheptonate aldolase 1, chloroplastic-like [Nicotiana tomentosiformis]
gene_50911	741	527	1218	267	196	4.58901	-1.62835	down	3.55107e-06	0.00135571	-	GO:0043231//intracellular membrane-bounded organelle	GO:0008081//phosphoric diester hydrolase activity	GO:0019400;GO:0072502	gi|697113072|ref|XP_009610418.1|/1.51143e-61/PREDICTED: glycerophosphodiester phosphodiesterase GDE1-like [Nicotiana tomentosiformis]
gene_56304	786	152	146	17	34	1.97301	-2.25777	down	4.05685e-06	0.00149832	-	-	-	-	gi|697130487|ref|XP_009619300.1|/5.63342e-108/PREDICTED: uncharacterized protein LOC104111328 [Nicotiana tomentosiformis]
gene_13207	846	13945	21064	7004	4840	9.00862	-1.29113	down	6.08691e-06	0.00200969	-	-	GO:0004866//endopeptidase inhibitor activity	GO:0010466//negative regulation of peptidase activity	gi|71044456|gb|AAZ20771.1|/0/insect injury-induced proteinase inhibitor [Nicotiana tabacum]
gene_5259	891	474	367	154	110	3.62658	-1.41452	down	6.72171e-06	0.00217399	ko01100//Metabolic pathways;ko01110//Biosynthesis of secondary metabolites;ko00010//Glycolysis / Gluconeogenesis	-	GO:0005488;GO:0003824//catalytic activity	GO:0044238//primary metabolic process	gi|697181162|ref|XP_009599568.1|/5.2972e-141/PREDICTED: putative glucose-6-phosphate 1-epimerase [Nicotiana tomentosiformis]
gene_79205	1917	1852	1037	272	472	5.33739	-1.68546	down	6.90142e-06	0.00220957	ko01100//Metabolic pathways;ko01110//Biosynthesis of secondary metabolites;ko00904//Diterpenoid biosynthesis	-	-	-	gi|697169382|ref|XP_009593582.1|/0/PREDICTED: (E,E)-geranyllinalool synthase [Nicotiana tomentosiformis]
gene_3551	1119	703	204	62	94	3.57023	-2.28557	down	1.05471e-05	0.00315656	ko04075//Plant hormone signal transduction	-	GO:0004721//phosphoprotein phosphatase activity;GO:0043169//cation binding	GO:0006464//cellular protein modification process	gi|697181510|ref|XP_009599750.1|/0/PREDICTED: probable protein phosphatase 2C 63 [Nicotiana tomentosiformis]
gene_64807	1218	261	238	77	65	2.8449	-1.54655	down	1.05564e-05	0.00315656	ko01100//Metabolic pathways;ko00564//Glycerophospholipid metabolism;ko00565//Ether lipid metabolism	GO:0043231//intracellular membrane-bounded organelle	GO:0016740//transferase activity	-	gi|697101011|ref|XP_009593891.1|;gi|697101009|ref|XP_009593884.1|/7.57407e-127;0/PREDICTED: lysophospholipid acyltransferase LPEAT1 isoform X2 [Nicotiana tomentosiformis];PREDICTED: lysophospholipid acyltransferase LPEAT1 isoform X1 [Nicotiana tomentosiformis]
gene_5823	780	2181	1563	493	707	5.78526	-1.36853	down	1.09471e-05	0.00321278	-	-	-	-	gi|698476311|ref|XP_009785480.1|/4.90507e-126/PREDICTED: protein YLS9 [Nicotiana sylvestris]
gene_37932	369	61	80	2	11	0.829623	-3.11888	down	1.12829e-05	0.00328093	-	-	GO:0003824//catalytic activity	-	gi|698420774|ref|XP_009764842.1|/6.11607e-86/PREDICTED: cytokinin riboside 5'-monophosphate phosphoribohydrolase LOG1-like isoform X2 [Nicotiana sylvestris]
gene_62870	1521	1402	1584	661	412	5.49138	-1.21454	down	1.26154e-05	0.00352575	ko00941//Flavonoid biosynthesis;ko01100//Metabolic pathways;ko00945//Stilbenoid, diarylheptanoid and gingerol biosynthesis;ko01110//Biosynthesis of secondary metabolites;ko00940//Phenylpropanoid biosynthesis;ko00360//Phenylalanine metabolism	-	-	-	gi|697185618|ref|XP_009601847.1|/0/PREDICTED: trans-cinnamate 4-monooxygenase-like [Nicotiana tomentosiformis]
gene_10982	2709	319	117	40	38	2.53303	-2.23426	down	1.2681e-05	0.00352575	ko04626//Plant-pathogen interaction	-	-	-	gi|698579532|ref|XP_009777040.1|/0/PREDICTED: putative late blight resistance protein homolog R1B-16 [Nicotiana sylvestris]
gene_75423	1107	1758	974	391	453	5.32049	-1.43439	down	1.44707e-05	0.00382218	ko04075//Plant hormone signal transduction	-	GO:0004721//phosphoprotein phosphatase activity	-	gi|697162912|ref|XP_009590266.1|/0/PREDICTED: probable protein phosphatase 2C 49 [Nicotiana tomentosiformis]
gene_34066	921	500	197	80	75	3.25586	-1.9211	down	1.5797e-05	0.00407074	-	-	-	-	gi|697153992|ref|XP_009631248.1|/1.82723e-91/PREDICTED: mitochondrial calcium uniporter regulatory subunit MCUb-like [Nicotiana tomentosiformis]
gene_15030	507	4594	2536	587	1206	6.63141	-1.7155	down	2.26699e-05	0.00548411	-	-	-	-	gi|697164185|ref|XP_009590901.1|/1.89756e-68/PREDICTED: uncharacterized protein LOC104088003 [Nicotiana tomentosiformis]
gene_45154	3333	342	252	106	68	3.10508	-1.5175	down	2.36614e-05	0.00563889	ko04626//Plant-pathogen interaction	GO:0016020//membrane	GO:0016491//oxidoreductase activity;GO:0036094//small molecule binding;GO:0004672//protein kinase activity;GO:1901363;GO:0097159//organic cyclic compound binding	GO:0006796//phosphate-containing compound metabolic process	gi|697158161|ref|XP_009587832.1|/0/PREDICTED: probable LRR receptor-like serine/threonine-protein kinase At4g26540 [Nicotiana tomentosiformis]
gene_76489	1299	543	408	146	174	3.83449	-1.30224	down	2.51396e-05	0.0059024	-	-	-	GO:0008152//metabolic process	gi|697103958|ref|XP_009605783.1|/0/PREDICTED: patatin-like protein 3 [Nicotiana tomentosiformis]
gene_72249	564	42	112	4	11	0.944199	-3.03046	down	3.01596e-05	0.0069271	-	-	GO:0043169//cation binding	GO:0006812//cation transport	gi|698548447|ref|XP_009768351.1|/7.83192e-128/PREDICTED: uncharacterized protein LOC104219369 [Nicotiana sylvestris]
gene_16642	1548	4497	2487	1066	1201	6.69136	-1.36401	down	3.24147e-05	0.00739149	-	-	-	GO:0008152//metabolic process	gi|698571395|ref|XP_009774872.1|/0/PREDICTED: uncharacterized protein LOC104224855 [Nicotiana sylvestris]
gene_14211	825	564	686	265	216	4.27165	-1.10593	down	3.50359e-05	0.00793213	ko03050//Proteasome	GO:0005839//proteasome core complex;GO:0043231//intracellular membrane-bounded organelle	GO:0004175//endopeptidase activity	GO:0019941//modification-dependent protein catabolic process	gi|697121920|ref|XP_009614945.1|/0/PREDICTED: proteasome subunit alpha type-1-B-like [Nicotiana tomentosiformis]
gene_25414	456	780	785	227	335	4.57222	-1.19481	down	3.86865e-05	0.00863526	ko04626//Plant-pathogen interaction;ko04075//Plant hormone signal transduction	-	-	-	gi|698494169|ref|XP_009793297.1|/3.77372e-109/PREDICTED: protein TIFY 10A-like [Nicotiana sylvestris]
gene_4804	1461	760	293	85	151	3.85128	-1.89411	down	4.11826e-05	0.00900223	ko00270//Cysteine and methionine metabolism;ko01100//Metabolic pathways;ko01110//Biosynthesis of secondary metabolites	-	GO:0005515//protein binding;GO:0043168//anion binding;GO:0016846//carbon-sulfur lyase activity	GO:0009605//response to external stimulus;GO:0006950//response to stress;GO:0009725//response to hormone;GO:0018871;GO:0010039//response to iron ion;GO:0001101//response to acid chemical	gi|697144635|ref|XP_009626433.1|/0/PREDICTED: 1-aminocyclopropane-1-carboxylate synthase-like [Nicotiana tomentosiformis]
gene_12962	1272	693	508	221	219	4.20366	-1.18517	down	4.42622e-05	0.00956403	-	-	-	-	gi|697152190|ref|XP_009630327.1|/0/PREDICTED: transcription factor TCP4-like [Nicotiana tomentosiformis]
gene_28148	747	27	71	5	4	0.332458	-3.12237	down	4.44569e-05	0.00956403	-	-	-	-	gi|697145967|ref|XP_009627118.1|/3.96398e-125/PREDICTED: RNA-binding protein 42-like [Nicotiana tomentosiformis]
gene_4133	1269	290	368	100	119	3.29416	-1.30417	down	4.49596e-05	0.00956403	-	-	-	-	gi|697155670|ref|XP_009586579.1|/0/PREDICTED: serpin-ZX-like [Nicotiana tomentosiformis]
gene_27433	1539	2499	1056	363	568	5.64612	-1.67084	down	4.81381e-05	0.0100381	ko01110//Biosynthesis of secondary metabolites;ko00062//Fatty acid elongation	-	GO:0016746//transferase activity, transferring acyl groups	GO:0006631//fatty acid metabolic process	gi|698513904|ref|XP_009801870.1|/0/PREDICTED: 3-ketoacyl-CoA synthase 11-like [Nicotiana sylvestris]
gene_73160	873	543	1092	295	256	4.59062	-1.28238	down	5.0254e-05	0.0103432	-	-	-	GO:0009267//cellular response to starvation	gi|698567686|ref|XP_009773844.1|/0/PREDICTED: SPX domain-containing protein 1-like [Nicotiana sylvestris]
gene_18531	1215	1404	635	264	334	4.88441	-1.5118	down	5.62609e-05	0.0112154	ko04144//Endocytosis	-	-	-	gi|698540866|ref|XP_009765899.1|/0/PREDICTED: protein ELC-like [Nicotiana sylvestris]
gene_14555	975	404	83	41	30	2.65091	-2.54664	down	5.79294e-05	0.0113405	-	-	-	-	gi|697124760|ref|XP_009616387.1|/5.83404e-128/PREDICTED: bromodomain-containing protein 4-like [Nicotiana tomentosiformis]
gene_13429	2349	584	228	120	85	3.51137	-1.74623	down	5.86682e-05	0.0113405	ko04626//Plant-pathogen interaction;ko04075//Plant hormone signal transduction	-	-	-	gi|697169143|ref|XP_009593464.1|/0/PREDICTED: probable LRR receptor-like serine/threonine-protein kinase At4g37250 [Nicotiana tomentosiformis]
gene_59995	1374	53	66	10	7	0.667558	-2.52055	down	5.97147e-05	0.011471	-	-	GO:0004180//carboxypeptidase activity	GO:0016485//protein processing	gi|697180278|ref|XP_009599118.1|/0/PREDICTED: serine carboxypeptidase-like 45 [Nicotiana tomentosiformis]
gene_1670	1992	588	254	118	114	3.59299	-1.60965	down	7.01514e-05	0.0131569	-	-	GO:0016759//cellulose synthase activity	-	gi|697129003|ref|XP_009618557.1|/0/PREDICTED: xyloglucan glycosyltransferase 4 [Nicotiana tomentosiformis]
gene_7634	1410	194	29	12	6	1.46755	-3.39724	down	7.0782e-05	0.0131971	ko00906//Carotenoid biosynthesis	-	GO:0046906//tetrapyrrole binding;GO:0046914//transition metal ion binding;GO:0016709//oxidoreductase activity, acting on paired donors, with incorporation or reduction of molecular oxygen, NAD(P)H as one donor, and incorporation of one atom of oxygen	GO:0010162//seed dormancy process;GO:0009620//response to fungus;GO:0009416//response to light stimulus;GO:0006714//sesquiterpenoid metabolic process;GO:0006950//response to stress	gi|697188234|ref|XP_009603153.1|/0/PREDICTED: abscisic acid 8'-hydroxylase 1-like [Nicotiana tomentosiformis]
gene_5034	1851	30	29	3	2	-0.31737	-3.23687	down	7.9543e-05	0.0145734	-	-	-	-	gi|698462767|ref|XP_009782065.1|;gi|698462771|ref|XP_009782066.1|/0;0/PREDICTED: interactor of constitutive active ROPs 2, chloroplastic-like isoform X1 [Nicotiana sylvestris];PREDICTED: interactor of constitutive active ROPs 2, chloroplastic-like isoform X2 [Nicotiana sylvestris]
gene_17518	777	241	114	27	46	2.27751	-2.0139	down	9.05836e-05	0.0163383	-	-	-	GO:0050896//response to stimulus;GO:0044699;GO:0050794//regulation of cellular process;GO:0006351//transcription, DNA-templated	gi|697109422|ref|XP_009608570.1|/0/PREDICTED: ethylene-responsive transcription factor ERF071 [Nicotiana tomentosiformis]
gene_35070	1005	4751	2210	978	1178	6.6717	-1.43402	down	9.07228e-05	0.0163383	-	-	-	-	gi|697119084|ref|XP_009613487.1|/3.12444e-50/PREDICTED: sarcoplasmic reticulum histidine-rich calcium-binding protein [Nicotiana tomentosiformis]
gene_52360	1875	221	161	66	35	2.44296	-1.66835	down	9.29318e-05	0.0166416	ko01100//Metabolic pathways;ko00100//Steroid biosynthesis	GO:0016020//membrane	GO:0046872//metal ion binding;GO:0016746//transferase activity, transferring acyl groups	-	gi|697176970|ref|XP_009597434.1|/0/PREDICTED: probable protein S-acyltransferase 22 [Nicotiana tomentosiformis]
gene_62008	1050	27	38	2	4	-0.188636	-3.10566	down	9.44185e-05	0.0168129	-	-	-	-	gi|698504894|ref|XP_009797935.1|/0/PREDICTED: uncharacterized protein LOC104244245 [Nicotiana sylvestris]
gene_48638	1086	295	85	27	39	2.33727	-2.27108	down	0.000113171	0.0198181	ko04626//Plant-pathogen interaction	-	GO:0003677//DNA binding;GO:0001071//nucleic acid binding transcription factor activity	GO:0006351//transcription, DNA-templated	gi|697147484|ref|XP_009627902.1|/1.45075e-93/PREDICTED: probable WRKY transcription factor 40 [Nicotiana tomentosiformis]
gene_22222	345	927	1285	520	224	5.02523	-1.31382	down	0.000117543	0.0203587	-	-	-	-	gi|270313162|gb|ACZ73648.1|/6.52582e-39/glycine-rich protein precursor [Nicotiana tabacum]
gene_1612	645	103	38	10	8	0.894845	-2.71118	down	0.000118923	0.0204858	-	-	-	-	gi|697140835|ref|XP_009624525.1|;gi|697140833|ref|XP_009624524.1|/7.53345e-161;1.20498e-161/PREDICTED: protein DEHYDRATION-INDUCED 19 homolog 5-like isoform X2 [Nicotiana tomentosiformis];PREDICTED: protein DEHYDRATION-INDUCED 19 homolog 6-like isoform X1 [Nicotiana tomentosiformis]
gene_1649	2262	32	76	4	8	0.489266	-2.84537	down	0.000124028	0.0212496	-	-	-	-	gi|697116544|ref|XP_009612188.1|/0/PREDICTED: uncharacterized protein LOC104105552 [Nicotiana tomentosiformis]
gene_21178	324	115	39	10	10	1.01942	-2.68586	down	0.000127193	0.0215588	-	-	-	-	gi|697097628|ref|XP_009622570.1|/1.74066e-59/PREDICTED: uncharacterized protein LOC104113949 [Nicotiana tomentosiformis]
gene_43274	1089	112	40	13	6	0.992608	-2.75286	down	0.0001298	0.0218837	-	-	GO:0016798//hydrolase activity, acting on glycosyl bonds	GO:0044238//primary metabolic process	gi|697148462|ref|XP_009628415.1|/0/PREDICTED: glucan endo-1,3-beta-glucosidase 12 [Nicotiana tomentosiformis]
gene_42093	2322	128	158	44	31	2.02537	-1.65888	down	0.000130995	0.0219684	ko01100//Metabolic pathways;ko00500//Starch and sucrose metabolism;ko01110//Biosynthesis of secondary metabolites;ko00940//Phenylpropanoid biosynthesis;ko00460//Cyanoamino acid metabolism	GO:0005618//cell wall	GO:0015926//glucosidase activity	GO:0044238//primary metabolic process	gi|697170120|ref|XP_009593976.1|/0/PREDICTED: probable beta-D-xylosidase 2 [Nicotiana tomentosiformis]
gene_14390	1083	104	99	23	22	1.50293	-1.8991	down	0.000133662	0.0222163	-	-	-	-	gi|698486717|ref|XP_009790075.1|/0/PREDICTED: protein trichome birefringence-like 38 [Nicotiana sylvestris]
gene_78324	1608	8303	5102	2553	2471	7.68895	-1.15842	down	0.000136519	0.022537	ko01100//Metabolic pathways;ko00900//Terpenoid backbone biosynthesis;ko01110//Biosynthesis of secondary metabolites	GO:0009536//plastid	GO:0043169//cation binding;GO:0016744	GO:0006772//thiamine metabolic process;GO:0006779//porphyrin-containing compound biosynthetic process;GO:0052863;GO:0006721	gi|697122456|ref|XP_009615219.1|/0/PREDICTED: probable 1-deoxy-D-xylulose-5-phosphate synthase, chloroplastic [Nicotiana tomentosiformis]
gene_10909	1608	227	139	56	42	2.39185	-1.64664	down	0.000138024	0.0226674	-	-	-	-	gi|697094463|ref|XP_009606466.1|/0/PREDICTED: WEB family protein At2g38370-like [Nicotiana tomentosiformis]
gene_32596	1158	1420	821	458	359	5.09948	-1.20549	down	0.000141756	0.0230415	ko01040//Biosynthesis of unsaturated fatty acids	GO:0031224//intrinsic component of membrane	GO:0016215//acyl-CoA desaturase activity	GO:0006631//fatty acid metabolic process	gi|698564333|ref|XP_009772953.1|/0/PREDICTED: palmitoyl-monogalactosyldiacylglycerol delta-7 desaturase, chloroplastic-like [Nicotiana sylvestris]
gene_81013	1152	912	541	241	278	4.47108	-1.22321	down	0.000143176	0.0231487	-	-	-	-	gi|697175363|ref|XP_009596622.1|/0/PREDICTED: uncharacterized protein LOC104092672 [Nicotiana tomentosiformis]
gene_60958	1272	1097	498	262	251	4.56485	-1.38634	down	0.000143876	0.0231487	-	-	-	-	gi|698515510|ref|XP_009802631.1|;gi|698515508|ref|XP_009802630.1|/0;0/PREDICTED: F-box protein SKIP23 isoform X2 [Nicotiana sylvestris];PREDICTED: F-box protein SKIP23 isoform X1 [Nicotiana sylvestris]
gene_19984	1839	76	1034	54	62	3.69303	-2.93092	down	0.000168066	0.0259855	ko00230//Purine metabolism;ko01100//Metabolic pathways;ko01110//Biosynthesis of secondary metabolites;ko00670//One carbon pool by folate	GO:0009532//plastid stroma;GO:0009526//plastid envelope	GO:0016742//hydroxymethyl-, formyl- and related transferase activity;GO:0019238//cyclohydrolase activity	GO:0006163//purine nucleotide metabolic process;GO:0006950//response to stress	gi|11878280|gb|AAG40879.1|AF321497_1/0/phosphoribosylaminoimidazolecarboxamide formyltransferase/IMP cyclohydrolase [Nicotiana tabacum]
gene_23683	1113	191	30	2	14	1.44636	-3.50641	down	0.000196214	0.0291982	-	-	-	-	gi|697191889|ref|XP_009605015.1|/0/PREDICTED: UPF0496 protein At4g34320-like [Nicotiana tomentosiformis]
gene_16285	1563	1227	182	81	136	4.18383	-2.4527	down	0.000206378	0.0304249	-	GO:0044424	-	GO:0044763	gi|697122568|ref|XP_009615272.1|/6.57551e-99/PREDICTED: uncharacterized protein LOC104108023 [Nicotiana tomentosiformis]
gene_82648	2181	3349	1583	801	861	6.20781	-1.31525	down	0.000211143	0.0309832	ko04141//Protein processing in endoplasmic reticulum;ko04075//Plant hormone signal transduction;ko04120//Ubiquitin mediated proteolysis	GO:0044424	GO:0019787//ubiquitin-like protein transferase activity	GO:0045087//innate immune response;GO:0050832//defense response to fungus;GO:0032446//protein modification by small protein conjugation	gi|698584653|ref|XP_009778431.1|/0/PREDICTED: U-box domain-containing protein 17 [Nicotiana sylvestris]
gene_42572	999	357	368	151	134	3.50553	-1.07702	down	0.000213416	0.0311726	-	-	GO:0003677//DNA binding	GO:0006351//transcription, DNA-templated	gi|698528027|ref|XP_009760862.1|/0/PREDICTED: GATA transcription factor 8-like [Nicotiana sylvestris]
gene_15167	1257	64	52	7	12	0.669253	-2.32196	down	0.000234173	0.033434	ko00943//Isoflavonoid biosynthesis;ko00903//Limonene and pinene degradation;ko01100//Metabolic pathways;ko00945//Stilbenoid, diarylheptanoid and gingerol biosynthesis;ko01110//Biosynthesis of secondary metabolites;ko00904//Diterpenoid biosynthesis	GO:0031224//intrinsic component of membrane	GO:0046914//transition metal ion binding;GO:0016491//oxidoreductase activity;GO:0046906//tetrapyrrole binding	GO:0044710	gi|697178666|ref|XP_009598320.1|/0/PREDICTED: premnaspirodiene oxygenase-like [Nicotiana tomentosiformis]
gene_76463	1455	2962	1418	585	829	6.02146	-1.36882	down	0.000240541	0.0340514	ko00270//Cysteine and methionine metabolism;ko01100//Metabolic pathways;ko01110//Biosynthesis of secondary metabolites	-	GO:0005515//protein binding;GO:0043168//anion binding;GO:0016846//carbon-sulfur lyase activity	GO:0009605//response to external stimulus;GO:0006950//response to stress;GO:0009725//response to hormone;GO:0018871;GO:0010039//response to iron ion;GO:0001101//response to acid chemical	gi|3668146|emb|CAA06288.1|/0/1-cyclopropane-1-carboxylate synthase [Nicotiana tabacum]
gene_42948	1539	3494	1771	784	1008	6.30637	-1.29393	down	0.000240646	0.0340514	ko01110//Biosynthesis of secondary metabolites;ko00062//Fatty acid elongation	-	GO:0016746//transferase activity, transferring acyl groups	GO:0006631//fatty acid metabolic process;GO:0009314//response to radiation;GO:0006950//response to stress	gi|697107206|ref|XP_009607438.1|/0/PREDICTED: 3-ketoacyl-CoA synthase 11-like [Nicotiana tomentosiformis]
gene_80661	957	424	362	124	167	3.60115	-1.15787	down	0.000244561	0.0343034	ko01100//Metabolic pathways;ko00350//Tyrosine metabolism;ko01110//Biosynthesis of secondary metabolites;ko00010//Glycolysis / Gluconeogenesis;ko00071//Fatty acid metabolism	-	-	-	gi|698424383|ref|XP_009783657.1|/0/PREDICTED: alcohol dehydrogenase-like isoform X3 [Nicotiana sylvestris]
gene_6031	912	451	441	172	188	3.81682	-1.03526	down	0.00024487	0.0343034	-	-	-	-	gi|697165494|ref|XP_009591551.1|/0/PREDICTED: uncharacterized protein LOC104088555 [Nicotiana tomentosiformis]
gene_6879	720	195	225	25	74	2.54054	-1.78277	down	0.000245674	0.0343034	ko04626//Plant-pathogen interaction;ko04075//Plant hormone signal transduction	-	-	-	gi|698526038|ref|XP_009759848.1|/6.48088e-170/PREDICTED: protein TIFY 10A [Nicotiana sylvestris]
gene_77418	852	110	202	39	42	2.13952	-1.65417	down	0.000247183	0.0343627	ko00061//Fatty acid biosynthesis;ko01100//Metabolic pathways;ko01040//Biosynthesis of unsaturated fatty acids	-	GO:0003824//catalytic activity	GO:0008152//metabolic process	gi|697174380|ref|XP_009596119.1|/0/PREDICTED: 3-oxoacyl-[acyl-carrier-protein] reductase, chloroplastic-like [Nicotiana tomentosiformis]
gene_46104	1416	378	214	115	64	3.11575	-1.48257	down	0.000249802	0.0345358	ko04075//Plant hormone signal transduction	-	GO:0016798//hydrolase activity, acting on glycosyl bonds	GO:0044238//primary metabolic process	gi|697148462|ref|XP_009628415.1|/0/PREDICTED: glucan endo-1,3-beta-glucosidase 12 [Nicotiana tomentosiformis]
gene_41703	378	957	528	151	298	4.44025	-1.45108	down	0.000259437	0.0353954	ko04070//Phosphatidylinositol signaling system;ko04626//Plant-pathogen interaction	-	GO:0046872//metal ion binding	-	gi|697149191|ref|XP_009628799.1|/3.81726e-62/PREDICTED: calcium-binding protein PBP1-like [Nicotiana tomentosiformis]
gene_53452	1938	207	177	64	58	2.51635	-1.38745	down	0.000261978	0.0354857	ko04075//Plant hormone signal transduction;ko04120//Ubiquitin mediated proteolysis	GO:0005911//cell-cell junction;GO:0031224//intrinsic component of membrane;GO:0005618//cell wall	GO:0016301//kinase activity;GO:0032550	GO:0006464//cellular protein modification process	gi|697162770|ref|XP_009590190.1|/0/PREDICTED: probable inactive receptor kinase At5g58300 [Nicotiana tomentosiformis]
gene_81612	825	711	181	124	76	3.61437	-1.93027	down	0.000275003	0.0370915	-	-	-	-	gi|697118749|ref|XP_009613312.1|/1.16024e-126/PREDICTED: transcription initiation factor TFIID subunit 3-like [Nicotiana tomentosiformis]
gene_42730	1779	411	340	156	137	3.55629	-1.09403	down	0.000276476	0.0371321	ko01100//Metabolic pathways;ko00053//Ascorbate and aldarate metabolism	-	GO:0046914//transition metal ion binding;GO:0016682//oxidoreductase activity, acting on diphenols and related substances as donors, oxygen as acceptor	GO:0044710	gi|698560547|ref|XP_009771881.1|/0/PREDICTED: monocopper oxidase-like protein SKU5 [Nicotiana sylvestris]
gene_71685	669	80	30	4	9	0.549602	-2.79953	down	0.000288708	0.0382882	-	-	-	-	gi|697145114|ref|XP_009626682.1|/1.61238e-71/PREDICTED: growth-regulating factor 1-like [Nicotiana tomentosiformis]
gene_23064	1737	719	249	55	150	3.71804	-1.96773	down	0.000291527	0.038501	ko01100//Metabolic pathways;ko01110//Biosynthesis of secondary metabolites;ko00940//Phenylpropanoid biosynthesis;ko00360//Phenylalanine metabolism;ko00130//Ubiquinone and other terpenoid-quinone biosynthesis	-	-	-	gi|697190697|ref|XP_009604410.1|/0/PREDICTED: butyrate--CoA ligase AAE11, peroxisomal-like [Nicotiana tomentosiformis]
gene_26544	1443	63	28	7	5	0.311113	-2.65332	down	0.000293318	0.0385767	-	-	-	-	gi|697105096|ref|XP_009606360.1|/5.70266e-171/PREDICTED: uncharacterized protein LOC104100755 [Nicotiana tomentosiformis]
gene_2180	1044	67	35	7	8	0.480877	-2.49039	down	0.000344975	0.0446298	-	-	-	-	gi|697101404|ref|XP_009595936.1|/0/PREDICTED: uncharacterized protein LOC104092123 isoform X1 [Nicotiana tomentosiformis]
gene_79360	2412	268	261	114	75	3.0131	-1.22322	down	0.000356736	0.0455931	ko01100//Metabolic pathways;ko00500//Starch and sucrose metabolism	-	GO:0035251//UDP-glucosyltransferase activity	GO:0005984//disaccharide metabolic process	gi|697142678|ref|XP_009625445.1|/0/PREDICTED: sucrose synthase-like [Nicotiana tomentosiformis]
gene_14843	1629	2001	733	419	419	5.32446	-1.4598	down	0.000361071	0.0457781	ko04075//Plant hormone signal transduction	-	-	GO:0006351//transcription, DNA-templated	gi|698568143|ref|XP_009773976.1|/0/PREDICTED: scarecrow-like protein 13 [Nicotiana sylvestris]
gene_42181	498	453	4237	306	404	5.83385	-2.39692	down	0.000376363	0.0473381	-	-	-	-	gi|73698122|gb|AAZ81598.1|/4.38603e-118/Sam3 [Nicotiana tabacum]
gene_68813	996	361	1148	256	182	4.40763	-1.4926	down	0.000378989	0.0474407	ko00740//Riboflavin metabolism	-	GO:0016791//phosphatase activity	GO:0006796//phosphate-containing compound metabolic process	gi|697116599|ref|XP_009612218.1|/0/PREDICTED: purple acid phosphatase 17-like [Nicotiana tomentosiformis]
gene_35577	354	1295	992	214	509	5.073	-1.37335	down	0.000389052	0.04827	-	-	-	-	gi|697104083|ref|XP_009605847.1|/8.74525e-62/PREDICTED: calcium-binding protein PBP1-like isoform X1 [Nicotiana tomentosiformis]
gene_58547	1044	427	243	45	61	3.10697	-2.39405	down	5.64114e-09	5.96006e-06	-	-	-	-	gi|697125865|ref|XP_009616959.1|/0/PREDICTED: uncharacterized protein LOC104109386 [Nicotiana tomentosiformis]
gene_43798	867	3068	1263	207	401	5.76286	-2.56531	down	1.9212e-08	1.84528e-05	-	-	-	-	gi|697126774|ref|XP_009617424.1|/4.13348e-154/PREDICTED: nudix hydrolase 18, mitochondrial-like [Nicotiana tomentosiformis]
gene_56200	2097	17330	9915	1847	3350	8.4791	-2.11652	down	3.82679e-08	3.36928e-05	-	-	-	-	gi|697137853|ref|XP_009622998.1|/0/PREDICTED: zinc finger CCCH domain-containing protein 29-like [Nicotiana tomentosiformis]
gene_18214	867	2683	1108	267	413	5.62659	-2.21768	down	1.51037e-07	0.000100737	-	-	-	-	gi|698545789|ref|XP_009767504.1|/0/PREDICTED: nudix hydrolase 18, mitochondrial-like [Nicotiana sylvestris]
gene_80514	2793	1060	828	311	295	4.7962	-1.37564	down	4.82532e-07	0.000273113	-	-	-	-	gi|698496931|ref|XP_009794479.1|/0/PREDICTED: probable receptor protein kinase TMK1 isoform X1 [Nicotiana sylvestris]
gene_46080	507	139	76	8	15	1.44005	-2.94606	down	1.83573e-06	0.00081951	ko04075//Plant hormone signal transduction	GO:0005576//extracellular region;GO:0030312//external encapsulating structure	GO:0016798//hydrolase activity, acting on glycosyl bonds;GO:0016758//transferase activity, transferring hexosyl groups	GO:0044042//glucan metabolic process	gi|698524960|ref|XP_009759292.1|;gi|698495505|ref|XP_009793860.1|/3.25844e-55;1.63588e-120/PREDICTED: probable xyloglucan endotransglucosylase/hydrolase protein 25 [Nicotiana sylvestris];PREDICTED: probable xyloglucan endotransglucosylase/hydrolase protein 23 [Nicotiana sylvestris]
gene_57078	717	321	288	42	88	3.04065	-1.94034	down	1.9718e-06	0.000852088	ko04626//Plant-pathogen interaction;ko04075//Plant hormone signal transduction	-	-	-	gi|697134778|ref|XP_009621436.1|/6.65212e-176/PREDICTED: protein TIFY 10A-like [Nicotiana tomentosiformis]
gene_23843	1191	1243	321	15	98	4.20637	-3.50916	down	3.59286e-06	0.00135571	ko04075//Plant hormone signal transduction	-	GO:0004721//phosphoprotein phosphatase activity;GO:0043169//cation binding	GO:0006464//cellular protein modification process	gi|698569845|ref|XP_009774445.1|/0/PREDICTED: probable protein phosphatase 2C 25 [Nicotiana sylvestris]
gene_50479	2097	18857	11062	3318	4946	8.7285	-1.58724	down	4.39198e-06	0.00154256	-	-	-	-	gi|698520390|ref|XP_009805065.1|/0/PREDICTED: zinc finger CCCH domain-containing protein 29-like [Nicotiana sylvestris]
gene_398	1752	343	149	55	40	2.71911	-2.12744	down	5.49447e-06	0.00185269	ko04075//Plant hormone signal transduction	-	-	GO:0006351//transcription, DNA-templated	gi|697171486|ref|XP_009594671.1|/0/PREDICTED: scarecrow-like protein 21 [Nicotiana tomentosiformis]
gene_1720	1500	1693	660	79	274	4.90279	-2.45729	down	1.09287e-05	0.00321278	-	-	-	-	gi|697120951|ref|XP_009614445.1|/6.37148e-133/PREDICTED: probable mitochondrial chaperone BCS1-B [Nicotiana tomentosiformis]
gene_73878	375	347	320	98	113	3.29903	-1.38664	down	1.40051e-05	0.00378257	-	-	-	GO:0008152//metabolic process	gi|697148604|ref|XP_009628487.1|/8.39134e-76/PREDICTED: uncharacterized protein LOC104118829 [Nicotiana tomentosiformis]
gene_7787	2094	82	50	7	8	0.780441	-2.85836	down	1.46291e-05	0.00383209	ko04626//Plant-pathogen interaction	-	-	-	gi|697182833|ref|XP_009600432.1|/0/PREDICTED: putative late blight resistance protein homolog R1B-16 [Nicotiana tomentosiformis]
gene_28969	1563	2229	597	213	311	5.21951	-2.18025	down	1.68125e-05	0.00429749	-	GO:0044424	-	GO:0044763	gi|698496263|ref|XP_009794191.1|/0/PREDICTED: uncharacterized protein LOC104240989 [Nicotiana sylvestris]
gene_36638	1413	507	64	14	31	2.78721	-3.41135	down	1.77363e-05	0.00442654	ko00906//Carotenoid biosynthesis	-	GO:0046906//tetrapyrrole binding;GO:0046914//transition metal ion binding;GO:0016709//oxidoreductase activity, acting on paired donors, with incorporation or reduction of molecular oxygen, NAD(P)H as one donor, and incorporation of one atom of oxygen	GO:0010162//seed dormancy process;GO:0009620//response to fungus;GO:0009416//response to light stimulus;GO:0006714//sesquiterpenoid metabolic process;GO:0006950//response to stress	gi|698556682|ref|XP_009770822.1|/0/PREDICTED: abscisic acid 8'-hydroxylase 1-like [Nicotiana sylvestris]
gene_46758	1173	286	52	6	22	2.05133	-3.32362	down	4.08419e-05	0.00898976	ko04075//Plant hormone signal transduction	-	GO:0004721//phosphoprotein phosphatase activity;GO:0043169//cation binding	GO:0006464//cellular protein modification process	gi|697156947|ref|XP_009587227.1|/0/PREDICTED: probable protein phosphatase 2C 25 [Nicotiana tomentosiformis]
gene_48355	783	526	667	99	234	4.08137	-1.53998	down	6.12935e-05	0.0117034	-	-	-	-	gi|698435143|ref|XP_009799970.1|/1.02359e-133/PREDICTED: protein YLS9-like [Nicotiana sylvestris]
gene_67583	1059	1874	810	146	449	5.19128	-1.89396	down	0.000215359	0.031312	ko04075//Plant hormone signal transduction	-	GO:0004721//phosphoprotein phosphatase activity;GO:0043169//cation binding	GO:0006464//cellular protein modification process	gi|697124721|ref|XP_009616368.1|/0/PREDICTED: probable protein phosphatase 2C 25 [Nicotiana tomentosiformis]
gene_50177	1602	76	25	663	608	3.88995	3.6034	up	6.5055e-22	1.34162e-17	ko00941//Flavonoid biosynthesis;ko00903//Limonene and pinene degradation;ko01100//Metabolic pathways;ko00945//Stilbenoid, diarylheptanoid and gingerol biosynthesis;ko01110//Biosynthesis of secondary metabolites;ko00944//Flavone and flavonol biosynthesis	-	-	-
gene_79315	1158	1155	1249	3868	4243	6.81852	1.72057	up	8.51038e-22	1.34162e-17	-	-	-	-
gene_65428	1488	511	305	2073	3308	6.04566	2.66311	up	5.8993e-21	6.19996e-17	ko00941//Flavonoid biosynthesis;ko00943//Isoflavonoid biosynthesis;ko00903//Limonene and pinene degradation;ko01100//Metabolic pathways;ko00945//Stilbenoid, diarylheptanoid and gingerol biosynthesis;ko01110//Biosynthesis of secondary metabolites;ko00944//Flavone and flavonol biosynthesis;ko00904//Diterpenoid biosynthesis	-	-	-
gene_78061	1161	744	785	2245	2957	6.17155	1.7266	up	8.15537e-20	6.42827e-16	-	-	-	-
gene_83665	660	20	42	296	255	2.7378	3.12769	up	3.37525e-19	2.12836e-15	ko04075//Plant hormone signal transduction	-	-	GO:0050896//response to stimulus;GO:0044699;GO:0050794//regulation of cellular process;GO:0006351//transcription, DNA-templated;GO:0009987//cellular process
gene_56409	1185	831	745	3027	2570	6.27389	1.79792	up	7.57996e-19	3.98314e-15	ko04144//Endocytosis;ko04141//Protein processing in endoplasmic reticulum;ko03040//Spliceosome	-	GO:0016628//oxidoreductase activity, acting on the CH-CH group of donors, NAD or NADP as acceptor;GO:0032550	GO:0044710;GO:0050896//response to stimulus
gene_57111	2556	58	41	315	299	2.95423	2.59386	up	5.82483e-18	2.29564e-14	-	-	-	-
gene_55653	396	513	635	2220	1701	5.7745	1.75164	up	4.04853e-16	1.26245e-12	-	-	GO:0005515//protein binding	-
gene_92	864	1242	1223	3237	3757	6.66637	1.46688	up	4.8049e-16	1.26245e-12	-	GO:0005911//cell-cell junction;GO:0031224//intrinsic component of membrane;GO:0009536//plastid	GO:0005372//water transmembrane transporter activity	GO:0006950//response to stress;GO:0042044//fluid transport;GO:0001101//response to acid chemical
gene_77910	798	51	68	345	280	3.01695	2.36807	up	7.48915e-16	1.81635e-12	ko01100//Metabolic pathways;ko01040//Biosynthesis of unsaturated fatty acids;ko00905//Brassinosteroid biosynthesis;ko01110//Biosynthesis of secondary metabolites;ko00062//Fatty acid elongation	GO:0016020//membrane;GO:0009536//plastid;GO:0044424;GO:0031224//intrinsic component of membrane	GO:0016491//oxidoreductase activity	GO:0044710;GO:0044238//primary metabolic process
gene_3546	882	268	290	788	814	4.54204	1.48903	up	8.41666e-15	1.47427e-11	-	-	GO:0005488	-
gene_14276	762	90	114	530	367	3.58127	2.11707	up	3.05879e-14	4.59241e-11	ko01100//Metabolic pathways;ko01110//Biosynthesis of secondary metabolites;ko00910//Nitrogen metabolism;ko00250//Alanine, aspartate and glutamate metabolism	-	-	-
gene_81295	1137	0	8	138	93	1.41261	4.80128	up	4.67654e-14	6.70212e-11	ko01100//Metabolic pathways;ko01110//Biosynthesis of secondary metabolites;ko00904//Diterpenoid biosynthesis	-	GO:0046914//transition metal ion binding;GO:0016705//oxidoreductase activity, acting on paired donors, with incorporation or reduction of molecular oxygen	GO:0044710
gene_64263	363	18	9	244	126	2.13348	3.74224	up	6.0276e-14	7.80138e-11	-	-	-	-
gene_43865	4308	323	294	1154	862	4.83399	1.68151	up	6.18588e-14	7.80138e-11	ko03040//Spliceosome;ko02010//ABC transporters	GO:0031224//intrinsic component of membrane	GO:0017111//nucleoside-triphosphatase activity;GO:0032550	GO:0009154//purine ribonucleotide catabolic process;GO:0051234//establishment of localization
gene_39087	975	229	195	851	632	4.37039	1.77841	up	1.29999e-13	1.57644e-10	-	GO:0043231//intracellular membrane-bounded organelle	GO:0016788//hydrolase activity, acting on ester bonds	GO:0032446//protein modification by small protein conjugation;GO:0090304
gene_39131	1815	120	142	413	443	3.59529	1.67544	up	1.71337e-13	2.00077e-10	ko01100//Metabolic pathways;ko00900//Terpenoid backbone biosynthesis;ko01110//Biosynthesis of secondary metabolites	GO:0043231//intracellular membrane-bounded organelle;GO:0031224//intrinsic component of membrane;GO:0042175//nuclear outer membrane-endoplasmic reticulum membrane network	GO:0016616//oxidoreductase activity, acting on the CH-OH group of donors, NAD or NADP as acceptor;GO:0000166//nucleotide binding;GO:0048037//cofactor binding	GO:0006732;GO:0006722;GO:0006694//steroid biosynthetic process
gene_61629	771	508	476	1421	1280	5.31441	1.42546	up	2.15155e-13	2.28592e-10	-	GO:0019866//organelle inner membrane;GO:0031224//intrinsic component of membrane	-	GO:0051234//establishment of localization;GO:0044763
gene_37497	372	63	15	381	422	3.25244	3.30278	up	2.17506e-13	2.28592e-10	-	-	-	-
gene_30	462	16	8	104	217	1.90768	3.66843	up	2.97353e-13	2.93547e-10	-	-	-	-
gene_13744	1809	485	383	1100	1521	5.22684	1.54689	up	7.36335e-13	6.63311e-10	ko01100//Metabolic pathways;ko00040//Pentose and glucuronate interconversions;ko00500//Starch and sucrose metabolism	-	-	-
gene_63469	732	142	69	436	688	3.84142	2.35275	up	9.88646e-13	8.2029e-10	ko04075//Plant hormone signal transduction	GO:0043231//intracellular membrane-bounded organelle	GO:0005515//protein binding	GO:0010101;GO:0001101//response to acid chemical;GO:0009606//tropism;GO:0009755//hormone-mediated signaling pathway;GO:0006950//response to stress;GO:0006351//transcription, DNA-templated
gene_65893	900	117	125	345	475	3.51691	1.71939	up	1.64477e-12	1.32969e-09	-	GO:0044424	-	-
gene_84784	768	94	51	330	352	3.16553	2.18724	up	2.07533e-12	1.58307e-09	ko01100//Metabolic pathways;ko01110//Biosynthesis of secondary metabolites;ko00910//Nitrogen metabolism;ko00250//Alanine, aspartate and glutamate metabolism	-	-	-
gene_70168	1962	137	102	376	778	3.89589	2.21157	up	2.10881e-12	1.58307e-09	-	GO:0031224//intrinsic component of membrane;GO:0009536//plastid	GO:0015291//secondary active transmembrane transporter activity;GO:0015103//inorganic anion transmembrane transporter activity	GO:0044763;GO:0008272//sulfate transport
gene_33981	1809	180	113	477	622	3.90733	1.85741	up	2.18962e-12	1.6055e-09	ko01100//Metabolic pathways;ko00040//Pentose and glucuronate interconversions;ko00500//Starch and sucrose metabolism	GO:0030312//external encapsulating structure	GO:0030234//enzyme regulator activity;GO:0052689//carboxylic ester hydrolase activity	GO:0071555//cell wall organization;GO:0000272//polysaccharide catabolic process;GO:0044092//negative regulation of molecular function
gene_29930	2886	98	106	392	330	3.33078	1.7956	up	2.75276e-12	1.97254e-09	-	-	-	-
gene_16025	849	18	89	425	607	3.60865	3.24945	up	2.93865e-12	2.05895e-09	ko01100//Metabolic pathways;ko00300//Lysine biosynthesis;ko01110//Biosynthesis of secondary metabolites	-	-	-
gene_20473	879	1673	1910	4135	7451	7.33571	1.64597	up	3.78654e-12	2.59535e-09	-	-	-	-
gene_80529	2106	6431	6016	15561	14781	8.8486	1.25269	up	6.24884e-12	4.10457e-09	-	-	-	-
gene_82230	537	14	26	115	266	2.18511	3.19721	up	6.6029e-12	4.24863e-09	ko04075//Plant hormone signal transduction	-	-	GO:0044699;GO:0009725//response to hormone;GO:0050794//regulation of cellular process;GO:0032502//developmental process;GO:0006351//transcription, DNA-templated
gene_32117	408	0	0	32	52	-0.0212339	8.37009	up	8.62028e-12	5.22671e-09	-	-	-	-
gene_80396	2172	630	803	1665	1827	5.72657	1.25466	up	1.35622e-11	7.91854e-09	ko00230//Purine metabolism;ko01100//Metabolic pathways;ko00240//Pyrimidine metabolism;ko03020//RNA polymerase	-	-	-
gene_65118	1455	2388	2279	5762	5449	7.41891	1.23211	up	1.74567e-11	9.65601e-09	-	-	-	-
gene_79476	363	31	12	233	147	2.22067	3.10406	up	1.8802e-11	1.02208e-08	-	-	-	-
gene_34575	642	1	0	77	34	0.377748	6.46521	up	3.09528e-11	1.62326e-08	-	-	-	-
gene_75034	1728	1374	1491	3771	3246	6.73618	1.2658	up	3.84611e-11	1.89475e-08	-	-	-	-
gene_51923	1821	110	84	291	433	3.30792	1.85028	up	4.06942e-11	1.97392e-08	-	GO:0016020//membrane	-	-
gene_11432	750	6	30	139	231	2.1388	3.32497	up	4.55424e-11	2.17561e-08	-	-	-	-
gene_40203	912	81	126	303	469	3.39589	1.86088	up	5.46598e-11	2.57219e-08	-	GO:0031224//intrinsic component of membrane	GO:0042887;GO:0015103//inorganic anion transmembrane transporter activity;GO:0015144//carbohydrate transmembrane transporter activity	GO:0006820//anion transport;GO:0015840//urea transport;GO:0034220//ion transmembrane transport;GO:0010036//response to boron-containing substance;GO:0008643//carbohydrate transport
gene_77097	999	63	49	240	223	2.64982	2.01069	up	6.76449e-11	3.13644e-08	ko01100//Metabolic pathways;ko01110//Biosynthesis of secondary metabolites;ko00940//Phenylpropanoid biosynthesis;ko00360//Phenylalanine metabolism	-	GO:0003824//catalytic activity;GO:0016209//antioxidant activity;GO:0043169//cation binding;GO:0046906//tetrapyrrole binding	GO:0044710;GO:0006950//response to stress
gene_38812	1419	0	0	125	25	0.784076	9.2545	up	7.05837e-11	3.22527e-08	ko00270//Cysteine and methionine metabolism;ko01100//Metabolic pathways;ko01110//Biosynthesis of secondary metabolites	-	GO:0043168//anion binding;GO:0005515//protein binding;GO:0016846//carbon-sulfur lyase activity	GO:0006412//translation;GO:0010039//response to iron ion;GO:0009692;GO:0009725//response to hormone;GO:0018871;GO:0003006//developmental process involved in reproduction
gene_38513	1857	819	776	1833	1881	5.83846	1.18458	up	7.34424e-11	3.30795e-08	ko04075//Plant hormone signal transduction	GO:0043231//intracellular membrane-bounded organelle	GO:0001071//nucleic acid binding transcription factor activity	GO:0010039//response to iron ion;GO:0009725//response to hormone;GO:0009617//response to bacterium;GO:0006351//transcription, DNA-templated
gene_44482	1851	589	561	1272	1423	5.37202	1.19143	up	7.67989e-11	3.41041e-08	ko04075//Plant hormone signal transduction	GO:0043231//intracellular membrane-bounded organelle	GO:0001071//nucleic acid binding transcription factor activity	GO:0010039//response to iron ion;GO:0009725//response to hormone;GO:0009617//response to bacterium;GO:0006351//transcription, DNA-templated
gene_61738	888	559	326	1432	4094	6.08194	2.56786	up	7.91469e-11	3.46586e-08	-	GO:0005576//extracellular region;GO:0030312//external encapsulating structure	GO:0016798//hydrolase activity, acting on glycosyl bonds;GO:0016758//transferase activity, transferring hexosyl groups	GO:0044042//glucan metabolic process
gene_59960	501	176	277	722	617	4.27548	1.54379	up	9.22026e-11	3.87607e-08	-	-	-	-
gene_71892	930	3839	3458	8453	8472	8.02737	1.17845	up	1.07016e-10	4.38197e-08	ko00906//Carotenoid biosynthesis	GO:0031224//intrinsic component of membrane;GO:0009941//chloroplast envelope	GO:0046914//transition metal ion binding;GO:0004497//monooxygenase activity	GO:0006631//fatty acid metabolic process;GO:0042214//terpene metabolic process;GO:0016117//carotenoid biosynthetic process
gene_14953	1119	28	8	124	256	2.17278	3.32253	up	1.12188e-10	4.43668e-08	-	-	-	-
gene_4703	1002	664	608	1498	1498	5.52482	1.20112	up	1.1227e-10	4.43668e-08	-	-	-	-
gene_79349	1065	25	28	118	214	2.066	2.5948	up	1.12574e-10	4.43668e-08	ko01100//Metabolic pathways;ko01110//Biosynthesis of secondary metabolites;ko00940//Phenylpropanoid biosynthesis;ko00360//Phenylalanine metabolism	GO:0005911//cell-cell junction;GO:0005618//cell wall	GO:0003824//catalytic activity;GO:0016209//antioxidant activity;GO:0043169//cation binding;GO:0046906//tetrapyrrole binding	GO:0044710;GO:0006950//response to stress
gene_81878	1782	746	729	1530	2435	5.86307	1.37955	up	1.31499e-10	5.10655e-08	-	-	-	-
gene_56091	1443	1158	1080	2618	2576	6.32413	1.18068	up	1.3281e-10	5.10655e-08	ko04712//Circadian rhythm - plant	-	-	-
gene_6773	1161	335	337	832	784	4.62819	1.23464	up	1.38491e-10	5.19818e-08	-	-	-	-
gene_31975	1224	297	404	766	1089	4.77645	1.36716	up	1.43121e-10	5.30879e-08	ko00040//Pentose and glucuronate interconversions	-	GO:0003824//catalytic activity	-
gene_17900	2088	270	308	623	880	4.48238	1.33851	up	1.54754e-10	5.67355e-08	-	-	-	-
gene_15059	1479	22300	19064	43440	58778	10.5879	1.25953	up	1.74857e-10	6.33687e-08	ko04146//Peroxisome;ko01100//Metabolic pathways;ko00380//Tryptophan metabolism;ko00630//Glyoxylate and dicarboxylate metabolism;ko01110//Biosynthesis of secondary metabolites	GO:0005777//peroxisome	GO:0046906//tetrapyrrole binding;GO:0043169//cation binding;GO:0004601//peroxidase activity	GO:0042743//hydrogen peroxide metabolic process;GO:0006950//response to stress;GO:0044710
gene_18705	879	74	76	302	242	2.92005	1.83075	up	1.94731e-10	6.97691e-08	-	-	GO:0016772//transferase activity, transferring phosphorus-containing groups	GO:0006796//phosphate-containing compound metabolic process;GO:0031669//cellular response to nutrient levels
gene_44038	885	97	118	361	315	3.27486	1.62601	up	2.55832e-10	9.06305e-08	-	-	-	GO:0044699;GO:0009725//response to hormone
gene_57089	996	311	294	671	789	4.47676	1.23225	up	2.95091e-10	1.02942e-07	ko04712//Circadian rhythm - plant	-	-	-
gene_66226	1239	358	332	1032	790	4.76672	1.37388	up	2.97113e-10	1.02942e-07	-	-	-	-
gene_21735	555	49	36	169	208	2.33364	2.10321	up	5.46431e-10	1.81639e-07	-	-	-	-
gene_82301	915	142	164	459	394	3.65227	1.45238	up	5.47295e-10	1.81639e-07	-	GO:0030529//ribonucleoprotein complex;GO:0031976;GO:0009532//plastid stroma	-	GO:0008152//metabolic process
gene_75645	1146	558	573	1274	1260	5.30529	1.13176	up	5.74547e-10	1.88697e-07	-	GO:0043231//intracellular membrane-bounded organelle	-	GO:0036211;GO:0001101//response to acid chemical;GO:0044767;GO:0009411//response to UV
gene_83512	1299	14	19	93	138	1.53961	2.75903	up	6.11346e-10	1.96685e-07	-	-	-	-
gene_77354	1140	641	501	1478	1367	5.42905	1.28087	up	6.57319e-10	2.08642e-07	ko04141//Protein processing in endoplasmic reticulum	-	-	-
gene_82091	1119	286	83	933	1744	5.02065	2.78255	up	1.06109e-09	3.31239e-07	-	GO:0005618//cell wall	-	-
gene_73380	1098	483	667	1215	1508	5.37769	1.21127	up	1.1245e-09	3.47593e-07	-	-	-	-
gene_47033	432	411	378	834	960	4.79954	1.1464	up	1.25264e-09	3.83442e-07	-	-	-	-
gene_64343	1491	160	145	383	430	3.59703	1.37614	up	1.32929e-09	3.99153e-07	ko00908//Zeatin biosynthesis;ko00944//Flavone and flavonol biosynthesis	-	GO:0016757//transferase activity, transferring glycosyl groups	-
gene_63973	558	1015	989	2084	2271	6.09752	1.0838	up	1.36007e-09	4.04545e-07	-	GO:0005911//cell-cell junction;GO:0016020//membrane;GO:0044437	-	GO:0051234//establishment of localization;GO:0009314//response to radiation;GO:0006972//hyperosmotic response
gene_56632	1014	5	0	131	43	1.02352	5.03644	up	1.39713e-09	4.11683e-07	-	-	-	-
gene_84284	1119	24	29	115	167	1.87472	2.36648	up	1.42643e-09	4.16424e-07	-	GO:0031224//intrinsic component of membrane	-	-
gene_66229	1257	5967	6712	12913	13795	8.72629	1.04279	up	1.51379e-09	4.33894e-07	ko04141//Protein processing in endoplasmic reticulum	GO:0071944//cell periphery;GO:0044424	GO:0005515//protein binding;GO:0043167//ion binding	GO:0048731//system development;GO:0071704//organic substance metabolic process;GO:0044237//cellular metabolic process;GO:0009791//post-embryonic development;GO:0048608//reproductive structure development;GO:0009628//response to abiotic stimulus;GO:0044238//primary metabolic process;GO:0050789//regulation of biological process;GO:0006950//response to stress
gene_8265	1902	687	616	1382	1525	5.50367	1.11955	up	1.72899e-09	4.9111e-07	-	-	-	-
gene_35519	864	2918	2524	5754	6313	7.55811	1.10987	up	2.10238e-09	5.91839e-07	-	GO:0005911//cell-cell junction;GO:0031224//intrinsic component of membrane;GO:0009536//plastid	GO:0005372//water transmembrane transporter activity	GO:0006950//response to stress;GO:0042044//fluid transport;GO:0001101//response to acid chemical
gene_4745	561	652	609	1694	1341	5.53876	1.23953	up	2.29764e-09	6.35459e-07	-	-	-	-
gene_11419	1725	2374	1993	5458	4829	7.30568	1.2029	up	2.33321e-09	6.38157e-07	-	-	-	-
gene_59922	1887	219	221	586	508	4.05539	1.28496	up	2.55652e-09	6.88929e-07	-	-	-	-
gene_43678	369	36	27	140	157	1.98255	2.19313	up	2.87266e-09	7.61571e-07	-	GO:0031224//intrinsic component of membrane	-	GO:0051234//establishment of localization
gene_68246	1353	526	613	1202	1258	5.27732	1.07989	up	2.8744e-09	7.61571e-07	-	GO:0043231//intracellular membrane-bounded organelle	-	GO:0036211;GO:0001101//response to acid chemical;GO:0044767;GO:0009411//response to UV
gene_5545	1011	141	157	334	542	3.6579	1.51085	up	3.19558e-09	8.25848e-07	-	-	GO:0046914//transition metal ion binding	-
gene_67234	1062	10	10	95	74	1.08607	3.03766	up	4.02415e-09	9.96441e-07	ko03008//Ribosome biogenesis in eukaryotes	-	GO:0097159//organic cyclic compound binding;GO:0004518//nuclease activity;GO:0043169//cation binding	GO:0090304
gene_46614	933	371	374	1019	785	4.78751	1.25048	up	4.04531e-09	9.96441e-07	-	-	-	-
gene_11590	1569	1403	1477	3154	2994	6.60491	1.06392	up	4.19401e-09	1.02506e-06	ko01100//Metabolic pathways	GO:0016020//membrane;GO:0031224//intrinsic component of membrane;GO:0043231//intracellular membrane-bounded organelle;GO:0032991//macromolecular complex	GO:0016780//phosphotransferase activity, for other substituted phosphate groups;GO:0003676//nucleic acid binding;GO:0036094//small molecule binding	GO:0010467//gene expression
gene_58444	630	126	133	334	358	3.36554	1.38337	up	4.23712e-09	1.02763e-06	-	-	-	-
gene_84852	849	474	514	1046	1071	5.06587	1.0675	up	4.38804e-09	1.04856e-06	-	-	-	-
gene_82805	789	61	47	215	194	2.49973	1.88476	up	4.38994e-09	1.04856e-06	-	-	GO:0046914//transition metal ion binding	-
gene_25652	588	4	18	158	84	1.55582	3.44603	up	4.47776e-09	1.0615e-06	ko04075//Plant hormone signal transduction	-	-	GO:0050794//regulation of cellular process;GO:0006351//transcription, DNA-templated
gene_75920	723	376	336	794	2208	5.29872	2.01173	up	4.77904e-09	1.12447e-06	-	GO:0030312//external encapsulating structure	-	GO:0071555//cell wall organization
gene_51362	612	415	395	1003	853	4.85078	1.1668	up	5.51599e-09	1.26944e-06	-	-	-	-
gene_25144	1482	7	2	208	43	1.54985	4.75793	up	5.59768e-09	1.27891e-06	-	-	-	-
gene_7846	2565	75	63	335	207	2.8966	1.9492	up	5.84078e-09	1.32485e-06	ko04626//Plant-pathogen interaction;ko04075//Plant hormone signal transduction	-	-	-
gene_3948	558	1499	1552	3281	3165	6.67778	1.04814	up	6.08769e-09	1.37099e-06	-	GO:0005911//cell-cell junction;GO:0016020//membrane;GO:0044437	-	GO:0051234//establishment of localization;GO:0009314//response to radiation;GO:0006972//hyperosmotic response
gene_6231	612	394	382	929	818	4.77078	1.14072	up	6.5562e-09	1.44217e-06	-	-	-	-
gene_33869	1701	4	6	37	215	1.50681	4.55227	up	6.78627e-09	1.47562e-06	ko01100//Metabolic pathways;ko00040//Pentose and glucuronate interconversions;ko00500//Starch and sucrose metabolism	GO:0030312//external encapsulating structure	GO:0030234//enzyme regulator activity;GO:0052689//carboxylic ester hydrolase activity	GO:0071555//cell wall organization;GO:0000272//polysaccharide catabolic process;GO:0044092//negative regulation of molecular function
gene_2655	993	1082	1056	2621	2185	6.22954	1.14054	up	6.94985e-09	1.50083e-06	-	-	-	-
gene_49520	1074	388	296	752	875	4.64026	1.20725	up	9.11296e-09	1.9028e-06	-	-	GO:0046914//transition metal ion binding	-
gene_2715	1188	154	139	351	408	3.50948	1.33387	up	9.67727e-09	2.00733e-06	-	GO:0005911//cell-cell junction;GO:0031224//intrinsic component of membrane;GO:0031090//organelle membrane;GO:0044459	GO:0015562//efflux transmembrane transporter activity	GO:0009630//gravitropism;GO:0010015//root morphogenesis;GO:0009734//auxin-activated signaling pathway;GO:0000904//cell morphogenesis involved in differentiation;GO:0000578//embryonic axis specification;GO:0048588//developmental cell growth;GO:0009314//response to radiation;GO:0060918//auxin transport
gene_82884	1281	357	380	727	855	4.64352	1.06572	up	1.16447e-08	2.38406e-06	-	GO:0005618//cell wall	GO:0017076//purine nucleotide binding;GO:0016772//transferase activity, transferring phosphorus-containing groups;GO:0003824//catalytic activity	GO:0006796//phosphate-containing compound metabolic process;GO:0008152//metabolic process
gene_13916	546	51	94	247	256	2.81492	1.76937	up	1.19065e-08	2.42194e-06	ko04075//Plant hormone signal transduction	GO:0043231//intracellular membrane-bounded organelle	GO:0005515//protein binding	GO:0009416//response to light stimulus;GO:0009755//hormone-mediated signaling pathway;GO:0003006//developmental process involved in reproduction;GO:0006351//transcription, DNA-templated
gene_81625	2514	0	1	25	32	-0.4959	5.4855	up	1.25116e-08	2.52871e-06	ko00591//Linoleic acid metabolism;ko01100//Metabolic pathways;ko00100//Steroid biosynthesis;ko00564//Glycerophospholipid metabolism;ko00592//alpha-Linolenic acid metabolism;ko00565//Ether lipid metabolism;ko00590//Arachidonic acid metabolism;ko00561//Glycerolipid metabolism	GO:0005811//lipid particle	-	GO:0006641//triglyceride metabolic process;GO:0044238//primary metabolic process
gene_68512	1479	14754	10552	28251	31709	9.84175	1.20035	up	1.35992e-08	2.71374e-06	ko04146//Peroxisome;ko01100//Metabolic pathways;ko00380//Tryptophan metabolism;ko00630//Glyoxylate and dicarboxylate metabolism;ko01110//Biosynthesis of secondary metabolites	GO:0005777//peroxisome	GO:0046906//tetrapyrrole binding;GO:0043169//cation binding;GO:0004601//peroxidase activity	GO:0042743//hydrogen peroxide metabolic process;GO:0006950//response to stress;GO:0044710
gene_8228	1470	149	178	389	412	3.60977	1.26081	up	1.50112e-08	2.97666e-06	ko04712//Circadian rhythm - plant	-	-	-
gene_2714	489	66	70	236	207	2.66054	1.67371	up	1.54908e-08	3.05256e-06	-	GO:0005911//cell-cell junction;GO:0031224//intrinsic component of membrane;GO:0031090//organelle membrane;GO:0044459	GO:0015562//efflux transmembrane transporter activity	GO:0009630//gravitropism;GO:0010015//root morphogenesis;GO:0009734//auxin-activated signaling pathway;GO:0000904//cell morphogenesis involved in differentiation;GO:0000578//embryonic axis specification;GO:0048588//developmental cell growth;GO:0009314//response to radiation;GO:0060918//auxin transport
gene_63811	636	152	91	483	348	3.54907	1.73965	up	1.6099e-08	3.13323e-06	-	-	-	-
gene_79818	339	107	144	298	397	3.35223	1.43327	up	1.68047e-08	3.25053e-06	-	-	-	-
gene_29069	879	4754	4938	9477	23380	8.81677	1.70346	up	2.02328e-08	3.86618e-06	-	-	-	-
gene_24716	480	328	580	1730	1078	5.33018	1.62208	up	2.06689e-08	3.90541e-06	-	-	GO:0005515//protein binding	-
gene_37164	1953	1518	1163	5265	2981	6.89102	1.59853	up	2.08097e-08	3.90541e-06	-	GO:0031224//intrinsic component of membrane	-	GO:0044763
gene_12303	750	71	81	189	416	3.02317	1.93948	up	2.24016e-08	4.1547e-06	-	-	-	-
gene_54685	2610	39	36	131	173	2.05217	1.97458	up	2.35429e-08	4.31561e-06	ko00604//Glycosphingolipid biosynthesis - ganglio series;ko00531//Glycosaminoglycan degradation;ko01100//Metabolic pathways;ko00600//Sphingolipid metabolism;ko00052//Galactose metabolism;ko00511//Other glycan degradation	-	GO:0015925//galactosidase activity;GO:0005488	GO:0044238//primary metabolic process
gene_16402	1140	809	601	1629	1625	5.65425	1.16714	up	2.43109e-08	4.43062e-06	-	-	-	-
gene_45610	582	268	259	753	555	4.31612	1.28626	up	2.97371e-08	5.38839e-06	ko04075//Plant hormone signal transduction	GO:0043231//intracellular membrane-bounded organelle	GO:0005515//protein binding	GO:0009755//hormone-mediated signaling pathway;GO:0007275//multicellular organismal development;GO:0006351//transcription, DNA-templated
gene_34555	831	247	255	724	528	4.25104	1.29485	up	3.07797e-08	5.54545e-06	-	-	-	-
gene_14963	3555	72	69	177	451	3.04284	2.09437	up	3.23529e-08	5.79577e-06	-	-	-	-
gene_42206	444	294	317	728	634	4.41684	1.12879	up	3.35388e-08	5.97427e-06	-	-	-	-
gene_76749	1389	569	589	1244	1160	5.26586	1.02362	up	3.65762e-08	6.47871e-06	-	-	-	-
gene_44753	1794	1671	1536	2921	4387	6.81584	1.14137	up	3.72602e-08	6.56301e-06	-	-	-	-
gene_49517	1197	3013	2703	5788	5950	7.55525	1.00193	up	3.82326e-08	6.69687e-06	ko03040//Spliceosome	-	GO:0036094//small molecule binding;GO:0097159//organic cyclic compound binding	-
gene_81861	1344	785	846	1463	2020	5.7783	1.0539	up	3.8803e-08	6.75922e-06	ko04145//Phagosome	GO:0043231//intracellular membrane-bounded organelle;GO:0015630//microtubule cytoskeleton;GO:0043234//protein complex	GO:0005198//structural molecule activity;GO:0032550;GO:0017111//nucleoside-triphosphatase activity	GO:0051603//proteolysis involved in cellular protein catabolic process;GO:0006996//organelle organization;GO:0006970//response to osmotic stress;GO:0006006//glucose metabolic process;GO:0043623//cellular protein complex assembly;GO:0009154//purine ribonucleotide catabolic process
gene_53011	1203	805	882	1512	2107	5.83104	1.06055	up	3.91282e-08	6.77843e-06	ko00600//Sphingolipid metabolism;ko00052//Galactose metabolism;ko00603//Glycosphingolipid biosynthesis - globo series;ko00561//Glycerolipid metabolism	-	GO:0004557//alpha-galactosidase activity	GO:0044238//primary metabolic process
gene_58799	489	380	271	690	911	4.60069	1.25022	up	3.99461e-08	6.8823e-06	-	-	-	-
gene_44081	1104	21	19	81	168	1.66175	2.57762	up	4.17357e-08	7.15155e-06	-	-	-	GO:0044699
gene_28974	1404	45	62	159	222	2.40761	1.79342	up	4.23154e-08	7.21169e-06	ko00903//Limonene and pinene degradation;ko01100//Metabolic pathways;ko00945//Stilbenoid, diarylheptanoid and gingerol biosynthesis;ko00906//Carotenoid biosynthesis;ko01110//Biosynthesis of secondary metabolites	-	GO:0046914//transition metal ion binding;GO:0016491//oxidoreductase activity;GO:0046906//tetrapyrrole binding	GO:0044710
gene_57234	1599	72	113	405	246	3.18942	1.80337	up	4.4995e-08	7.58635e-06	-	-	-	-
gene_55705	690	698	657	1472	1358	5.4988	1.03062	up	4.96689e-08	8.28577e-06	-	-	-	-
gene_58343	1758	161	166	471	366	3.66143	1.33007	up	5.20604e-08	8.59379e-06	-	-	-	-
gene_30052	333	456	447	1122	885	4.97821	1.12565	up	5.56548e-08	9.12573e-06	-	-	-	GO:0050896//response to stimulus
gene_32950	1062	2	10	79	54	0.72184	3.43383	up	5.73398e-08	9.3189e-06	ko03008//Ribosome biogenesis in eukaryotes	-	GO:0097159//organic cyclic compound binding;GO:0004518//nuclease activity;GO:0043169//cation binding	GO:0090304
gene_71126	1032	51	21	241	152	2.35642	2.41047	up	5.86377e-08	9.47354e-06	-	GO:0044421;GO:0031012//extracellular matrix	GO:0008422//beta-glucosidase activity	GO:0033554//cellular response to stress;GO:0044238//primary metabolic process
gene_38606	780	1048	932	2326	1956	6.08132	1.08238	up	7.47923e-08	1.17906e-05	-	-	-	-
gene_76380	768	263	199	546	554	4.08038	1.2125	up	7.55396e-08	1.18492e-05	-	-	-	-
gene_59272	1239	474	451	1128	902	5.00031	1.10634	up	8.00796e-08	1.23766e-05	-	GO:0016020//membrane	GO:0046873//metal ion transmembrane transporter activity	GO:0044765;GO:0030001//metal ion transport;GO:0044763
gene_33361	594	4	2	44	39	0.0632462	3.70352	up	8.212e-08	1.26301e-05	ko04626//Plant-pathogen interaction;ko04075//Plant hormone signal transduction	-	GO:0003824//catalytic activity	-
gene_73109	888	1072	795	1993	6732	6.80413	2.15122	up	8.35073e-08	1.27811e-05	-	GO:0005576//extracellular region;GO:0030312//external encapsulating structure	GO:0016798//hydrolase activity, acting on glycosyl bonds;GO:0016758//transferase activity, transferring hexosyl groups	GO:0044042//glucan metabolic process
gene_10841	1866	108	103	284	278	3.07179	1.37935	up	9.64233e-08	1.44768e-05	ko04626//Plant-pathogen interaction;ko04075//Plant hormone signal transduction	GO:0031224//intrinsic component of membrane	GO:0004672//protein kinase activity;GO:0032550	GO:0006796//phosphate-containing compound metabolic process;GO:0006464//cellular protein modification process
gene_20546	1683	217	230	507	477	3.95443	1.10797	up	1.13367e-07	1.68601e-05	ko04626//Plant-pathogen interaction	GO:0016020//membrane	-	-
gene_1129	864	246	230	557	506	4.06027	1.1273	up	1.15656e-07	1.71198e-05	-	GO:0005911//cell-cell junction;GO:0031224//intrinsic component of membrane;GO:0009536//plastid	GO:0005372//water transmembrane transporter activity	GO:0006950//response to stress;GO:0042044//fluid transport;GO:0001101//response to acid chemical
gene_39982	1332	74	85	228	227	2.74187	1.48513	up	1.19422e-07	1.75128e-05	-	-	-	-
gene_58469	1143	1015	869	1758	2173	5.96747	1.0185	up	1.22116e-07	1.7825e-05	ko04141//Protein processing in endoplasmic reticulum	-	-	-
gene_36298	594	323	344	733	670	4.48528	1.04349	up	1.26546e-07	1.83865e-05	-	-	-	-
gene_38702	339	362	463	835	857	4.7629	1.00758	up	1.30644e-07	1.88086e-05	ko03013//RNA transport	-	GO:0008135//translation factor activity, nucleic acid binding	GO:0006412//translation
gene_48557	744	85	153	338	337	3.30547	1.4811	up	1.40027e-07	1.97094e-05	-	-	-	GO:0006970//response to osmotic stress;GO:0001101//response to acid chemical
gene_19783	1494	51	76	259	180	2.6309	1.77149	up	1.44197e-07	2.01168e-05	-	-	GO:0008238//exopeptidase activity	GO:0016485//protein processing
gene_73103	864	602	512	1301	1104	5.25145	1.07861	up	1.64001e-07	2.26789e-05	-	GO:0005911//cell-cell junction;GO:0031224//intrinsic component of membrane;GO:0009536//plastid	GO:0005372//water transmembrane transporter activity	GO:0006950//response to stress;GO:0042044//fluid transport;GO:0001101//response to acid chemical
gene_73981	1164	3	3	30	53	0.0551249	3.69043	up	1.79976e-07	2.46716e-05	ko03008//Ribosome biogenesis in eukaryotes	-	GO:0097159//organic cyclic compound binding;GO:0004518//nuclease activity;GO:0043169//cation binding	GO:0090304
gene_26752	618	13	12	81	72	1.00194	2.57148	up	2.06787e-07	2.81025e-05	-	GO:0043231//intracellular membrane-bounded organelle	-	GO:0009628//response to abiotic stimulus;GO:0006950//response to stress;GO:1901700;GO:0001101//response to acid chemical;GO:0009414//response to water deprivation;GO:0009409//response to cold
gene_66760	2670	79	42	194	244	2.60606	1.80422	up	2.44081e-07	3.30284e-05	ko04626//Plant-pathogen interaction	-	-	-
gene_81345	1182	38	41	137	146	1.99123	1.80455	up	2.45351e-07	3.30584e-05	ko00270//Cysteine and methionine metabolism;ko01100//Metabolic pathways;ko01110//Biosynthesis of secondary metabolites	GO:0030312//external encapsulating structure;GO:0031981//nuclear lumen;GO:0005911//cell-cell junction;GO:0016020//membrane	GO:0043169//cation binding;GO:0032550;GO:0016765//transferase activity, transferring alkyl or aryl (other than methyl) groups	GO:0009108//coenzyme biosynthetic process;GO:0000096//sulfur amino acid metabolic process;GO:0009699//phenylpropanoid biosynthetic process;GO:0006950//response to stress
gene_4411	570	19	26	121	92	1.51971	2.21569	up	3.52843e-07	4.54073e-05	-	GO:0000785//chromatin	-	GO:0044260;GO:0090304
gene_65894	1860	470	325	1370	833	5.02737	1.44371	up	3.65263e-07	4.67938e-05	-	GO:0005911//cell-cell junction;GO:0031224//intrinsic component of membrane;GO:0031090//organelle membrane;GO:0044459	GO:0015562//efflux transmembrane transporter activity	GO:0009630//gravitropism;GO:0010015//root morphogenesis;GO:0009734//auxin-activated signaling pathway;GO:0000904//cell morphogenesis involved in differentiation;GO:0000578//embryonic axis specification;GO:0048588//developmental cell growth;GO:0009314//response to radiation;GO:0060918//auxin transport
gene_3454	1683	177	163	350	431	3.60009	1.15934	up	3.66585e-07	4.67938e-05	ko04626//Plant-pathogen interaction	GO:0016020//membrane	-	-
gene_73285	1482	112	124	319	277	3.17849	1.30851	up	3.73667e-07	4.75054e-05	ko04712//Circadian rhythm - plant	-	-	-
gene_8927	861	902	503	2091	1717	5.81915	1.39847	up	3.82271e-07	4.82105e-05	-	-	GO:0005515//protein binding;GO:0003677//DNA binding	GO:0009653//anatomical structure morphogenesis;GO:0009908//flower development;GO:0044763;GO:0009888//tissue development;GO:0009639//response to red or far red light;GO:0009725//response to hormone;GO:0006351//transcription, DNA-templated;GO:0050794//regulation of cellular process
gene_23677	2610	83	126	223	553	3.39583	1.84207	up	3.9083e-07	4.90936e-05	ko00604//Glycosphingolipid biosynthesis - ganglio series;ko00531//Glycosaminoglycan degradation;ko01100//Metabolic pathways;ko00600//Sphingolipid metabolism;ko00052//Galactose metabolism;ko00511//Other glycan degradation	-	GO:0015925//galactosidase activity;GO:0005488	GO:0044238//primary metabolic process
gene_19849	1341	250	175	432	679	4.04737	1.33308	up	4.03564e-07	5.02924e-05	-	-	-	-
gene_29860	1206	218	278	493	554	4.05813	1.0462	up	4.5008e-07	5.47898e-05	ko04712//Circadian rhythm - plant	-	-	-
gene_52152	891	367	258	848	662	4.5348	1.23928	up	4.6505e-07	5.63944e-05	-	-	-	-
gene_12417	1458	307	321	545	863	4.45059	1.11973	up	5.22181e-07	6.28392e-05	-	-	-	-
gene_68609	810	165	160	326	420	3.53361	1.15802	up	5.51619e-07	6.58787e-05	-	GO:0016020//membrane	-	-
gene_65120	843	161	170	362	374	3.53201	1.11967	up	5.81599e-07	6.91122e-05	-	-	-	-
gene_4248	1428	180	159	329	500	3.65471	1.24288	up	5.83077e-07	6.91122e-05	-	-	GO:0016787//hydrolase activity	-
gene_56436	1146	13	10	75	64	0.873263	2.55135	up	7.03797e-07	8.21852e-05	-	-	-	-
gene_57257	534	18	26	89	110	1.42816	2.13787	up	7.36253e-07	8.47201e-05	-	-	GO:0003824//catalytic activity	-
gene_6468	1473	235	203	668	433	4.06662	1.30577	up	8.41832e-07	9.47271e-05	-	-	-	-
gene_33036	1146	2673	2214	5699	4600	7.35983	1.04469	up	8.74058e-07	9.7724e-05	-	GO:0043231//intracellular membrane-bounded organelle	-	GO:0036211;GO:0001101//response to acid chemical;GO:0044767;GO:0009411//response to UV
gene_43263	609	4	4	71	28	0.317514	3.57988	up	9.04603e-07	0.000100515	-	-	-	-
gene_84590	777	656	497	1313	1147	5.28975	1.05822	up	9.74324e-07	0.000107036	-	-	-	-
gene_69524	2091	225	244	436	534	3.95772	1.0113	up	9.814e-07	0.000107439	ko04075//Plant hormone signal transduction	-	GO:0005488	GO:0044763;GO:0009725//response to hormone;GO:0050794//regulation of cellular process;GO:0007275//multicellular organismal development;GO:0006351//transcription, DNA-templated
gene_68278	2523	153	166	392	336	3.50807	1.1627	up	1.03776e-06	0.000112826	ko00604//Glycosphingolipid biosynthesis - ganglio series;ko00531//Glycosaminoglycan degradation;ko01100//Metabolic pathways;ko00600//Sphingolipid metabolism;ko00052//Galactose metabolism;ko00511//Other glycan degradation	-	GO:0015925//galactosidase activity;GO:0005488	GO:0044238//primary metabolic process
gene_59986	1641	191	201	404	425	3.72511	1.04688	up	1.0892e-06	0.000116807	ko01100//Metabolic pathways;ko00500//Starch and sucrose metabolism	GO:0009532//plastid stroma	GO:0016160//amylase activity	GO:0006950//response to stress;GO:0005976//polysaccharide metabolic process;GO:0000023//maltose metabolic process
gene_81929	993	18	2	127	75	1.31587	3.28033	up	1.09718e-06	0.000117265	-	-	-	-
gene_4971	1788	176	137	375	360	3.50928	1.19464	up	1.18303e-06	0.000124332	-	-	-	-
gene_71047	2091	556	606	946	1615	5.31681	1.09361	up	1.20953e-06	0.000126651	ko04075//Plant hormone signal transduction	GO:0043231//intracellular membrane-bounded organelle	GO:0003676//nucleic acid binding;GO:0005515//protein binding	GO:0009755//hormone-mediated signaling pathway;GO:0009791//post-embryonic development;GO:0001708//cell fate specification;GO:0006351//transcription, DNA-templated
gene_22101	1752	192	251	456	473	3.89103	1.0393	up	1.24453e-06	0.000129501	-	-	GO:0016772//transferase activity, transferring phosphorus-containing groups	-
gene_85135	636	86	67	213	213	2.66042	1.43897	up	1.29777e-06	0.000134155	-	GO:0043231//intracellular membrane-bounded organelle;GO:0016020//membrane	GO:0032550	GO:0016192//vesicle-mediated transport;GO:0035556//intracellular signal transduction;GO:0040007//growth;GO:0032989;GO:0006605//protein targeting;GO:0016482//cytoplasmic transport
gene_2809	441	0	3	26	25	-0.58347	3.95564	up	1.41813e-06	0.000144233	-	-	-	-
gene_81481	1122	4881	4211	7980	29520	8.9392	1.97253	up	1.43449e-06	0.00014509	-	-	-	-
gene_51361	1680	191	215	537	392	3.85902	1.17202	up	1.43576e-06	0.00014509	-	-	-	-
gene_74898	2484	218	271	545	479	4.03481	1.04099	up	1.4728e-06	0.000148358	ko04626//Plant-pathogen interaction	GO:0031224//intrinsic component of membrane	GO:0005267//potassium channel activity	GO:0034220//ion transmembrane transport;GO:0030001//metal ion transport
gene_24492	1197	106	108	241	277	2.99127	1.23832	up	1.62547e-06	0.000160155	ko03410//Base excision repair	-	GO:0003824//catalytic activity	GO:0006281//DNA repair
gene_6969	762	30	7	137	102	1.61739	2.63965	up	1.69447e-06	0.000165403	-	-	-	-
gene_7523	1776	991	781	1950	1691	5.87206	1.00494	up	1.73741e-06	0.00016855	ko01100//Metabolic pathways;ko00620//Pyruvate metabolism;ko00710//Carbon fixation in photosynthetic organisms	-	GO:0043169//cation binding;GO:0004470//malic enzyme activity;GO:0000166//nucleotide binding	GO:0043648//dicarboxylic acid metabolic process
gene_46600	768	34	9	215	93	1.96457	2.80364	up	1.81458e-06	0.00017496	ko04075//Plant hormone signal transduction	-	-	-
gene_27962	1020	12	8	142	43	1.21274	3.18579	up	1.90159e-06	0.000181682	ko04145//Phagosome	-	GO:0070011//peptidase activity, acting on L-amino acid peptides	GO:0016485//protein processing
gene_36651	465	32	4	100	222	1.96173	3.07077	up	1.96576e-06	0.000186682	-	-	-	-
gene_42437	687	15	22	152	65	1.50639	2.53969	up	2.04203e-06	0.000192764	ko04075//Plant hormone signal transduction	-	-	-
gene_71153	4293	122	128	425	257	3.34748	1.42901	up	2.05739e-06	0.000193634	ko03040//Spliceosome;ko02010//ABC transporters	GO:0031224//intrinsic component of membrane	GO:0017111//nucleoside-triphosphatase activity;GO:0032550	GO:0009154//purine ribonucleotide catabolic process;GO:0051234//establishment of localization
gene_13673	840	88	55	192	236	2.63744	1.53361	up	2.07706e-06	0.000194904	-	-	-	-
gene_15054	693	8	7	47	53	0.402983	2.68054	up	2.17506e-06	0.000201698	-	-	-	-
gene_85173	1590	58	28	126	237	2.28722	2.01221	up	2.18348e-06	0.000201885	-	GO:0031224//intrinsic component of membrane	GO:0005515//protein binding	GO:0006950//response to stress
gene_19590	1050	230	260	613	456	4.0814	1.10298	up	2.3226e-06	0.000212258	ko00908//Zeatin biosynthesis;ko00944//Flavone and flavonol biosynthesis	-	-	-
gene_82311	648	374	354	842	657	4.59437	1.01484	up	2.33005e-06	0.000212324	-	GO:0031225//anchored component of membrane	-	GO:0009987//cellular process
gene_77403	582	224	285	782	471	4.25994	1.2859	up	2.37485e-06	0.000215783	ko04075//Plant hormone signal transduction	GO:0043231//intracellular membrane-bounded organelle	GO:0005515//protein binding	GO:0009755//hormone-mediated signaling pathway;GO:0007275//multicellular organismal development;GO:0006351//transcription, DNA-templated
gene_2886	2550	110	85	296	228	2.974	1.39467	up	2.43301e-06	0.000220432	ko00500//Starch and sucrose metabolism	-	GO:0035251//UDP-glucosyltransferase activity;GO:0019203//carbohydrate phosphatase activity	GO:0006796//phosphate-containing compound metabolic process;GO:0005991//trehalose metabolic process
gene_9202	3798	12	10	78	53	0.797855	2.53602	up	2.4416e-06	0.000220577	ko02010//ABC transporters	GO:0031224//intrinsic component of membrane;GO:0005911//cell-cell junction	GO:0017111//nucleoside-triphosphatase activity;GO:0032550;GO:0015405	GO:0009154//purine ribonucleotide catabolic process;GO:0051234//establishment of localization
gene_66200	924	86	66	175	265	2.68431	1.4835	up	2.46351e-06	0.00022192	-	-	-	-
gene_76915	1707	122	160	341	307	3.33637	1.17467	up	2.58872e-06	0.000230969	-	-	-	-
gene_14765	492	92	27	380	216	2.97226	2.2835	up	2.59327e-06	0.000230969	-	-	-	-
gene_3233	1338	88	104	193	334	2.95668	1.41115	up	2.68927e-06	0.000238174	-	-	GO:0046914//transition metal ion binding	-
gene_1904	963	185	372	590	781	4.37086	1.27265	up	2.83896e-06	0.000250727	ko00270//Cysteine and methionine metabolism;ko01100//Metabolic pathways;ko01110//Biosynthesis of secondary metabolites	-	GO:0016705//oxidoreductase activity, acting on paired donors, with incorporation or reduction of molecular oxygen	GO:0044710
gene_29827	1266	29	33	163	93	1.8186	2.02581	up	2.86894e-06	0.000252667	ko00520//Amino sugar and nucleotide sugar metabolism;ko01100//Metabolic pathways;ko01110//Biosynthesis of secondary metabolites;ko00051//Fructose and mannose metabolism	-	GO:0046914//transition metal ion binding;GO:0016861//intramolecular oxidoreductase activity, interconverting aldoses and ketoses	GO:0009226//nucleotide-sugar biosynthetic process
gene_63057	1353	1793	1472	2686	5118	6.88547	1.20076	up	2.91734e-06	0.000256214	ko04145//Phagosome	GO:0032991//macromolecular complex;GO:0015630//microtubule cytoskeleton	GO:0017111//nucleoside-triphosphatase activity;GO:0032550;GO:0005198//structural molecule activity	GO:0009154//purine ribonucleotide catabolic process;GO:0043623//cellular protein complex assembly
gene_47580	1728	385	280	933	638	4.60375	1.2113	up	2.94254e-06	0.000256657	ko01100//Metabolic pathways;ko00564//Glycerophospholipid metabolism;ko00592//alpha-Linolenic acid metabolism	-	GO:0016787//hydrolase activity	-
gene_22000	966	4	1	24	37	-0.331363	3.49697	up	2.9468e-06	0.000256657	ko04075//Plant hormone signal transduction	-	-	-
gene_50025	564	40	53	143	145	2.06399	1.59957	up	3.04647e-06	0.000264607	ko04075//Plant hormone signal transduction	GO:0043231//intracellular membrane-bounded organelle	GO:0005515//protein binding	GO:0009755//hormone-mediated signaling pathway;GO:0007275//multicellular organismal development;GO:0006351//transcription, DNA-templated
gene_36094	1428	216	188	443	413	3.77372	1.0493	up	3.11761e-06	0.000267106	-	-	-	-
gene_42276	948	78	56	242	169	2.58069	1.58635	up	3.22615e-06	0.000274911	-	-	GO:0004713//protein tyrosine kinase activity	GO:0006468//protein phosphorylation
gene_80001	588	34	52	119	170	2.03486	1.71046	up	3.26861e-06	0.000277033	-	-	-	-
gene_15485	1443	232	161	403	495	3.8043	1.14608	up	3.33881e-06	0.000281468	-	GO:0031224//intrinsic component of membrane	GO:0015171//amino acid transmembrane transporter activity;GO:0022804//active transmembrane transporter activity	GO:0044763;GO:0006865//amino acid transport
gene_76177	2364	288	344	513	1112	4.59062	1.31139	up	3.39438e-06	0.000284691	-	-	-	-
gene_32865	1680	184	161	360	380	3.55708	1.0637	up	3.56036e-06	0.000295882	-	-	-	-
gene_75853	1782	175	381	584	895	4.44467	1.38212	up	3.90388e-06	0.000319702	-	-	-	-
gene_57543	618	155	118	332	312	3.31872	1.20133	up	3.9768e-06	0.000323991	-	GO:0031225//anchored component of membrane	-	GO:0009987//cellular process
gene_64202	1455	172	195	471	350	3.69148	1.13893	up	4.36769e-06	0.00034863	ko04712//Circadian rhythm - plant	-	-	-
gene_25213	693	155	169	429	314	3.53802	1.17421	up	4.58259e-06	0.000363941	ko04141//Protein processing in endoplasmic reticulum	-	-	GO:0050896//response to stimulus
gene_21596	1311	70	93	189	229	2.65953	1.32438	up	4.65358e-06	0.00036865	ko04626//Plant-pathogen interaction;ko04075//Plant hormone signal transduction	-	-	-
gene_43613	858	29	7	135	90	1.54103	2.59504	up	4.83996e-06	0.000379599	ko04075//Plant hormone signal transduction	GO:0005576//extracellular region;GO:0030312//external encapsulating structure	GO:0016798//hydrolase activity, acting on glycosyl bonds;GO:0016758//transferase activity, transferring hexosyl groups	GO:0044042//glucan metabolic process
gene_21939	1782	62	78	138	385	2.83063	1.84396	up	4.87712e-06	0.000381565	-	-	-	GO:0006810//transport
gene_9184	2970	103	142	263	304	3.13759	1.1789	up	4.90868e-06	0.000383084	ko03440//Homologous recombination	-	-	-
gene_68002	804	69	73	178	194	2.48844	1.35388	up	5.02618e-06	0.000389362	-	GO:0031224//intrinsic component of membrane	-	-
gene_71557	2973	9	22	71	88	1.08539	2.32262	up	5.06344e-06	0.000390927	-	-	GO:0016301//kinase activity	GO:0008152//metabolic process
gene_60326	1638	54	42	217	123	2.26649	1.80001	up	5.47279e-06	0.0004178	ko00908//Zeatin biosynthesis;ko01100//Metabolic pathways;ko00905//Brassinosteroid biosynthesis;ko01110//Biosynthesis of secondary metabolites	-	GO:0046914//transition metal ion binding;GO:0016634//oxidoreductase activity, acting on the CH-CH group of donors, oxygen as acceptor;GO:0046906//tetrapyrrole binding	GO:0044710
gene_63196	2208	189	203	329	590	3.81623	1.18126	up	5.94248e-06	0.000448231	ko02010//ABC transporters	-	GO:1901363;GO:0036094//small molecule binding;GO:0042626//ATPase activity, coupled to transmembrane movement of substances;GO:0097159//organic cyclic compound binding	GO:0048364//root development;GO:0044763;GO:0009605//response to external stimulus;GO:0009639//response to red or far red light;GO:0009791//post-embryonic development;GO:0009733//response to auxin;GO:0009926//auxin polar transport;GO:0048569//post-embryonic organ development;GO:0008152//metabolic process
gene_63423	1239	144	153	386	292	3.40852	1.16615	up	6.08584e-06	0.000457948	ko03410//Base excision repair	-	GO:0003824//catalytic activity	GO:0006281//DNA repair
gene_43359	696	157	104	558	269	3.57518	1.64197	up	6.21946e-06	0.000464676	-	GO:0031225//anchored component of membrane	-	GO:0009987//cellular process
gene_27284	1125	19	8	120	59	1.2143	2.69244	up	6.28494e-06	0.000468458	ko01100//Metabolic pathways;ko00562//Inositol phosphate metabolism;ko01110//Biosynthesis of secondary metabolites	-	GO:0004022//alcohol dehydrogenase (NAD) activity	GO:0044710
gene_55876	1773	133	132	454	255	3.41227	1.40197	up	6.62839e-06	0.000488114	ko04626//Plant-pathogen interaction	-	-	-
gene_50352	2142	466	483	1137	799	4.96803	1.00653	up	6.64153e-06	0.000488114	-	-	-	GO:0044763
gene_43985	1911	458	243	1282	744	4.89322	1.50007	up	6.72401e-06	0.000493026	ko04626//Plant-pathogen interaction;ko04075//Plant hormone signal transduction;ko04120//Ubiquitin mediated proteolysis	GO:0016020//membrane	GO:0016301//kinase activity;GO:0016772//transferase activity, transferring phosphorus-containing groups	GO:0006796//phosphate-containing compound metabolic process
gene_22357	1086	139	193	335	372	3.49105	1.06048	up	7.29521e-06	0.000529979	ko01100//Metabolic pathways;ko00906//Carotenoid biosynthesis;ko01110//Biosynthesis of secondary metabolites;ko00511//Other glycan degradation	-	GO:0016787//hydrolase activity	GO:0044238//primary metabolic process
gene_28670	975	108	109	300	228	3.0239	1.2567	up	7.49237e-06	0.000540565	ko04075//Plant hormone signal transduction	-	-	-
gene_10008	723	631	676	1009	3089	5.83922	1.58633	up	7.97716e-06	0.000569722	-	GO:0030312//external encapsulating structure	-	GO:0071555//cell wall organization
gene_18282	1659	44	36	166	110	1.97695	1.75847	up	7.99331e-06	0.000569722	ko00908//Zeatin biosynthesis	-	GO:0016645//oxidoreductase activity, acting on the CH-NH group of donors;GO:0016616//oxidoreductase activity, acting on the CH-OH group of donors, NAD or NADP as acceptor;GO:0000166//nucleotide binding	GO:0009690//cytokinin metabolic process;GO:0009888//tissue development;GO:0044710
gene_6587	1680	100	151	269	313	3.17336	1.18321	up	8.00492e-06	0.000569722	-	-	-	-
gene_11794	879	40	65	214	133	2.31315	1.71081	up	8.32255e-06	0.000585718	-	-	GO:0016772//transferase activity, transferring phosphorus-containing groups	GO:0009987//cellular process;GO:0006796//phosphate-containing compound metabolic process;GO:0031669//cellular response to nutrient levels
gene_67450	1770	266	220	432	572	4.0082	1.00207	up	8.61752e-06	0.000603782	-	-	-	-
gene_77972	1122	209	150	513	356	3.74279	1.24562	up	8.66717e-06	0.000605914	ko03410//Base excision repair	-	-	-
gene_58121	1530	6	4	50	30	0.0826959	2.94607	up	8.81882e-06	0.000615151	-	GO:0031224//intrinsic component of membrane	GO:0022857//transmembrane transporter activity	GO:0051234//establishment of localization;GO:0044763
gene_27867	1617	259	201	495	459	3.94014	1.0163	up	9.25167e-06	0.000643768	ko04626//Plant-pathogen interaction	-	-	-
gene_80864	1413	12	5	95	38	0.778012	2.93025	up	9.27441e-06	0.000643768	ko00270//Cysteine and methionine metabolism;ko01100//Metabolic pathways;ko01110//Biosynthesis of secondary metabolites	-	GO:0043168//anion binding;GO:0005515//protein binding;GO:0016846//carbon-sulfur lyase activity	GO:0006412//translation;GO:0010039//response to iron ion;GO:0009692;GO:0009725//response to hormone;GO:0018871;GO:0003006//developmental process involved in reproduction
gene_38849	687	10	18	93	56	0.998626	2.38999	up	9.29032e-06	0.000643768	ko04075//Plant hormone signal transduction	-	-	GO:0009987//cellular process;GO:0050896//response to stimulus
gene_5817	2523	142	130	272	325	3.23683	1.09434	up	9.76999e-06	0.000671107	ko00604//Glycosphingolipid biosynthesis - ganglio series;ko00531//Glycosaminoglycan degradation;ko01100//Metabolic pathways;ko00600//Sphingolipid metabolism;ko00052//Galactose metabolism;ko00511//Other glycan degradation	-	GO:0015925//galactosidase activity;GO:0005488	GO:0044238//primary metabolic process
gene_24342	1710	169	182	301	476	3.60369	1.10211	up	9.88857e-06	0.000677776	-	-	-	-
gene_47695	759	131	153	296	311	3.27343	1.06389	up	1.00128e-05	0.000684799	-	-	GO:0097159//organic cyclic compound binding	-
gene_68557	942	33	25	156	84	1.72939	2.0236	up	1.02012e-05	0.000692526	ko00908//Zeatin biosynthesis;ko01100//Metabolic pathways;ko00905//Brassinosteroid biosynthesis;ko01110//Biosynthesis of secondary metabolites	-	GO:0046914//transition metal ion binding;GO:0016491//oxidoreductase activity;GO:0046906//tetrapyrrole binding;GO:0016634//oxidoreductase activity, acting on the CH-CH group of donors, oxygen as acceptor	GO:0044710
gene_84285	930	12	7	42	71	0.58515	2.50537	up	1.02046e-05	0.000692526	-	-	-	-
gene_15086	1023	38	66	117	250	2.34922	1.77353	up	1.05036e-05	0.000708288	-	-	-	-
gene_12904	762	9	11	49	57	0.525822	2.35769	up	1.05135e-05	0.000708288	ko01100//Metabolic pathways;ko01110//Biosynthesis of secondary metabolites;ko00910//Nitrogen metabolism;ko00250//Alanine, aspartate and glutamate metabolism	GO:0005911//cell-cell junction;GO:0016020//membrane;GO:0044444;GO:0043231//intracellular membrane-bounded organelle	-	-
gene_52691	1398	7	31	104	98	1.41266	2.39173	up	1.10224e-05	0.000738787	-	-	-	-
gene_39116	4305	480	359	1362	738	5.00098	1.30172	up	1.10599e-05	0.000738787	ko03040//Spliceosome;ko02010//ABC transporters	GO:0031224//intrinsic component of membrane	GO:0017111//nucleoside-triphosphatase activity;GO:0032550	GO:0009154//purine ribonucleotide catabolic process;GO:0051234//establishment of localization
gene_2796	720	271	195	505	478	3.97523	1.03869	up	1.20291e-05	0.000795106	-	-	-	-
gene_21025	1203	1377	1416	2081	4198	6.59671	1.11606	up	1.27099e-05	0.000827483	ko01100//Metabolic pathways;ko00040//Pentose and glucuronate interconversions;ko00500//Starch and sucrose metabolism	-	GO:0016788//hydrolase activity, acting on ester bonds	GO:0008152//metabolic process
gene_54769	927	177	160	377	333	3.50918	1.04322	up	1.30483e-05	0.000844766	-	-	GO:0003824//catalytic activity	GO:0008152//metabolic process
gene_68151	1533	83	62	242	168	2.60684	1.46994	up	1.32523e-05	0.000852718	ko01110//Biosynthesis of secondary metabolites;ko00062//Fatty acid elongation	-	GO:0016746//transferase activity, transferring acyl groups	GO:0006631//fatty acid metabolic process
gene_24076	675	200	57	618	419	3.81921	1.96607	up	1.37502e-05	0.000875816	-	-	GO:0005515//protein binding;GO:0003677//DNA binding	GO:0009653//anatomical structure morphogenesis;GO:0009908//flower development;GO:0044763;GO:0009888//tissue development;GO:0009639//response to red or far red light;GO:0009725//response to hormone;GO:0006351//transcription, DNA-templated;GO:0050794//regulation of cellular process
gene_58480	840	20	49	118	133	1.81382	1.83731	up	1.44681e-05	0.000915995	ko04075//Plant hormone signal transduction	-	-	GO:0050794//regulation of cellular process;GO:0006351//transcription, DNA-templated
gene_31623	684	28	64	138	164	2.10628	1.68831	up	1.46056e-05	0.000921	ko04075//Plant hormone signal transduction	-	-	GO:0009987//cellular process;GO:0050896//response to stimulus
gene_42931	708	178	162	307	408	3.51264	1.02968	up	1.51368e-05	0.000950695	-	-	-	-
gene_64266	1581	40	24	95	139	1.71441	1.81579	up	1.51799e-05	0.000951502	-	GO:0005911//cell-cell junction;GO:0030312//external encapsulating structure;GO:0043231//intracellular membrane-bounded organelle	-	GO:0051234//establishment of localization;GO:0044763
gene_43386	1383	51	40	140	133	2.00308	1.54723	up	1.57959e-05	0.000984247	-	-	-	-
gene_22222	345	419	312	559	3496	5.64891	2.38717	up	1.5933e-05	0.000990829	-	-	-	-
gene_69621	1260	84	70	170	220	2.56751	1.29656	up	1.68609e-05	0.00103225	ko03410//Base excision repair	-	GO:0003824//catalytic activity	GO:0006281//DNA repair
gene_46883	1071	12	16	76	56	0.857565	2.20602	up	1.7204e-05	0.00104715	-	GO:0044421;GO:0031012//extracellular matrix	GO:0008422//beta-glucosidase activity	GO:0033554//cellular response to stress;GO:0044238//primary metabolic process
gene_29199	627	25	47	127	113	1.78321	1.71383	up	1.9591e-05	0.00116544	-	-	-	-
gene_39753	903	74	90	154	306	2.75237	1.4391	up	2.05165e-05	0.00120909	-	GO:0043231//intracellular membrane-bounded organelle	GO:0001071//nucleic acid binding transcription factor activity;GO:0044212//transcription regulatory region DNA binding	GO:0006351//transcription, DNA-templated
gene_32786	1494	98	97	166	459	3.13572	1.61891	up	2.07755e-05	0.00122207	ko00941//Flavonoid biosynthesis;ko00943//Isoflavonoid biosynthesis;ko00903//Limonene and pinene degradation;ko01100//Metabolic pathways;ko00945//Stilbenoid, diarylheptanoid and gingerol biosynthesis;ko01110//Biosynthesis of secondary metabolites;ko00944//Flavone and flavonol biosynthesis;ko00904//Diterpenoid biosynthesis	-	-	-
gene_49271	777	50	40	196	108	2.12346	1.73266	up	2.09762e-05	0.00122474	ko04075//Plant hormone signal transduction	-	-	-
gene_72037	471	1608	959	2250	3967	6.55573	1.21475	up	2.35114e-05	0.00135026	-	-	-	-
gene_63454	1074	102	41	251	216	2.73933	1.66081	up	2.39876e-05	0.00136764	ko01100//Metabolic pathways;ko00900//Terpenoid backbone biosynthesis;ko01110//Biosynthesis of secondary metabolites	GO:0043231//intracellular membrane-bounded organelle;GO:0031224//intrinsic component of membrane;GO:0042175//nuclear outer membrane-endoplasmic reticulum membrane network	GO:0016616//oxidoreductase activity, acting on the CH-OH group of donors, NAD or NADP as acceptor;GO:0000166//nucleotide binding;GO:0048037//cofactor binding	GO:0006732;GO:0006722;GO:0006694//steroid biosynthetic process
gene_16294	1554	167	113	333	307	3.32469	1.15402	up	2.67306e-05	0.00149606	-	-	-	-
gene_14657	957	138	160	279	333	3.30162	1.00287	up	2.78497e-05	0.00155137	ko04626//Plant-pathogen interaction	-	-	-
gene_25054	807	135	119	407	236	3.2947	1.31888	up	2.81785e-05	0.00156141	-	-	GO:0016788//hydrolase activity, acting on ester bonds	GO:0001763//morphogenesis of a branching structure;GO:0016106//sesquiterpenoid biosynthetic process
gene_58315	558	111	90	472	185	3.23749	1.69568	up	2.83767e-05	0.00156801	-	-	-	-
gene_52817	1227	1780	919	2354	7336	7.03625	1.76465	up	2.83972e-05	0.00156801	-	-	-	-
gene_3001	555	6	4	57	24	0.100814	2.97196	up	2.89944e-05	0.00159262	-	-	-	GO:0006950//response to stress
gene_66603	2055	131	116	229	326	3.11918	1.12276	up	2.95226e-05	0.001616	ko04626//Plant-pathogen interaction	GO:0031224//intrinsic component of membrane;GO:0016020//membrane	GO:0016301//kinase activity;GO:0032550;GO:0016491//oxidoreductase activity	GO:0006796//phosphate-containing compound metabolic process;GO:0006464//cellular protein modification process
gene_13324	930	37	19	70	197	1.81598	2.17737	up	2.96154e-05	0.00161827	-	-	GO:0043169//cation binding	GO:0006812//cation transport
gene_12888	492	5145	3007	7661	10027	8.11886	1.06425	up	3.14092e-05	0.00168792	-	-	-	-
gene_5425	648	33	40	136	98	1.76562	1.65619	up	3.14252e-05	0.00168792	-	-	-	-
gene_45280	714	33	27	101	99	1.52913	1.69779	up	3.15608e-05	0.00169231	-	-	-	-
gene_10308	1293	103	82	185	265	2.78626	1.2349	up	3.16469e-05	0.00169405	-	-	-	-
gene_14744	1236	142	189	402	307	3.4995	1.07855	up	3.2334e-05	0.0017204	ko04712//Circadian rhythm - plant	-	-	-
gene_26712	1821	4	2	25	26	-0.514328	2.99956	up	3.41092e-05	0.00178914	-	-	-	-
gene_82744	1110	35	19	185	71	1.79065	2.222	up	3.42744e-05	0.00178914	ko00592//alpha-Linolenic acid metabolism	-	GO:0016741	GO:0008152//metabolic process
gene_80197	1749	98	92	175	294	2.83526	1.25477	up	3.58646e-05	0.00185373	-	-	-	-
gene_76819	558	55	54	203	120	2.25222	1.54603	up	3.60564e-05	0.00185755	-	-	-	-
gene_73399	3519	244	134	391	506	3.78652	1.19407	up	3.62977e-05	0.00186694	ko04626//Plant-pathogen interaction	GO:0044424	GO:0032550	GO:0033554//cellular response to stress;GO:0007154//cell communication
gene_74650	2598	178	160	419	306	3.53426	1.07416	up	3.70244e-05	0.00189812	-	-	-	-
gene_28999	1230	79	107	192	236	2.73831	1.16838	up	3.77822e-05	0.00192757	-	-	-	-
gene_67696	1077	31	29	75	143	1.61161	1.80661	up	3.87473e-05	0.00196094	ko00941//Flavonoid biosynthesis;ko01100//Metabolic pathways;ko01110//Biosynthesis of secondary metabolites	-	-	-
gene_79458	2154	483	504	705	1561	5.1178	1.14441	up	3.99659e-05	0.00200971	-	GO:0031224//intrinsic component of membrane;GO:0044459;GO:0043231//intracellular membrane-bounded organelle;GO:0043673	GO:0015301//anion:anion antiporter activity;GO:0015562//efflux transmembrane transporter activity;GO:0015103//inorganic anion transmembrane transporter activity	GO:0006820//anion transport;GO:0034220//ion transmembrane transport
gene_56469	1662	45	46	124	128	1.91716	1.43388	up	4.16154e-05	0.00207282	-	GO:0016020//membrane	-	GO:0051234//establishment of localization
gene_85199	1494	35	25	112	92	1.55363	1.72879	up	4.22936e-05	0.00210327	ko00943//Isoflavonoid biosynthesis;ko00903//Limonene and pinene degradation;ko01100//Metabolic pathways;ko00945//Stilbenoid, diarylheptanoid and gingerol biosynthesis;ko01110//Biosynthesis of secondary metabolites;ko00904//Diterpenoid biosynthesis	-	GO:0046914//transition metal ion binding;GO:0016491//oxidoreductase activity;GO:0046906//tetrapyrrole binding	GO:0044710
gene_473	1062	102	131	246	252	2.99066	1.06608	up	4.27938e-05	0.00211576	-	GO:0031224//intrinsic component of membrane	GO:0046915//transition metal ion transmembrane transporter activity	GO:0006829//zinc II ion transport;GO:0044763
gene_9478	1155	28	27	92	93	1.41625	1.71212	up	4.33001e-05	0.00213648	-	-	-	-
gene_4630	1128	32	17	181	64	1.71706	2.29978	up	4.42297e-05	0.00216877	ko01100//Metabolic pathways;ko00562//Inositol phosphate metabolism;ko01110//Biosynthesis of secondary metabolites	-	GO:0004022//alcohol dehydrogenase (NAD) activity	GO:0044710
gene_1033	1404	64	72	135	220	2.41639	1.33914	up	4.53048e-05	0.00220775	-	-	-	-
gene_62620	321	200	129	301	463	3.56196	1.16141	up	4.79969e-05	0.00231037	-	-	-	-
gene_37773	1899	4	6	48	24	-0.0393154	2.80557	up	4.94706e-05	0.00236686	ko04626//Plant-pathogen interaction;ko04075//Plant hormone signal transduction	-	-	-
gene_43218	2514	214	173	448	353	3.69312	1.01861	up	5.0381e-05	0.00239949	ko00500//Starch and sucrose metabolism	-	GO:0035251//UDP-glucosyltransferase activity;GO:0019203//carbohydrate phosphatase activity	GO:0006796//phosphate-containing compound metabolic process;GO:0005991//trehalose metabolic process
gene_20701	588	214	116	283	812	3.92758	1.65496	up	5.11715e-05	0.00243346	-	-	-	-
gene_24149	2157	99	108	221	226	2.83301	1.07792	up	5.14345e-05	0.00244229	ko04712//Circadian rhythm - plant	-	-	-
gene_78217	597	37	20	67	190	1.77658	2.09759	up	5.34697e-05	0.00251995	-	-	-	-
gene_82895	753	79	108	238	195	2.75911	1.18843	up	5.36412e-05	0.00252133	-	GO:0043231//intracellular membrane-bounded organelle	GO:0003676//nucleic acid binding	-
gene_21945	753	94	110	248	207	2.84677	1.1312	up	5.40531e-05	0.00253607	-	-	-	-
gene_58492	552	58	55	226	118	2.3341	1.58767	up	5.50189e-05	0.00255736	-	-	-	-
gene_29391	1599	59	59	208	126	2.31603	1.47977	up	5.50747e-05	0.00255736	-	-	-	-
gene_11782	1503	96	77	173	242	2.67735	1.21564	up	5.52691e-05	0.00256262	ko04144//Endocytosis;ko01100//Metabolic pathways;ko03008//Ribosome biogenesis in eukaryotes;ko04070//Phosphatidylinositol signaling system;ko04712//Circadian rhythm - plant;ko00562//Inositol phosphate metabolism	-	-	-
gene_35227	963	42	56	117	151	2.00384	1.41446	up	5.64073e-05	0.0025963	ko00270//Cysteine and methionine metabolism;ko01100//Metabolic pathways;ko01110//Biosynthesis of secondary metabolites	-	GO:0016705//oxidoreductase activity, acting on paired donors, with incorporation or reduction of molecular oxygen	GO:0044710
gene_4215	480	86	138	314	222	3.05097	1.24357	up	5.68653e-05	0.00261357	-	-	-	-
gene_47298	1074	139	78	330	237	3.10073	1.35007	up	5.73568e-05	0.00262849	-	GO:0043231//intracellular membrane-bounded organelle	-	-
gene_38667	441	31	22	92	91	1.39409	1.74568	up	6.27544e-05	0.00281448	-	-	-	-
gene_69240	1014	12	13	42	72	0.654901	2.13319	up	6.3869e-05	0.00284425	-	-	-	-
gene_24701	768	52	63	152	141	2.16337	1.31981	up	6.39722e-05	0.00284482	-	-	-	-
gene_22841	1350	34	41	88	145	1.75722	1.58962	up	6.5926e-05	0.00289916	-	-	-	-
gene_25209	534	22	29	59	151	1.51761	1.9843	up	6.66892e-05	0.0029244	-	-	GO:0003824//catalytic activity	-
gene_3769	1116	12	55	132	142	1.90225	2.0168	up	6.77813e-05	0.00296404	ko01100//Metabolic pathways;ko00280//Valine, leucine and isoleucine degradation;ko00770//Pantothenate and CoA biosynthesis;ko01110//Biosynthesis of secondary metabolites;ko00966//Glucosinolate biosynthesis;ko00290//Valine, leucine and isoleucine biosynthesis	-	-	-
gene_34218	828	167	142	367	285	3.38921	1.04767	up	7.19471e-05	0.00311596	-	GO:0005911//cell-cell junction;GO:0044437;GO:0009536//plastid	GO:0019901//protein kinase binding	-
gene_60772	1071	47	52	149	119	2.01639	1.40932	up	7.2342e-05	0.00312877	ko04626//Plant-pathogen interaction	-	GO:0003677//DNA binding;GO:0001071//nucleic acid binding transcription factor activity	GO:0006351//transcription, DNA-templated
gene_64075	480	41	80	296	122	2.5692	1.79034	up	7.58623e-05	0.00324981	-	-	-	-
gene_28620	714	95	79	257	173	2.72786	1.27856	up	7.72503e-05	0.00329584	-	-	-	-
gene_84165	2679	93	79	262	169	2.72604	1.3001	up	7.92141e-05	0.00335942	ko04626//Plant-pathogen interaction	-	-	-
gene_71127	849	44	25	124	103	1.71489	1.6778	up	8.13863e-05	0.00343052	-	GO:0044421;GO:0031012//extracellular matrix	GO:0008422//beta-glucosidase activity	GO:0033554//cellular response to stress;GO:0044238//primary metabolic process
gene_24389	1485	13	7	87	33	0.684021	2.55389	up	8.26524e-05	0.00346075	ko01100//Metabolic pathways;ko01110//Biosynthesis of secondary metabolites;ko00940//Phenylpropanoid biosynthesis	-	-	-
gene_15264	654	127	114	299	228	3.06848	1.1005	up	8.45428e-05	0.00353053	ko04712//Circadian rhythm - plant	GO:0044464	GO:0046914//transition metal ion binding	-
gene_47177	1467	37	48	136	106	1.8532	1.48481	up	8.55783e-05	0.00356905	ko00908//Zeatin biosynthesis;ko01100//Metabolic pathways;ko00942//Anthocyanin biosynthesis;ko01110//Biosynthesis of secondary metabolites;ko00402//Benzoxazinoid biosynthesis;ko00940//Phenylpropanoid biosynthesis;ko00460//Cyanoamino acid metabolism	-	-	-
gene_15170	1053	89	89	164	250	2.6845	1.17281	up	8.58381e-05	0.00357142	ko04626//Plant-pathogen interaction	-	GO:0003677//DNA binding;GO:0001071//nucleic acid binding transcription factor activity;GO:0005515//protein binding	GO:0006351//transcription, DNA-templated
gene_25842	672	114	143	310	237	3.13181	1.06778	up	9.64716e-05	0.00396048	-	-	-	-
gene_81787	2022	1	6	24	28	-0.473234	2.82358	up	9.67348e-05	0.00396613	ko04626//Plant-pathogen interaction	-	GO:0016772//transferase activity, transferring phosphorus-containing groups;GO:0004672//protein kinase activity	-
gene_36424	2361	22	46	75	186	1.84058	1.89264	up	9.74706e-05	0.00399111	-	-	-	-
gene_60735	558	26	59	175	106	2.01368	1.71715	up	0.00010023	0.00409345	-	-	-	-
gene_52248	1353	1267	1070	1624	3860	6.38085	1.16895	up	0.000102063	0.00414682	ko04145//Phagosome	GO:0032991//macromolecular complex;GO:0015630//microtubule cytoskeleton	GO:0017111//nucleoside-triphosphatase activity;GO:0032550;GO:0005198//structural molecule activity	GO:0009154//purine ribonucleotide catabolic process;GO:0043623//cellular protein complex assembly
gene_19456	1995	107	97	184	273	2.8427	1.1177	up	0.000104195	0.00420096	-	-	GO:0046872//metal ion binding	-
gene_30591	1206	15	4	38	78	0.614264	2.52845	up	0.000107061	0.00427823	-	-	GO:0005488	-
gene_38371	1113	135	70	190	428	3.14809	1.52259	up	0.000107895	0.0042942	ko01110//Biosynthesis of secondary metabolites;ko00904//Diterpenoid biosynthesis	-	GO:0016705//oxidoreductase activity, acting on paired donors, with incorporation or reduction of molecular oxygen;GO:0005515//protein binding	GO:0044710;GO:0009639//response to red or far red light;GO:0001101//response to acid chemical
gene_83513	1560	10	17	53	57	0.640213	1.98875	up	0.000121419	0.00476147	ko04120//Ubiquitin mediated proteolysis	-	-	-
gene_34534	444	29	54	180	94	1.98155	1.71564	up	0.000124043	0.00483955	-	-	GO:0043169//cation binding	GO:0006812//cation transport
gene_74232	1188	104	110	231	217	2.85216	1.0349	up	0.000124178	0.00483955	ko04626//Plant-pathogen interaction;ko04075//Plant hormone signal transduction	-	GO:0004713//protein tyrosine kinase activity;GO:0032550	GO:0006468//protein phosphorylation
gene_33868	1335	123	149	210	439	3.30762	1.20489	up	0.00012897	0.00499543	-	GO:0005911//cell-cell junction;GO:0043231//intracellular membrane-bounded organelle	-	-
gene_1670	1992	172	141	260	394	3.38652	1.01465	up	0.000131983	0.00509058	-	-	GO:0016759//cellulose synthase activity	-
gene_72150	459	30	29	97	86	1.43008	1.59896	up	0.000132233	0.00509058	-	-	-	-
gene_42423	1521	9	0	55	25	0.0720717	3.08358	up	0.000142889	0.0054279	ko00943//Isoflavonoid biosynthesis;ko00903//Limonene and pinene degradation;ko01100//Metabolic pathways;ko00945//Stilbenoid, diarylheptanoid and gingerol biosynthesis;ko01110//Biosynthesis of secondary metabolites;ko00940//Phenylpropanoid biosynthesis;ko00460//Cyanoamino acid metabolism;ko00904//Diterpenoid biosynthesis	-	GO:0016491//oxidoreductase activity;GO:0005488;GO:0016705//oxidoreductase activity, acting on paired donors, with incorporation or reduction of molecular oxygen;GO:0004497//monooxygenase activity	-
gene_28134	780	169	182	265	475	3.55424	1.02833	up	0.000143158	0.00543158	-	GO:0031224//intrinsic component of membrane	-	GO:0044765
gene_81210	594	81	156	262	270	3.06017	1.14441	up	0.00014981	0.00562612	ko04626//Plant-pathogen interaction;ko04075//Plant hormone signal transduction	-	GO:0016491//oxidoreductase activity	GO:0008152//metabolic process
gene_28340	663	40	38	117	101	1.71298	1.45019	up	0.000150136	0.0056286	ko00480//Glutathione metabolism	-	GO:0016765//transferase activity, transferring alkyl or aryl (other than methyl) groups	GO:0009755//hormone-mediated signaling pathway
gene_40217	1647	115	138	297	230	3.08867	1.03545	up	0.000150737	0.00563015	ko00908//Zeatin biosynthesis;ko01100//Metabolic pathways;ko00905//Brassinosteroid biosynthesis;ko01110//Biosynthesis of secondary metabolites	-	GO:0046914//transition metal ion binding;GO:0016491//oxidoreductase activity;GO:0046906//tetrapyrrole binding	GO:0044710
gene_59371	1338	96	67	171	210	2.57	1.17915	up	0.000158323	0.00586578	-	-	GO:0046914//transition metal ion binding	-
gene_44745	1827	79	132	256	215	2.89341	1.13904	up	0.000160553	0.00592749	-	GO:0016020//membrane	-	-
gene_27752	870	20	38	90	95	1.43071	1.64494	up	0.000166456	0.00611678	-	-	-	-
gene_11842	2157	276	329	409	1006	4.43011	1.1715	up	0.000178208	0.00648812	-	GO:0031224//intrinsic component of membrane;GO:0044459;GO:0043231//intracellular membrane-bounded organelle;GO:0043673	GO:0015301//anion:anion antiporter activity;GO:0015562//efflux transmembrane transporter activity;GO:0015103//inorganic anion transmembrane transporter activity	GO:0006820//anion transport;GO:0034220//ion transmembrane transport
gene_18398	333	10	13	52	44	0.452706	2.02439	up	0.000178782	0.00650151	-	-	-	-
gene_4045	690	99	126	239	223	2.904	1.01056	up	0.000179536	0.00651236	-	-	-	-
gene_16056	1071	59	11	155	153	2.05758	2.07516	up	0.000183596	0.00663068	ko01100//Metabolic pathways;ko00630//Glyoxylate and dicarboxylate metabolism;ko00910//Nitrogen metabolism;ko00250//Alanine, aspartate and glutamate metabolism;ko00330//Arginine and proline metabolism	GO:0044424	GO:0016211;GO:0032550	GO:0006541//glutamine metabolic process;GO:0071941
gene_15216	2403	13	18	68	51	0.769033	1.91118	up	0.000185301	0.00666935	ko04075//Plant hormone signal transduction	-	GO:0036094//small molecule binding;GO:0004672//protein kinase activity;GO:1901363;GO:0097159//organic cyclic compound binding	GO:0009987//cellular process
gene_63996	1923	3	5	25	25	-0.492684	2.57818	up	0.000191584	0.00684859	-	-	-	-
gene_21840	672	58	37	97	192	2.06738	1.54384	up	0.000192111	0.00685493	ko00480//Glutathione metabolism	-	-	-
gene_20823	726	84	49	185	158	2.38679	1.32719	up	0.000202644	0.00713874	-	-	GO:0005488	-
gene_801	1260	182	105	351	293	3.34462	1.12687	up	0.00020988	0.00737717	ko00531//Glycosaminoglycan degradation;ko01100//Metabolic pathways	-	-	-
gene_37252	867	60	42	113	157	2.02885	1.35495	up	0.000210819	0.00740192	-	-	-	-
gene_42254	2652	62	63	151	143	2.20195	1.20122	up	0.000211896	0.00742319	ko00230//Purine metabolism;ko01100//Metabolic pathways;ko04626//Plant-pathogen interaction;ko00240//Pyrimidine metabolism;ko03020//RNA polymerase	-	-	-
gene_73384	1755	44	54	125	121	1.92184	1.29709	up	0.000213277	0.00745501	-	-	-	GO:0051234//establishment of localization
gene_17131	1245	125	165	422	236	3.37226	1.17022	up	0.000214876	0.00748944	ko04712//Circadian rhythm - plant	-	-	-
gene_10826	1332	11	5	66	27	0.343499	2.50116	up	0.000214975	0.00748944	-	-	-	-
gene_84247	711	58	96	108	508	3.03441	1.93722	up	0.000217625	0.00756506	-	-	-	-
gene_12653	666	5	14	44	44	0.306331	2.17546	up	0.000221284	0.00766689	ko00480//Glutathione metabolism	-	GO:0016765//transferase activity, transferring alkyl or aryl (other than methyl) groups	GO:0009755//hormone-mediated signaling pathway
gene_59810	1332	41	49	127	108	1.84383	1.35662	up	0.000222429	0.0076981	-	-	GO:0097159//organic cyclic compound binding;GO:0043169//cation binding	-
gene_14853	861	43	32	92	121	1.66905	1.4584	up	0.000222758	0.00770101	-	GO:0031224//intrinsic component of membrane	-	GO:0051234//establishment of localization
gene_16881	306	37	56	99	155	1.92517	1.40966	up	0.000224843	0.00772244	-	-	GO:0005515//protein binding	-
gene_67067	975	159	90	281	280	3.14244	1.12756	up	0.000226024	0.00773759	-	GO:0043231//intracellular membrane-bounded organelle	GO:0016788//hydrolase activity, acting on ester bonds	GO:0090304;GO:0032446//protein modification by small protein conjugation
gene_20962	2379	28	31	74	107	1.41087	1.57268	up	0.000230275	0.00784055	-	GO:0031224//intrinsic component of membrane	-	GO:0009267//cellular response to starvation
gene_4113	681	85	92	183	192	2.59146	1.04947	up	0.000235912	0.00799793	ko04141//Protein processing in endoplasmic reticulum;ko01100//Metabolic pathways;ko03010//Ribosome;ko00563//Glycosylphosphatidylinositol(GPI)-anchor biosynthesis;ko04120//Ubiquitin mediated proteolysis	-	-	-
gene_3340	840	13	18	52	61	0.70775	1.82541	up	0.000237214	0.00803344	ko00860//Porphyrin and chlorophyll metabolism;ko01110//Biosynthesis of secondary metabolites;ko00901//Indole alkaloid biosynthesis	-	GO:0052689//carboxylic ester hydrolase activity	GO:0009683//indoleacetic acid metabolic process;GO:0044767
gene_46511	1452	119	97	218	229	2.85417	1.01068	up	0.000239238	0.00808459	ko01100//Metabolic pathways;ko00592//alpha-Linolenic acid metabolism	-	GO:0046914//transition metal ion binding;GO:0016491//oxidoreductase activity;GO:0046906//tetrapyrrole binding	GO:0044710
gene_15297	816	83	117	199	219	2.7497	1.0334	up	0.000240031	0.00809406	ko01100//Metabolic pathways;ko00750//Vitamin B6 metabolism	-	-	-
gene_8536	936	160	116	325	257	3.22778	1.04315	up	0.000242274	0.00814357	-	-	-	GO:0044238//primary metabolic process
gene_29394	483	35	19	95	85	1.38477	1.69335	up	0.000242712	0.00814958	ko04141//Protein processing in endoplasmic reticulum	GO:0043231//intracellular membrane-bounded organelle;GO:0009532//plastid stroma	-	GO:0050896//response to stimulus;GO:0009314//response to radiation
gene_42653	639	93	44	280	143	2.62651	1.59625	up	0.000243715	0.00815259	ko04075//Plant hormone signal transduction	-	-	GO:0050794//regulation of cellular process;GO:0009639//response to red or far red light;GO:0006351//transcription, DNA-templated
gene_68381	519	96	47	202	176	2.51541	1.35902	up	0.000244395	0.00815259	-	-	-	-
gene_1704	909	51	58	98	204	2.16059	1.41855	up	0.000244611	0.00815259	-	-	GO:0016759//cellulose synthase activity	-
gene_84724	513	28	7	62	106	1.17733	2.18831	up	0.000253181	0.0083587	-	-	-	-
gene_38721	1473	1964	896	3780	2908	6.69507	1.18313	up	0.000261654	0.00855777	-	-	GO:0004175//endopeptidase activity	GO:0016485//protein processing
gene_50824	3069	14	6	43	49	0.369503	2.1428	up	0.000269126	0.00872969	ko04626//Plant-pathogen interaction	-	-	-
gene_23521	1269	40	20	83	113	1.50428	1.652	up	0.000275879	0.00883419	-	-	-	GO:0044699
gene_73804	486	59	52	189	110	2.17918	1.40695	up	0.00027599	0.00883419	-	-	-	-
gene_76031	1344	76	77	186	155	2.4377	1.12721	up	0.000278362	0.00888307	-	GO:0031224//intrinsic component of membrane	-	-
gene_2527	534	55	61	118	158	2.10174	1.21031	up	0.000286684	0.00908465	-	-	GO:0008238//exopeptidase activity	GO:0016485//protein processing
gene_7632	861	50	50	119	125	1.92171	1.25085	up	0.000303484	0.00952094	ko04075//Plant hormone signal transduction	GO:0043231//intracellular membrane-bounded organelle;GO:0031224//intrinsic component of membrane	GO:0042562//hormone binding;GO:0080161//auxin transmembrane transporter activity;GO:0015291//secondary active transmembrane transporter activity	GO:0060918//auxin transport;GO:0051707//response to other organism;GO:0010053//root epidermal cell differentiation;GO:0001738//morphogenesis of a polarized epithelium;GO:0046942//carboxylic acid transport;GO:0009755//hormone-mediated signaling pathway;GO:0009791//post-embryonic development;GO:0009630//gravitropism
gene_7533	1464	64	47	154	125	2.10433	1.29531	up	0.000304285	0.00953261	ko04075//Plant hormone signal transduction	GO:0043231//intracellular membrane-bounded organelle;GO:0031224//intrinsic component of membrane	GO:0042562//hormone binding;GO:0080161//auxin transmembrane transporter activity;GO:0015291//secondary active transmembrane transporter activity	GO:0060918//auxin transport;GO:0051707//response to other organism;GO:0010053//root epidermal cell differentiation;GO:0001738//morphogenesis of a polarized epithelium;GO:0046942//carboxylic acid transport;GO:0009755//hormone-mediated signaling pathway;GO:0009791//post-embryonic development;GO:0009630//gravitropism
gene_69025	1515	29	8	210	40	1.69102	2.7336	up	0.000311769	0.00972462	ko00943//Isoflavonoid biosynthesis;ko00903//Limonene and pinene degradation;ko01100//Metabolic pathways;ko00945//Stilbenoid, diarylheptanoid and gingerol biosynthesis;ko01110//Biosynthesis of secondary metabolites;ko00904//Diterpenoid biosynthesis	GO:0031224//intrinsic component of membrane	GO:0046914//transition metal ion binding;GO:0016491//oxidoreductase activity;GO:0046906//tetrapyrrole binding	GO:0044710
gene_23999	555	55	41	98	164	1.97137	1.39493	up	0.000314022	0.00976409	-	-	-	-
gene_10791	975	1038	465	2230	1433	5.81323	1.24769	up	0.000328728	0.0101387	ko01100//Metabolic pathways;ko01110//Biosynthesis of secondary metabolites;ko00940//Phenylpropanoid biosynthesis;ko00360//Phenylalanine metabolism	-	GO:0046906//tetrapyrrole binding;GO:0016209//antioxidant activity;GO:0043169//cation binding;GO:0003824//catalytic activity	GO:0042743//hydrogen peroxide metabolic process;GO:0006950//response to stress;GO:0044710
gene_4357	636	34	42	118	91	1.66044	1.43393	up	0.000328962	0.0101387	ko04075//Plant hormone signal transduction	-	-	GO:0009987//cellular process;GO:0050896//response to stimulus
gene_14191	1851	332	391	1060	506	4.64096	1.10639	up	0.00034264	0.0104277	ko01100//Metabolic pathways;ko01110//Biosynthesis of secondary metabolites;ko00940//Phenylpropanoid biosynthesis;ko00360//Phenylalanine metabolism;ko00130//Ubiquinone and other terpenoid-quinone biosynthesis	-	GO:0016405//CoA-ligase activity	-
gene_49314	1110	61	107	178	199	2.56913	1.13921	up	0.000344093	0.0104508	ko04075//Plant hormone signal transduction	GO:0043231//intracellular membrane-bounded organelle	GO:0019900//kinase binding	GO:0051726//regulation of cell cycle;GO:0044772//mitotic cell cycle phase transition;GO:0009725//response to hormone;GO:0009791//post-embryonic development;GO:0034285;GO:0008283//cell proliferation
gene_57943	1230	51	32	87	163	1.86777	1.53064	up	0.000344665	0.0104508	-	-	GO:0005488	-
gene_35229	1311	86	60	186	156	2.42211	1.19222	up	0.000348496	0.0105067	ko01100//Metabolic pathways;ko00561//Glycerolipid metabolism	GO:0031224//intrinsic component of membrane;GO:0042175//nuclear outer membrane-endoplasmic reticulum membrane network;GO:0043231//intracellular membrane-bounded organelle	GO:0016411//acylglycerol O-acyltransferase activity	GO:0006641//triglyceride metabolic process
gene_20996	783	27	32	60	141	1.51485	1.71242	up	0.000348568	0.0105067	-	GO:0031224//intrinsic component of membrane	-	GO:0044765
gene_1050	1206	21	19	90	54	1.05444	1.82062	up	0.000349936	0.0105215	-	-	-	-
gene_43146	885	2	17	32	92	0.683816	2.65462	up	0.000353956	0.0106049	-	GO:0031224//intrinsic component of membrane	GO:0015291//secondary active transmembrane transporter activity;GO:0015103//inorganic anion transmembrane transporter activity	GO:0008272//sulfate transport;GO:0044763
gene_81008	2055	69	70	141	168	2.29331	1.11414	up	0.000362818	0.0108326	ko04626//Plant-pathogen interaction	GO:0016020//membrane	GO:0016491//oxidoreductase activity;GO:0016301//kinase activity	GO:0006796//phosphate-containing compound metabolic process
gene_3460	1278	7	12	59	30	0.326913	2.20383	up	0.000366727	0.0109287	-	GO:0016020//membrane	-	-
gene_63117	624	14	11	80	33	0.663072	2.15138	up	0.000376339	0.011194	-	GO:0043231//intracellular membrane-bounded organelle	-	-
gene_61516	1179	30	14	91	69	1.19623	1.81993	up	0.000380463	0.0112953	-	-	GO:0004175//endopeptidase activity;GO:0008236//serine-type peptidase activity	GO:0016485//protein processing
gene_35063	717	7	6	26	37	-0.14743	2.21355	up	0.000386084	0.0113978	ko04130//SNARE interactions in vesicular transport	-	-	-
gene_79265	375	8	17	72	37	0.618433	2.10781	up	0.000408791	0.0118791	-	-	-	-
gene_41337	903	62	105	125	368	2.82391	1.50951	up	0.000414233	0.0119828	-	-	-	GO:0010410;GO:0009698//phenylpropanoid metabolic process
gene_47283	1968	8	0	28	25	-0.42533	2.64427	up	0.000418131	0.0120285	ko00450//Selenocompound metabolism;ko01100//Metabolic pathways;ko00730//Thiamine metabolism	-	-	-
gene_54282	1089	29	47	109	97	1.64234	1.41375	up	0.00041953	0.0120578	ko04712//Circadian rhythm - plant	-	GO:0005515//protein binding	-
gene_37009	1170	37	14	41	256	1.91035	2.44274	up	0.000484883	0.0134695	-	GO:0031224//intrinsic component of membrane	GO:0015291//secondary active transmembrane transporter activity;GO:0015103//inorganic anion transmembrane transporter activity	GO:0008272//sulfate transport;GO:0044763
gene_43144	1068	2	29	46	185	1.51158	2.85216	up	0.000488947	0.0135585	-	GO:0016020//membrane	GO:0015103//inorganic anion transmembrane transporter activity	GO:0008272//sulfate transport;GO:0044763
gene_39934	687	9	14	54	37	0.396836	1.95489	up	0.000494091	0.0136662	ko04141//Protein processing in endoplasmic reticulum	-	-	-
gene_79497	774	26	38	79	101	1.43498	1.45525	up	0.000499396	0.0137248	-	-	-	-
gene_27231	2049	24	29	86	73	1.24566	1.55496	up	0.000516316	0.0140821	-	-	GO:0036094//small molecule binding;GO:0004672//protein kinase activity;GO:1901363;GO:0097159//organic cyclic compound binding	-
gene_74550	2535	36	146	241	299	2.96282	1.55435	up	0.000519787	0.0141523	ko00591//Linoleic acid metabolism	GO:0044424	GO:0046914//transition metal ion binding;GO:0016702//oxidoreductase activity, acting on single donors with incorporation of molecular oxygen, incorporation of two atoms of oxygen	GO:0006633//fatty acid biosynthetic process
gene_71367	1071	48	69	131	139	2.08606	1.17656	up	0.000524647	0.0142477	ko04140//Regulation of autophagy	-	GO:0003824//catalytic activity	-
gene_39117	4314	113	29	430	155	3.00539	2.01024	up	0.000528528	0.0143407	ko03040//Spliceosome;ko02010//ABC transporters	GO:0031224//intrinsic component of membrane	GO:0017111//nucleoside-triphosphatase activity;GO:0032550	GO:0009154//purine ribonucleotide catabolic process;GO:0051234//establishment of localization;GO:0006950//response to stress
gene_41629	324	8	5	30	31	-0.178708	2.17162	up	0.000530814	0.0143728	-	-	-	-
gene_6318	498	59	38	102	155	1.95793	1.35219	up	0.000531327	0.0143728	-	-	-	-
gene_22155	1899	10	8	44	32	0.139156	2.0357	up	0.000531468	0.0143728	ko04626//Plant-pathogen interaction	-	-	-
gene_15295	1302	477	181	1031	666	4.68264	1.32619	up	0.000534082	0.0144047	ko04626//Plant-pathogen interaction;ko04712//Circadian rhythm - plant;ko04075//Plant hormone signal transduction	-	-	-
gene_55383	1191	11	5	41	31	0.0520991	2.11887	up	0.000573884	0.0153209	ko04070//Phosphatidylinositol signaling system;ko04626//Plant-pathogen interaction	-	-	-
gene_64041	1143	59	66	152	129	2.15878	1.14049	up	0.000574536	0.0153211	-	-	-	-
gene_65853	504	193	79	401	290	3.39654	1.30313	up	0.000575347	0.0153211	-	-	GO:0003677//DNA binding	GO:0009888//tissue development;GO:0009725//response to hormone;GO:0006351//transcription, DNA-templated;GO:0009791//post-embryonic development;GO:0048608//reproductive structure development;GO:0044702//single organism reproductive process;GO:0048367//shoot system development;GO:0050794//regulation of cellular process
gene_76752	2358	14	12	46	47	0.451872	1.79402	up	0.000617334	0.0162064	-	GO:0031224//intrinsic component of membrane	GO:0046873//metal ion transmembrane transporter activity	GO:0030001//metal ion transport;GO:0034220//ion transmembrane transport
gene_66489	531	39	18	112	76	1.45357	1.68262	up	0.000619625	0.0162395	ko04626//Plant-pathogen interaction	-	-	-
gene_48575	492	168	77	407	230	3.2745	1.34528	up	0.000663594	0.0170195	-	-	-	-
gene_52242	1002	49	51	216	83	2.14576	1.57078	up	0.000669457	0.0171465	-	GO:0044444	GO:0016703	GO:0044710;GO:0009608//response to symbiont;GO:0010038//response to metal ion
gene_53828	738	25	78	149	144	2.11613	1.49384	up	0.000674481	0.0172611	-	-	-	-
gene_38837	2325	89	28	245	138	2.46478	1.67108	up	0.000677762	0.017303	ko01100//Metabolic pathways;ko00500//Starch and sucrose metabolism;ko01110//Biosynthesis of secondary metabolites;ko00940//Phenylpropanoid biosynthesis;ko00460//Cyanoamino acid metabolism	-	GO:0016787//hydrolase activity;GO:0016798//hydrolase activity, acting on glycosyl bonds;GO:0015926//glucosidase activity	GO:0044238//primary metabolic process
gene_19273	1902	35	49	89	127	1.72283	1.32367	up	0.0006794	0.0173307	ko03040//Spliceosome;ko02010//ABC transporters	-	GO:0017111//nucleoside-triphosphatase activity;GO:0032550	GO:0009154//purine ribonucleotide catabolic process
gene_69927	2688	14	24	60	62	0.853152	1.65047	up	0.000711533	0.0179328	ko00230//Purine metabolism;ko01100//Metabolic pathways;ko00240//Pyrimidine metabolism;ko00760//Nicotinate and nicotinamide metabolism	-	-	-
gene_10432	513	17	29	69	72	1.06777	1.58493	up	0.000717669	0.0180287	-	-	-	-
gene_28859	2820	156	68	260	276	3.05119	1.20746	up	0.000718198	0.0180287	ko04626//Plant-pathogen interaction	GO:0044424	GO:0032550	GO:0033554//cellular response to stress;GO:0007154//cell communication
gene_44597	1932	20	7	70	44	0.689503	2.03355	up	0.000724723	0.0181453	ko04075//Plant hormone signal transduction	-	-	-
gene_46483	2316	57	49	132	117	1.96968	1.19804	up	0.000747702	0.018555	-	-	-	-
gene_68586	2535	53	209	331	389	3.40299	1.44614	up	0.000769656	0.0189434	ko00591//Linoleic acid metabolism	GO:0044424	GO:0051213//dioxygenase activity;GO:0046914//transition metal ion binding;GO:0016702//oxidoreductase activity, acting on single donors with incorporation of molecular oxygen, incorporation of two atoms of oxygen	GO:0044710;GO:0006633//fatty acid biosynthetic process
gene_4952	780	46	37	141	84	1.77526	1.41315	up	0.000785629	0.0192016	-	-	GO:0004180//carboxypeptidase activity	GO:0016485//protein processing
gene_41125	492	16	17	68	44	0.725336	1.73451	up	0.000797307	0.0193223	-	-	-	-
gene_15075	945	51	45	90	150	1.88205	1.27169	up	0.000839643	0.020025	-	GO:0031224//intrinsic component of membrane	GO:0015291//secondary active transmembrane transporter activity;GO:0015103//inorganic anion transmembrane transporter activity	GO:0008272//sulfate transport;GO:0044763
gene_34200	825	6	4	24	24	-0.49134	2.19976	up	0.000842784	0.0200587	ko04144//Endocytosis	-	-	GO:0009987//cellular process
gene_44085	2526	75	67	165	141	2.29954	1.07568	up	0.000850253	0.0201223	ko04140//Regulation of autophagy	-	-	-
gene_73878	375	65	62	139	138	2.15038	1.09021	up	0.00085125	0.0201223	-	-	-	GO:0008152//metabolic process
gene_65219	672	15	33	81	70	1.15552	1.63156	up	0.000851382	0.0201223	-	-	-	-
gene_7537	858	16	25	57	70	0.918299	1.59388	up	0.000861558	0.020292	-	-	-	-
gene_43712	438	79	33	126	184	2.20807	1.4081	up	0.000879883	0.0205647	-	-	-	-
gene_26180	3174	55	41	125	109	1.86752	1.24919	up	0.000881191	0.0205801	ko04626//Plant-pathogen interaction	-	GO:0016301//kinase activity	-
gene_75187	1200	58	64	219	100	2.28509	1.37475	up	0.000912532	0.0211087	-	-	-	-
gene_1909	3252	37	52	79	163	1.85514	1.39507	up	0.00091694	0.0211178	ko04120//Ubiquitin mediated proteolysis	-	-	-
gene_12066	1626	120	109	332	175	3.01373	1.12844	up	0.000922689	0.0212191	ko00908//Zeatin biosynthesis;ko01100//Metabolic pathways;ko00905//Brassinosteroid biosynthesis;ko01110//Biosynthesis of secondary metabolites	-	GO:0046914//transition metal ion binding;GO:0016634//oxidoreductase activity, acting on the CH-CH group of donors, oxygen as acceptor;GO:0046906//tetrapyrrole binding;GO:0004497//monooxygenase activity	GO:0044710;GO:0055088//lipid homeostasis;GO:0009314//response to radiation;GO:0016128;GO:0009725//response to hormone
gene_29894	816	9	6	30	33	-0.110479	2.01392	up	0.000946841	0.0216797	-	-	-	-
gene_25781	1422	15	6	36	51	0.318827	1.98614	up	0.000948223	0.0216891	ko04140//Regulation of autophagy	-	GO:0004672//protein kinase activity;GO:0032550	GO:0006796//phosphate-containing compound metabolic process;GO:0006464//cellular protein modification process;GO:0007154//cell communication
gene_17458	663	65	89	138	188	2.38745	1.04547	up	0.000960225	0.0219066	ko04141//Protein processing in endoplasmic reticulum	-	-	-
gene_67960	3402	74	67	148	149	2.26501	1.03884	up	0.000979487	0.0221696	ko04626//Plant-pathogen interaction	GO:0044424	GO:0032550	GO:0033554//cellular response to stress;GO:0007154//cell communication
gene_28246	522	16	18	40	76	0.758487	1.71644	up	0.000983948	0.022226	-	-	-	-
gene_18428	1473	78	66	194	130	2.36545	1.14337	up	0.000995528	0.0223721	-	-	-	-
gene_63845	2289	10	16	33	64	0.487806	1.84705	up	0.00102404	0.0228337	ko04075//Plant hormone signal transduction	GO:0042175//nuclear outer membrane-endoplasmic reticulum membrane network	GO:0004673//protein histidine kinase activity;GO:0032550;GO:0004871//signal transducer activity;GO:0072328	GO:0000160//phosphorelay signal transduction system;GO:0006468//protein phosphorylation
gene_84248	777	317	289	305	1751	4.81148	1.68404	up	0.00103085	0.0229659	-	-	-	-
gene_25685	933	23	50	76	136	1.64537	1.49988	up	0.00103142	0.0229659	ko01110//Biosynthesis of secondary metabolites;ko00904//Diterpenoid biosynthesis	-	GO:0016705//oxidoreductase activity, acting on paired donors, with incorporation or reduction of molecular oxygen	GO:0044710
gene_32076	768	14	11	44	43	0.370952	1.75412	up	0.00104341	0.0231838	-	-	-	-
gene_45032	1104	19	22	63	59	0.881299	1.53856	up	0.00106066	0.0234348	-	GO:0016020//membrane	GO:0046873//metal ion transmembrane transporter activity	GO:0030001//metal ion transport;GO:0044763
gene_59512	1266	27	29	53	127	1.38056	1.62639	up	0.0010666	0.0235496	-	-	-	GO:0044699
gene_63197	1374	103	86	138	301	2.7638	1.15764	up	0.00107475	0.0236464	ko02010//ABC transporters	-	GO:0022857//transmembrane transporter activity;GO:0016887//ATPase activity	GO:0044763;GO:0009639//response to red or far red light;GO:0009791//post-embryonic development;GO:0048513//organ development;GO:0042221//response to chemical;GO:0009926//auxin polar transport
gene_32868	747	80	60	185	131	2.32839	1.1443	up	0.00107548	0.0236464	-	-	-	-
gene_71122	1056	68	42	225	93	2.24664	1.51084	up	0.0011132	0.0242389	-	GO:0044421;GO:0031012//extracellular matrix	GO:0008422//beta-glucosidase activity	GO:0033554//cellular response to stress;GO:0044238//primary metabolic process
gene_40559	834	58	77	124	167	2.21877	1.07112	up	0.00111643	0.024257	ko04626//Plant-pathogen interaction	-	-	-
gene_16414	1749	40	58	150	94	1.9195	1.29996	up	0.0011727	0.0251725	-	GO:0031224//intrinsic component of membrane	GO:0046943//carboxylic acid transmembrane transporter activity	GO:0006865//amino acid transport
gene_56639	3321	108	53	229	163	2.6042	1.24578	up	0.00119731	0.0255413	ko00230//Purine metabolism;ko01100//Metabolic pathways;ko04626//Plant-pathogen interaction;ko00240//Pyrimidine metabolism;ko03020//RNA polymerase	-	-	-
gene_66840	1500	121	56	293	164	2.80291	1.33558	up	0.001204	0.0256319	-	-	GO:0004180//carboxypeptidase activity	-
gene_63299	1182	7	23	58	51	0.661167	1.83916	up	0.001257	0.0264749	-	-	-	-
gene_13033	1506	162	53	293	272	3.0912	1.34102	up	0.0012706	0.0266185	ko04075//Plant hormone signal transduction	-	-	GO:0006351//transcription, DNA-templated
gene_28278	1011	22	6	112	33	0.979373	2.34085	up	0.0012832	0.0268363	-	-	-	-
gene_29203	1227	73	97	141	209	2.49996	1.00283	up	0.00133695	0.0277504	-	-	-	-
gene_25527	1104	72	73	149	148	2.27758	1.00082	up	0.00134053	0.027788	ko00592//alpha-Linolenic acid metabolism	-	-	-
gene_12021	789	83	64	190	133	2.37145	1.10638	up	0.00136398	0.0280894	-	-	-	-
gene_19386	1302	18	8	23	119	0.902856	2.35405	up	0.00139368	0.0285705	-	-	-	-
gene_11416	1095	7	7	26	31	-0.23404	1.97024	up	0.00144968	0.0292618	-	GO:0043231//intracellular membrane-bounded organelle	GO:0043169//cation binding;GO:0097159//organic cyclic compound binding	GO:0000904//cell morphogenesis involved in differentiation;GO:0048467//gynoecium development
gene_21949	675	42	47	94	113	1.70809	1.17995	up	0.00147838	0.029715	-	-	-	-
gene_12414	627	93	46	146	184	2.3607	1.19412	up	0.00148632	0.0297856	-	-	-	-
gene_65325	1485	30	9	69	71	1.01205	1.78656	up	0.00149821	0.0299158	ko04626//Plant-pathogen interaction	-	-	-
gene_6071	1833	40	87	165	133	2.22072	1.21589	up	0.00154647	0.0305698	-	GO:0005618//cell wall;GO:0031224//intrinsic component of membrane;GO:0005911//cell-cell junction;GO:0016323//basolateral plasma membrane;GO:0044424	-	GO:0060918//auxin transport;GO:0003002//regionalization;GO:0044763;GO:0009965//leaf morphogenesis;GO:0009606//tropism;GO:0090567;GO:0009793//embryo development ending in seed dormancy
gene_28302	1326	43	27	104	82	1.51275	1.37261	up	0.00155588	0.0307173	ko04712//Circadian rhythm - plant	-	-	-
gene_37821	708	501	465	476	2492	5.37533	1.54295	up	0.00155771	0.0307342	-	-	-	-
gene_887	3045	107	62	142	251	2.61134	1.15774	up	0.00157683	0.0309564	-	GO:0016020//membrane	GO:0036094//small molecule binding;GO:0004672//protein kinase activity;GO:1901363;GO:0097159//organic cyclic compound binding	GO:0006796//phosphate-containing compound metabolic process
gene_54714	615	22	31	56	97	1.19573	1.48391	up	0.00158797	0.0310976	-	-	-	GO:0009628//response to abiotic stimulus;GO:0006950//response to stress;GO:1901700;GO:0001101//response to acid chemical
gene_34990	408	22	14	50	64	0.765145	1.61124	up	0.00159289	0.0311746	-	-	-	-
gene_69386	675	15	26	72	53	0.908051	1.58571	up	0.00159894	0.0312348	ko00480//Glutathione metabolism	-	GO:0016846//carbon-sulfur lyase activity	-
gene_59214	2301	4	12	31	34	-0.0634557	1.9821	up	0.00162169	0.0315222	ko04075//Plant hormone signal transduction	GO:0016020//membrane	GO:0004673//protein histidine kinase activity;GO:0005488;GO:0004871//signal transducer activity	GO:0000160//phosphorelay signal transduction system;GO:0016310//phosphorylation
gene_22103	1866	140	82	124	642	3.39471	1.70048	up	0.00166396	0.0320678	ko01100//Metabolic pathways;ko00500//Starch and sucrose metabolism	-	GO:0005488;GO:0004553//hydrolase activity, hydrolyzing O-glycosyl compounds;GO:0016798//hydrolase activity, acting on glycosyl bonds	GO:0044238//primary metabolic process
gene_66027	1197	59	66	145	120	2.10255	1.05662	up	0.00173078	0.0329527	-	-	-	-
gene_6605	543	108	44	276	141	2.65043	1.42303	up	0.00177282	0.0334902	-	-	-	-
gene_57858	1470	9	12	44	31	0.166705	1.80361	up	0.00178926	0.0337401	ko00230//Purine metabolism;ko01100//Metabolic pathways;ko04626//Plant-pathogen interaction;ko00240//Pyrimidine metabolism;ko03020//RNA polymerase	-	-	-
gene_39338	732	17	5	31	64	0.422634	2.03193	up	0.00181556	0.0340731	-	-	-	GO:0009873//ethylene-activated signaling pathway
gene_6411	1200	26	43	55	159	1.62986	1.57867	up	0.00181958	0.0341168	-	-	-	GO:0044699;GO:0009725//response to hormone
gene_5613	1125	42	50	96	113	1.73172	1.14765	up	0.00182544	0.034151	ko04075//Plant hormone signal transduction	GO:0043231//intracellular membrane-bounded organelle;GO:0031224//intrinsic component of membrane;GO:0042175//nuclear outer membrane-endoplasmic reticulum membrane network	GO:0004871//signal transducer activity;GO:0004673//protein histidine kinase activity;GO:0032550;GO:0005515//protein binding;GO:0072328;GO:0043169//cation binding	GO:0009720//detection of hormone stimulus;GO:0009617//response to bacterium;GO:0042743//hydrogen peroxide metabolic process;GO:0010118//stomatal movement;GO:0048580;GO:0010039//response to iron ion;GO:0006970//response to osmotic stress;GO:0006468//protein phosphorylation;GO:0001101//response to acid chemical;GO:0000160//phosphorelay signal transduction system;GO:0006725//cellular aromatic compou…
gene_46630	675	12	16	53	38	0.454871	1.67098	up	0.00183004	0.034182	-	-	-	-
gene_80339	951	19	28	64	66	0.992856	1.43529	up	0.00183952	0.0342631	ko04146//Peroxisome;ko00270//Cysteine and methionine metabolism;ko01100//Metabolic pathways;ko00300//Lysine biosynthesis;ko00260//Glycine, serine and threonine metabolism;ko01110//Biosynthesis of secondary metabolites	GO:0031224//intrinsic component of membrane	-	GO:0051234//establishment of localization;GO:0044763
gene_11000	561	9	5	33	24	-0.228916	1.97556	up	0.00186977	0.0346776	ko01100//Metabolic pathways;ko00300//Lysine biosynthesis;ko01110//Biosynthesis of secondary metabolites	GO:0009532//plastid stroma	GO:0016831//carboxy-lyase activity	GO:0009085//lysine biosynthetic process
gene_74639	855	181	296	282	837	4.08705	1.17811	up	0.00188965	0.034964	-	GO:0005576//extracellular region	GO:0016790//thiolester hydrolase activity	GO:0044282;GO:0010038//response to metal ion
gene_30512	1518	17	36	77	73	1.1821	1.47697	up	0.00193925	0.0356725	ko04626//Plant-pathogen interaction;ko04712//Circadian rhythm - plant;ko04075//Plant hormone signal transduction	-	-	-
gene_78768	933	58	65	148	115	2.08889	1.07062	up	0.00195368	0.0359043	-	-	GO:0046914//transition metal ion binding;GO:0016705//oxidoreductase activity, acting on paired donors, with incorporation or reduction of molecular oxygen	GO:0044710
gene_15193	912	48	63	106	136	1.95422	1.0882	up	0.00200644	0.0365882	-	-	-	-
gene_52245	759	78	213	362	280	3.33957	1.13536	up	0.00201895	0.0367313	-	GO:0005618//cell wall;GO:0005911//cell-cell junction	-	-
gene_71365	804	41	91	169	135	2.25696	1.18976	up	0.00202129	0.0367528	-	-	GO:0016788//hydrolase activity, acting on ester bonds	GO:0001763//morphogenesis of a branching structure;GO:0016106//sesquiterpenoid biosynthetic process
gene_74664	891	46	62	130	108	1.93234	1.11526	up	0.00202842	0.0367788	ko04075//Plant hormone signal transduction	-	-	-
gene_59287	2859	274	139	535	340	3.81579	1.0487	up	0.00204001	0.0369228	-	-	-	-
gene_30552	543	11	10	27	49	0.171996	1.79582	up	0.00220914	0.0389335	ko04075//Plant hormone signal transduction	-	-	-
gene_17047	2094	15	13	31	64	0.489081	1.70158	up	0.00222399	0.0391295	-	-	-	-
gene_80418	2601	58	66	126	129	2.05894	1.00752	up	0.00225214	0.0394706	-	-	GO:0005215//transporter activity	GO:0044699;GO:0006810//transport
gene_61978	3045	12	8	43	29	0.111979	1.80724	up	0.0022552	0.0394858	ko04626//Plant-pathogen interaction	-	-	-
gene_77431	1191	97	63	158	173	2.42772	1.00471	up	0.00225776	0.0394858	-	GO:0031224//intrinsic component of membrane	GO:0016628//oxidoreductase activity, acting on the CH-CH group of donors, NAD or NADP as acceptor;GO:0022857//transmembrane transporter activity	GO:0044710;GO:0044765;GO:0044763;GO:0051234//establishment of localization
gene_28884	543	14	7	49	31	0.237484	1.88736	up	0.00226112	0.0394858	-	-	-	-
gene_27887	1638	37	36	93	83	1.47076	1.23653	up	0.00226705	0.0394905	ko04075//Plant hormone signal transduction	-	GO:0004871//signal transducer activity;GO:0003676//nucleic acid binding	GO:0010015//root morphogenesis;GO:0009725//response to hormone;GO:0007165//signal transduction
gene_36236	978	12	26	64	52	0.803172	1.58755	up	0.00227113	0.0395398	-	-	-	-
gene_28610	2124	43	36	84	104	1.56449	1.2072	up	0.00228545	0.0397013	-	-	-	-
gene_36330	1461	19	15	61	44	0.667404	1.59191	up	0.00235199	0.0405668	ko00270//Cysteine and methionine metabolism;ko01100//Metabolic pathways;ko01110//Biosynthesis of secondary metabolites	-	GO:0005515//protein binding;GO:0043168//anion binding;GO:0016846//carbon-sulfur lyase activity	GO:0009605//response to external stimulus;GO:0006950//response to stress;GO:0009725//response to hormone;GO:0018871;GO:0010039//response to iron ion;GO:0001101//response to acid chemical
gene_7357	750	43	29	83	96	1.47977	1.26814	up	0.00236246	0.040725	-	-	GO:0032550;GO:0046914//transition metal ion binding;GO:0042623//ATPase activity, coupled	GO:0009154//purine ribonucleotide catabolic process
gene_63590	771	83	57	117	194	2.29981	1.0971	up	0.00239695	0.0410738	-	-	-	-
gene_41122	708	47	77	139	126	2.09538	1.07253	up	0.00241009	0.0411635	-	-	-	-
gene_29229	1191	17	20	65	44	0.734158	1.5318	up	0.00243972	0.0415371	-	-	-	-
gene_56625	669	16	16	82	31	0.731298	1.8036	up	0.00245699	0.0417705	-	GO:0044421;GO:0031012//extracellular matrix	GO:0008422//beta-glucosidase activity	GO:0033554//cellular response to stress;GO:0044238//primary metabolic process
gene_67725	2430	156	49	361	204	3.08157	1.42264	up	0.0024616	0.0418089	ko04626//Plant-pathogen interaction	-	-	-
gene_84394	1170	46	58	129	100	1.87976	1.11469	up	0.00248105	0.0420564	ko01100//Metabolic pathways;ko00350//Tyrosine metabolism;ko01110//Biosynthesis of secondary metabolites;ko00010//Glycolysis / Gluconeogenesis;ko00071//Fatty acid metabolism	-	GO:0003824//catalytic activity;GO:0046914//transition metal ion binding	GO:0044710
gene_79138	1041	15	26	44	81	0.896648	1.56278	up	0.00250829	0.0424043	ko01100//Metabolic pathways;ko01110//Biosynthesis of secondary metabolites;ko00940//Phenylpropanoid biosynthesis;ko00360//Phenylalanine metabolism	-	GO:0005488;GO:0003824//catalytic activity	GO:0006950//response to stress;GO:0044710
gene_44251	1239	54	31	85	129	1.72149	1.27642	up	0.00259	0.0432293	-	GO:0016020//membrane	GO:0015103//inorganic anion transmembrane transporter activity	GO:0008272//sulfate transport;GO:0044763
gene_24447	975	18	27	74	53	0.957852	1.47371	up	0.00261279	0.0434716	ko01100//Metabolic pathways;ko01110//Biosynthesis of secondary metabolites;ko00940//Phenylpropanoid biosynthesis;ko00360//Phenylalanine metabolism	GO:0044444	GO:0046906//tetrapyrrole binding;GO:0016209//antioxidant activity;GO:0043169//cation binding;GO:0003824//catalytic activity	GO:0006950//response to stress;GO:0044710;GO:0009620//response to fungus
gene_31008	1554	31	42	81	94	1.45999	1.22696	up	0.00262049	0.0435307	ko00941//Flavonoid biosynthesis;ko00903//Limonene and pinene degradation;ko01100//Metabolic pathways;ko00945//Stilbenoid, diarylheptanoid and gingerol biosynthesis;ko01110//Biosynthesis of secondary metabolites;ko00944//Flavone and flavonol biosynthesis;ko00940//Phenylpropanoid biosynthesis	-	-	-
gene_43876	627	49	33	102	95	1.63112	1.22458	up	0.00265596	0.0439579	-	-	-	-
gene_63314	3642	108	105	141	314	2.85125	1.03946	up	0.00270682	0.044589	ko00230//Purine metabolism;ko01100//Metabolic pathways;ko04626//Plant-pathogen interaction;ko00240//Pyrimidine metabolism;ko03020//RNA polymerase	-	-	GO:0050896//response to stimulus
gene_73826	561	46	45	139	80	1.78428	1.24596	up	0.00275676	0.0452461	-	-	GO:0015036//disulfide oxidoreductase activity	GO:0019725//cellular homeostasis;GO:0018904;GO:0044710
gene_38768	1008	13	24	53	54	0.709195	1.50124	up	0.00287316	0.046767	-	-	-	-
gene_56161	417	62	52	104	141	1.9797	1.05853	up	0.00288491	0.0468616	-	-	-	-
gene_52739	1068	23	9	39	73	0.705648	1.73747	up	0.00290837	0.0471595	ko01110//Biosynthesis of secondary metabolites;ko00904//Diterpenoid biosynthesis	-	GO:0016491//oxidoreductase activity	-
gene_39621	579	71	55	154	115	2.12419	1.06304	up	0.00292525	0.0472249	ko04075//Plant hormone signal transduction	GO:0043231//intracellular membrane-bounded organelle;GO:0044444	GO:0032550;GO:0004672//protein kinase activity;GO:0019902//phosphatase binding	GO:0048827//phyllome development;GO:0031323//regulation of cellular metabolic process;GO:0009617//response to bacterium;GO:0005984//disaccharide metabolic process;GO:0032412//regulation of ion transmembrane transporter activity;GO:0010118//stomatal movement;GO:0006796//phosphate-containing compound metabolic process;GO:0006633//fatty acid biosynthetic process;GO:0006970//response to osmotic stres…
gene_33506	2961	10	23	55	47	0.622641	1.60355	up	0.00294679	0.0474511	-	GO:0016020//membrane	GO:0036094//small molecule binding;GO:0004672//protein kinase activity;GO:1901363;GO:0097159//organic cyclic compound binding	GO:0006796//phosphate-containing compound metabolic process
gene_79307	798	17	8	42	43	0.347478	1.71308	up	0.00296094	0.0475575	-	-	-	-
gene_29267	2616	44	49	87	119	1.72068	1.1064	up	0.00303641	0.0485472	ko04626//Plant-pathogen interaction	-	-	-
gene_56185	2808	35	18	90	63	1.21159	1.49107	up	0.00312303	0.049555	ko04626//Plant-pathogen interaction	-	-	-
gene_40781	1395	57	51	98	135	1.90663	1.06476	up	0.00314358	0.049781	ko00908//Zeatin biosynthesis;ko01100//Metabolic pathways;ko01110//Biosynthesis of secondary metabolites	-	GO:0046914//transition metal ion binding;GO:0016634//oxidoreductase activity, acting on the CH-CH group of donors, oxygen as acceptor;GO:0046906//tetrapyrrole binding;GO:0016491//oxidoreductase activity	GO:0044710
gene_19685	843	39	24	159	61	1.66258	1.78353	up	0.000740811	0.01844	-	-	-	GO:0009987//cellular process;GO:0048367//shoot system development
gene_60789	483	131	125	290	328	3.24508	1.23383	up	4.40787e-07	5.42874e-05	ko04141//Protein processing in endoplasmic reticulum	GO:0009532//plastid stroma	-	GO:0009314//response to radiation
gene_22929	585	3543	3533	6611	8489	7.8949	1.05313	up	6.29676e-09	1.39883e-06	-	-	-	-
gene_6332	642	2110	2056	4170	5209	7.1843	1.13067	up	6.61746e-10	2.08642e-07	-	-	-	-
gene_43885	576	78	120	265	229	2.91379	1.29689	up	7.81389e-06	0.000559919	-	-	-	-
gene_43884	1143	348	322	842	766	4.62318	1.2311	up	5.81985e-10	1.89169e-07	-	-	-	-
gene_15608	558	1097	876	3396	2555	6.42161	1.5632	up	7.73957e-12	4.88042e-09	-	-	GO:0005488	-
gene_72971	2172	1731	2318	3999	4782	7.10493	1.08534	up	1.27876e-08	2.56803e-06	-	-	GO:0005515//protein binding	GO:0044699;GO:0009628//response to abiotic stimulus;GO:0006950//response to stress
gene_68364	804	48	31	178	150	2.16211	2.01574	up	5.58618e-08	9.12573e-06	-	GO:0031224//intrinsic component of membrane	-	-
gene_35552	1515	235	292	529	623	4.17841	1.09485	up	7.93487e-08	1.23241e-05	ko00908//Zeatin biosynthesis;ko00944//Flavone and flavonol biosynthesis	-	GO:0016757//transferase activity, transferring glycosyl groups;GO:0016758//transferase activity, transferring hexosyl groups	-
gene_64509	1929	0	4	56	312	1.99461	6.37659	up	2.99514e-13	2.93547e-10	-	GO:0031224//intrinsic component of membrane;GO:0016020//membrane	GO:0015291//secondary active transmembrane transporter activity;GO:0015103//inorganic anion transmembrane transporter activity	GO:0008272//sulfate transport;GO:0044763
gene_39684	453	65	45	181	245	2.54351	1.90435	up	6.58671e-09	1.44217e-06	-	-	-	-
gene_8030	1455	72	72	263	276	2.89189	1.86856	up	8.30283e-12	5.13294e-09	-	GO:0005911//cell-cell junction;GO:0031225//anchored component of membrane	GO:0016798//hydrolase activity, acting on glycosyl bonds	GO:0044238//primary metabolic process
gene_17417	558	1126	900	3721	3037	6.56774	1.70607	up	5.11881e-15	9.49359e-12	-	-	GO:0005488	-
gene_57216	489	111	120	440	268	3.35757	1.5973	up	1.16795e-07	1.72077e-05	-	-	-	-
gene_7898	1032	335	456	1045	1298	5.07173	1.53367	up	2.13298e-14	3.36253e-11	-	-	GO:0016740//transferase activity	-
gene_50814	2025	770	829	2054	1969	5.92101	1.30107	up	9.61957e-13	8.19717e-10	-	GO:0044464	GO:0004175//endopeptidase activity;GO:0016462//pyrophosphatase activity;GO:0032550	GO:0016485//protein processing;GO:0006915//apoptotic process
gene_66473	2025	1057	1789	4296	3381	6.82541	1.4179	up	7.60778e-09	1.60984e-06	-	GO:0044464;GO:0031224//intrinsic component of membrane	GO:0004175//endopeptidase activity;GO:0016462//pyrophosphatase activity;GO:0032550;GO:0046914//transition metal ion binding	GO:0016485//protein processing;GO:0006915//apoptotic process
gene_57393	2736	2628	3106	6192	7925	7.73285	1.26346	up	5.18155e-12	3.47594e-09	-	GO:0009532//plastid stroma;GO:0009526//plastid envelope	GO:0032550;GO:0016462//pyrophosphatase activity	GO:0009642//response to light intensity;GO:0006412//translation;GO:0000302//response to reactive oxygen species
gene_84820	1026	568	466	1564	1608	5.50199	1.57917	up	1.16091e-15	2.44016e-12	-	-	-	-
gene_63985	1722	615	615	1405	1775	5.56578	1.33063	up	7.85545e-13	6.87985e-10	ko04144//Endocytosis;ko04141//Protein processing in endoplasmic reticulum;ko03040//Spliceosome	-	GO:0032550	GO:0009642//response to light intensity;GO:0000302//response to reactive oxygen species
gene_37099	456	10	5	65	90	0.9315	3.30134	up	2.34788e-09	6.38157e-07	ko04141//Protein processing in endoplasmic reticulum	GO:0009536//plastid	-	GO:0000302//response to reactive oxygen species;GO:0009642//response to light intensity
gene_82826	726	245	225	804	815	4.49426	1.7492	up	2.90878e-18	1.31016e-14	-	-	-	-
gene_15749	726	276	194	876	866	4.5779	1.85023	up	4.40891e-16	1.26245e-12	-	-	-	-
gene_30604	1002	275	218	893	715	4.50871	1.67414	up	5.0351e-13	4.66916e-10	-	-	-	-
gene_3882	789	117	76	362	359	3.31075	1.86019	up	3.22947e-11	1.64229e-08	-	-	-	-
gene_20407	969	59	70	207	261	2.69616	1.82109	up	3.60208e-10	1.23446e-07	-	-	GO:0003677//DNA binding	GO:0006351//transcription, DNA-templated
gene_24925	735	155	134	396	395	3.54995	1.41662	up	1.30884e-09	3.96791e-07	-	-	-	-
gene_12708	1563	197	119	649	454	3.9489	1.77017	up	3.07277e-09	8.00672e-07	ko00903//Limonene and pinene degradation;ko01100//Metabolic pathways;ko00945//Stilbenoid, diarylheptanoid and gingerol biosynthesis;ko01110//Biosynthesis of secondary metabolites	-	-	-
gene_16741	891	13	7	62	89	0.939874	2.85305	up	1.66829e-07	2.29692e-05	-	-	-	-
gene_23948	999	67	97	219	233	2.74426	1.43318	up	6.44593e-07	7.55516e-05	-	-	-	-
gene_604	1059	441	369	1050	706	4.80156	1.09081	up	7.49027e-06	0.000540565	-	GO:0043231//intracellular membrane-bounded organelle	GO:0003676//nucleic acid binding	GO:0001101//response to acid chemical;GO:0006950//response to stress;GO:0006351//transcription, DNA-templated
gene_58456	1074	22	65	102	130	1.80751	1.39147	up	0.00227458	0.039578	ko04141//Protein processing in endoplasmic reticulum;ko04626//Plant-pathogen interaction	-	GO:0005515//protein binding;GO:0032550	GO:0050896//response to stimulus;GO:0044267//cellular protein metabolic process
gene_52557	897	34	56	131	84	1.75738	1.24171	up	0.00289469	0.0469962	-	-	-	-
gene_15980	738	63	73	125	166	2.22313	1.05854	up	0.00099968	0.0224494	-	-	-	-
gene_53608	1830	323	374	906	716	4.65027	1.19521	up	1.5845e-08	3.10296e-06	-	GO:0043231//intracellular membrane-bounded organelle	-	GO:0009411//response to UV;GO:0001101//response to acid chemical;GO:0019941//modification-dependent protein catabolic process;GO:0006605//protein targeting;GO:0036211
gene_74962	867	567	252	1408	1297	5.25236	1.67582	up	1.32454e-07	1.89825e-05	-	-	GO:0005515//protein binding;GO:0003677//DNA binding	GO:0009653//anatomical structure morphogenesis;GO:0009908//flower development;GO:0044763;GO:0009888//tissue development;GO:0009639//response to red or far red light;GO:0009725//response to hormone;GO:0006351//transcription, DNA-templated;GO:0050794//regulation of cellular process
gene_73900	1653	8	4	76	30	0.450445	3.10067	up	7.66335e-06	0.000551639	ko01100//Metabolic pathways;ko00909//Sesquiterpenoid and triterpenoid biosynthesis;ko01110//Biosynthesis of secondary metabolites;ko00904//Diterpenoid biosynthesis	GO:0044424	GO:0046872//metal ion binding;GO:0016838	GO:0006950//response to stress;GO:0006721
gene_5605	435	15	21	76	60	0.956344	1.88839	up	0.000108362	0.00430296	-	-	-	-
gene_22443	1074	150	86	270	263	3.06856	1.13195	up	0.000244203	0.00815259	-	GO:0043231//intracellular membrane-bounded organelle	GO:0003677//DNA binding;GO:0001071//nucleic acid binding transcription factor activity	GO:0006351//transcription, DNA-templated
gene_48022	813	664	824	217	271	4.42532	-1.64178	down	1.02558e-15	2.30969e-12	ko01100//Metabolic pathways;ko04070//Phosphatidylinositol signaling system;ko00562//Inositol phosphate metabolism;ko01110//Biosynthesis of secondary metabolites;ko00053//Ascorbate and aldarate metabolism	-	GO:0046872//metal ion binding;GO:0052834//inositol monophosphate phosphatase activity	GO:0046488//phosphatidylinositol metabolic process;GO:0006020//inositol metabolic process
gene_16395	759	706	850	270	287	4.52283	-1.51227	down	9.86197e-15	1.63652e-11	-	GO:0031224//intrinsic component of membrane	GO:0042887	GO:0015840//urea transport;GO:0042044//fluid transport
gene_78071	1170	1051	1428	174	390	5.04373	-2.1827	down	5.03612e-14	6.90365e-11	ko00941//Flavonoid biosynthesis;ko01100//Metabolic pathways;ko04712//Circadian rhythm - plant;ko01110//Biosynthesis of secondary metabolites	-	GO:0016747//transferase activity, transferring acyl groups other than amino-acyl groups	GO:0009812//flavonoid metabolic process
gene_4616	1170	495	654	215	204	4.09349	-1.48067	down	1.04025e-11	6.18828e-09	ko00941//Flavonoid biosynthesis;ko01100//Metabolic pathways;ko04712//Circadian rhythm - plant;ko01110//Biosynthesis of secondary metabolites	-	GO:0016747//transferase activity, transferring acyl groups other than amino-acyl groups	GO:0009812//flavonoid metabolic process
gene_78573	1110	873	1188	254	440	4.89923	-1.61063	down	1.6337e-11	9.36528e-09	ko00941//Flavonoid biosynthesis;ko01100//Metabolic pathways;ko01110//Biosynthesis of secondary metabolites	-	GO:0043169//cation binding;GO:0019842//vitamin binding;GO:0016706//oxidoreductase activity, acting on paired donors, with incorporation or reduction of molecular oxygen, 2-oxoglutarate as one donor, and incorporation of one atom each of oxygen into both donors	GO:0009812//flavonoid metabolic process;GO:0044710;GO:0009411//response to UV
gene_22471	1239	2280	1736	693	861	5.92402	-1.41502	down	1.70116e-11	9.57783e-09	ko01100//Metabolic pathways;ko00620//Pyruvate metabolism;ko00630//Glyoxylate and dicarboxylate metabolism;ko01110//Biosynthesis of secondary metabolites;ko00020//Citrate cycle (TCA cycle);ko00710//Carbon fixation in photosynthetic organisms	-	GO:0016615//malate dehydrogenase activity	GO:0005975//carbohydrate metabolic process;GO:0043648//dicarboxylic acid metabolic process
gene_270	1110	1141	1241	396	578	5.18665	-1.33125	down	2.73547e-11	1.46181e-08	ko00941//Flavonoid biosynthesis;ko01100//Metabolic pathways;ko01110//Biosynthesis of secondary metabolites	-	GO:0043169//cation binding;GO:0019842//vitamin binding;GO:0016706//oxidoreductase activity, acting on paired donors, with incorporation or reduction of molecular oxygen, 2-oxoglutarate as one donor, and incorporation of one atom each of oxygen into both donors	GO:0009812//flavonoid metabolic process;GO:0044710;GO:0009411//response to UV
gene_61617	4521	1911	2294	574	988	5.96423	-1.47257	down	8.53202e-11	3.68501e-08	ko02010//ABC transporters	-	GO:0017111//nucleoside-triphosphatase activity;GO:0097159//organic cyclic compound binding;GO:0016491//oxidoreductase activity;GO:1901363;GO:0036094//small molecule binding	GO:0044763;GO:0044710;GO:0051234//establishment of localization
gene_50176	759	337	450	116	155	3.527	-1.57092	down	1.37704e-10	5.19818e-08	ko00520//Amino sugar and nucleotide sugar metabolism;ko01100//Metabolic pathways;ko01110//Biosynthesis of secondary metabolites;ko00051//Fructose and mannose metabolism	GO:0044444	GO:0016868//intramolecular transferase activity, phosphotransferases	GO:0019852//L-ascorbic acid metabolic process;GO:0006013//mannose metabolic process;GO:0009226//nucleotide-sugar biosynthetic process;GO:0006970//response to osmotic stress
gene_37666	747	1889	2476	907	1059	6.09897	-1.18172	down	4.22533e-10	1.43248e-07	-	GO:0031224//intrinsic component of membrane	-	GO:0051234//establishment of localization
gene_49899	1971	365	491	167	172	3.70248	-1.36327	down	3.23484e-09	8.29196e-07	-	-	-	-
gene_61236	2361	1400	1384	683	517	5.4404	-1.23943	down	3.32948e-09	8.46574e-07	ko04141//Protein processing in endoplasmic reticulum;ko04626//Plant-pathogen interaction	-	GO:0005515//protein binding;GO:0032550	GO:0050896//response to stimulus;GO:0044267//cellular protein metabolic process
gene_55052	1515	587	649	111	265	4.13135	-1.76893	down	3.96915e-09	9.95707e-07	-	GO:0031224//intrinsic component of membrane	GO:0015291//secondary active transmembrane transporter activity	GO:0015893//drug transport;GO:0044763
gene_71163	1170	183	382	74	58	2.92803	-2.10756	down	3.97917e-09	9.95707e-07	ko00941//Flavonoid biosynthesis;ko01100//Metabolic pathways;ko04712//Circadian rhythm - plant;ko01110//Biosynthesis of secondary metabolites	-	GO:0016747//transferase activity, transferring acyl groups other than amino-acyl groups	GO:0009812//flavonoid metabolic process
gene_25945	633	512	410	136	209	3.79186	-1.46602	down	5.40524e-09	1.26238e-06	ko00941//Flavonoid biosynthesis;ko01100//Metabolic pathways;ko01110//Biosynthesis of secondary metabolites	-	GO:0016872//intramolecular lyase activity	GO:0009812//flavonoid metabolic process;GO:0009628//response to abiotic stimulus
gene_79197	924	260	349	93	121	3.16762	-1.5407	down	5.47597e-09	1.26944e-06	-	-	-	-
gene_41091	399	612	608	284	274	4.27713	-1.16056	down	6.30003e-09	1.39883e-06	ko03010//Ribosome	GO:0005911//cell-cell junction;GO:0015935//small ribosomal subunit;GO:0030312//external encapsulating structure	GO:0005198//structural molecule activity	GO:0010467//gene expression
gene_10564	729	340	542	133	184	3.70303	-1.50659	down	7.84983e-09	1.64998e-06	-	GO:0031224//intrinsic component of membrane	GO:0015171//amino acid transmembrane transporter activity	GO:0006865//amino acid transport;GO:0051707//response to other organism;GO:0006812//cation transport;GO:0015740//C4-dicarboxylate transport
gene_10082	648	470	412	178	197	3.78054	-1.27173	down	9.74669e-09	2.00852e-06	ko03010//Ribosome	GO:0005840//ribosome;GO:0043231//intracellular membrane-bounded organelle;GO:0016020//membrane;GO:0044446	-	-
gene_31767	363	326	330	122	145	3.33559	-1.33294	down	2.30501e-08	4.24998e-06	ko03010//Ribosome	GO:0005911//cell-cell junction;GO:0015934//large ribosomal subunit;GO:0016020//membrane;GO:0030312//external encapsulating structure;GO:0009536//plastid	GO:0005198//structural molecule activity	GO:0010467//gene expression
gene_75417	1515	271	361	62	133	3.17252	-1.73976	down	4.43811e-08	7.52308e-06	-	-	-	-
gene_45741	1248	835	916	409	487	4.84502	-1.00198	down	4.59176e-08	7.70073e-06	ko03015//mRNA surveillance pathway;ko03013//RNA transport	-	-	-
gene_45893	735	1108	1146	414	647	5.16793	-1.13129	down	5.88923e-08	9.47354e-06	ko00941//Flavonoid biosynthesis;ko01100//Metabolic pathways;ko01110//Biosynthesis of secondary metabolites	-	GO:0016872//intramolecular lyase activity	GO:0009812//flavonoid metabolic process
gene_70248	1497	6573	10076	2871	4371	8.00896	-1.23628	down	6.54408e-08	1.03683e-05	ko00941//Flavonoid biosynthesis;ko00903//Limonene and pinene degradation;ko01100//Metabolic pathways;ko00945//Stilbenoid, diarylheptanoid and gingerol biosynthesis;ko01110//Biosynthesis of secondary metabolites;ko00944//Flavone and flavonol biosynthesis;ko00940//Phenylpropanoid biosynthesis	-	-	-
gene_61981	750	1394	1331	722	653	5.47974	-1.0179	down	7.69228e-08	1.20064e-05	ko03010//Ribosome	GO:0030529//ribonucleoprotein complex	GO:0005198//structural molecule activity	GO:0010467//gene expression
gene_7059	1023	326	174	56	80	2.81455	-1.93132	down	8.90743e-08	1.35673e-05	ko01100//Metabolic pathways;ko00630//Glyoxylate and dicarboxylate metabolism	GO:0009532//plastid stroma	-	-
gene_6731	750	1180	1251	654	549	5.30522	-1.04157	down	8.96569e-08	1.35903e-05	ko03010//Ribosome	GO:0030529//ribonucleoprotein complex	GO:0005198//structural molecule activity	GO:0010467//gene expression
gene_53825	1251	197	233	50	88	2.63929	-1.67971	down	1.02481e-07	1.53134e-05	ko01100//Metabolic pathways;ko00350//Tyrosine metabolism;ko01110//Biosynthesis of secondary metabolites;ko00010//Glycolysis / Gluconeogenesis;ko00071//Fatty acid metabolism	-	-	-
gene_34301	858	777	1134	453	468	4.93963	-1.07829	down	1.38192e-07	1.96264e-05	-	GO:0031224//intrinsic component of membrane	GO:0005372//water transmembrane transporter activity	GO:0006950//response to stress;GO:0042044//fluid transport
gene_33080	945	339	327	91	161	3.32626	-1.44857	down	1.43984e-07	2.01168e-05	ko04626//Plant-pathogen interaction;ko04075//Plant hormone signal transduction	-	-	-
gene_54500	1530	2045	1227	587	766	5.65892	-1.32605	down	1.93724e-07	2.64413e-05	-	GO:0043231//intracellular membrane-bounded organelle;GO:0005911//cell-cell junction	-	GO:0010038//response to metal ion;GO:0000041//transition metal ion transport;GO:0046916//cellular transition metal ion homeostasis;GO:0072593//reactive oxygen species metabolic process;GO:0009617//response to bacterium
gene_17	1086	611	596	274	334	4.30418	-1.02761	down	2.47942e-07	3.32654e-05	-	-	-	-
gene_2412	2529	4295	2913	1271	1882	6.81778	-1.24623	down	2.67729e-07	3.57679e-05	ko00500//Starch and sucrose metabolism	GO:0009536//plastid;GO:0044424	GO:0004645//phosphorylase activity;GO:0043168//anion binding	GO:0006950//response to stress;GO:0044238//primary metabolic process;GO:0010038//response to metal ion
gene_36610	1974	295	301	107	143	3.20976	-1.29194	down	2.84984e-07	3.74386e-05	-	-	-	-
gene_9861	693	268	389	127	145	3.33976	-1.29997	down	3.96837e-07	4.96503e-05	ko00480//Glutathione metabolism	-	-	-
gene_47827	1530	555	570	216	324	4.17805	-1.1013	down	4.35188e-07	5.40198e-05	ko01100//Metabolic pathways;ko00040//Pentose and glucuronate interconversions;ko00500//Starch and sucrose metabolism	-	GO:0016798//hydrolase activity, acting on glycosyl bonds	GO:0008152//metabolic process
gene_19448	606	735	1224	374	516	4.94397	-1.16843	down	7.20925e-07	8.35663e-05	-	-	-	-
gene_2555	1548	3406	3775	1315	2191	6.85235	-1.07963	down	7.32944e-07	8.46483e-05	ko00941//Flavonoid biosynthesis;ko01100//Metabolic pathways;ko01110//Biosynthesis of secondary metabolites;ko00944//Flavone and flavonol biosynthesis	GO:0031224//intrinsic component of membrane;GO:0042175//nuclear outer membrane-endoplasmic reticulum membrane network;GO:0043231//intracellular membrane-bounded organelle	GO:0046906//tetrapyrrole binding;GO:0046914//transition metal ion binding;GO:0016709//oxidoreductase activity, acting on paired donors, with incorporation or reduction of molecular oxygen, NAD(P)H as one donor, and incorporation of one atom of oxygen	GO:0009812//flavonoid metabolic process;GO:0044710
gene_42571	1344	220	341	86	125	3.07301	-1.44235	down	7.55553e-07	8.6311e-05	ko00591//Linoleic acid metabolism;ko01100//Metabolic pathways;ko00592//alpha-Linolenic acid metabolism	GO:0031976;GO:0009532//plastid stroma	GO:0046914//transition metal ion binding;GO:0016702//oxidoreductase activity, acting on single donors with incorporation of molecular oxygen, incorporation of two atoms of oxygen	GO:0006633//fatty acid biosynthetic process
gene_1950	858	6513	9841	4116	4149	8.05542	-1.00794	down	7.60916e-07	8.66099e-05	-	GO:0031224//intrinsic component of membrane	-	GO:0051234//establishment of localization
gene_62602	1536	158	368	65	85	2.87984	-1.83022	down	7.67156e-07	8.7006e-05	ko01100//Metabolic pathways;ko00500//Starch and sucrose metabolism	-	GO:0004553//hydrolase activity, hydrolyzing O-glycosyl compounds	GO:0009827//plant-type cell wall modification;GO:0044238//primary metabolic process
gene_2797	2382	880	1040	371	590	4.96322	-1.0401	down	1.03388e-06	0.000112794	-	GO:0043033//isoamylase complex	GO:0016798//hydrolase activity, acting on glycosyl bonds;GO:0043167//ion binding	GO:0009059//macromolecule biosynthetic process;GO:0044238//primary metabolic process
gene_54134	633	344	442	89	199	3.54529	-1.49498	down	1.07471e-06	0.000115647	ko00941//Flavonoid biosynthesis;ko01100//Metabolic pathways;ko01110//Biosynthesis of secondary metabolites	-	GO:0016872//intramolecular lyase activity	GO:0009812//flavonoid metabolic process;GO:0009628//response to abiotic stimulus
gene_3072	984	269	484	78	167	3.43631	-1.65799	down	1.15521e-06	0.000122224	ko00860//Porphyrin and chlorophyll metabolism;ko01100//Metabolic pathways;ko01110//Biosynthesis of secondary metabolites	-	-	-
gene_66796	522	1485	1907	574	1014	5.74949	-1.13803	down	1.16116e-06	0.000122442	-	-	-	-
gene_56968	528	279	315	141	101	3.19614	-1.31736	down	1.3972e-06	0.000143027	ko03010//Ribosome	GO:0044391//ribosomal subunit	GO:0005198//structural molecule activity	GO:0010467//gene expression
gene_45529	1530	226	286	110	105	2.99261	-1.27816	down	1.51022e-06	0.000151642	-	GO:0016020//membrane	GO:0022857//transmembrane transporter activity	GO:0044765;GO:0044763
gene_22351	1098	1235	1724	519	877	5.55537	-1.12371	down	1.52497e-06	0.000151798	ko01100//Metabolic pathways;ko00906//Carotenoid biosynthesis;ko01110//Biosynthesis of secondary metabolites;ko00511//Other glycan degradation	-	GO:0016787//hydrolase activity	-
gene_56736	657	42	40	5	5	0.116955	-3.03908	down	1.52601e-06	0.000151798	ko01100//Metabolic pathways;ko00906//Carotenoid biosynthesis;ko01110//Biosynthesis of secondary metabolites;ko00511//Other glycan degradation	-	-	-
gene_76466	1071	347	614	163	234	3.87894	-1.30485	down	1.67663e-06	0.00016468	ko01100//Metabolic pathways;ko00500//Starch and sucrose metabolism	-	GO:0004553//hydrolase activity, hydrolyzing O-glycosyl compounds	GO:0009827//plant-type cell wall modification;GO:0044238//primary metabolic process
gene_61444	1200	235	221	88	103	2.82893	-1.29235	down	1.88512e-06	0.000180664	ko01100//Metabolic pathways;ko01110//Biosynthesis of secondary metabolites;ko00400//Phenylalanine, tyrosine and tryptophan biosynthesis	-	GO:0031406//carboxylic acid binding;GO:0016836//hydro-lyase activity	GO:0006558//L-phenylalanine metabolic process
gene_62422	1476	327	336	165	143	3.40966	-1.13469	down	2.15298e-06	0.000200769	ko00564//Glycerophospholipid metabolism	GO:0044444	GO:0008170//N-methyltransferase activity	GO:0048868//pollen tube development;GO:0048229//gametophyte development;GO:0019695//choline metabolic process;GO:0046165;GO:0009791//post-embryonic development;GO:0000904//cell morphogenesis involved in differentiation
gene_28614	759	359	516	130	235	3.74985	-1.30084	down	2.15867e-06	0.000200769	-	GO:0031224//intrinsic component of membrane	GO:0042887	GO:0015840//urea transport;GO:0042044//fluid transport
gene_80755	549	256	156	55	82	2.60103	-1.63959	down	3.07492e-06	0.000264889	ko00230//Purine metabolism;ko01100//Metabolic pathways	GO:0044444;GO:0044424	GO:0016763//transferase activity, transferring pentosyl groups	GO:0043096//purine nucleobase salvage
gene_24167	414	417	368	200	180	3.67229	-1.07942	down	3.21201e-06	0.000274449	ko03010//Ribosome	GO:0005911//cell-cell junction;GO:0044391//ribosomal subunit	GO:0003723//RNA binding;GO:0005198//structural molecule activity	GO:0010467//gene expression
gene_65911	804	576	872	330	402	4.56099	-1.01305	down	3.3951e-06	0.000284691	-	-	GO:0005488	GO:0009725//response to hormone;GO:0001101//response to acid chemical
gene_77508	1752	6622	5323	2115	3662	7.58651	-1.10212	down	3.79818e-06	0.00031267	ko00500//Starch and sucrose metabolism	GO:0009536//plastid	GO:0004645//phosphorylase activity;GO:0005515//protein binding;GO:0043168//anion binding	GO:0044238//primary metabolic process
gene_70983	654	242	308	131	96	3.08957	-1.2966	down	3.98905e-06	0.000324151	ko01100//Metabolic pathways;ko00770//Pantothenate and CoA biosynthesis;ko01110//Biosynthesis of secondary metabolites;ko00290//Valine, leucine and isoleucine biosynthesis	GO:0009532//plastid stroma	GO:0046914//transition metal ion binding;GO:0016836//hydro-lyase activity	GO:0008652//cellular amino acid biosynthetic process;GO:0048229//gametophyte development
gene_55179	432	429	404	222	194	3.77126	-1.03239	down	4.25402e-06	0.000342638	-	GO:0000229	-	-
gene_12102	759	72	87	11	23	1.12073	-2.25897	down	4.2998e-06	0.000344082	-	-	-	-
gene_64155	630	46	94	11	13	0.892287	-2.55402	down	4.51869e-06	0.000359772	ko03013//RNA transport	-	-	-
gene_60510	1632	233	391	100	150	3.24858	-1.35073	down	4.99005e-06	0.000387515	ko01100//Metabolic pathways;ko00053//Ascorbate and aldarate metabolism	GO:0005911//cell-cell junction;GO:0005618//cell wall	GO:0046914//transition metal ion binding;GO:0003824//catalytic activity	GO:0044710
gene_15771	783	277	301	141	126	3.20974	-1.14237	down	5.09008e-06	0.000390927	ko03015//mRNA surveillance pathway;ko03010//Ribosome	-	GO:0036094//small molecule binding;GO:0043167//ion binding;GO:0097159//organic cyclic compound binding;GO:1901363	-
gene_1189	1179	742	674	261	442	4.52495	-1.05912	down	5.09597e-06	0.000390927	ko00061//Fatty acid biosynthesis;ko01100//Metabolic pathways	GO:0009526//plastid envelope;GO:0009532//plastid stroma	GO:0046914//transition metal ion binding;GO:0016628//oxidoreductase activity, acting on the CH-CH group of donors, NAD or NADP as acceptor;GO:0004312//fatty acid synthase activity	GO:0044710
gene_84097	846	702	459	89	274	4.05791	-1.7481	down	6.7713e-06	0.000495342	ko01100//Metabolic pathways;ko00906//Carotenoid biosynthesis;ko01110//Biosynthesis of secondary metabolites	GO:0044444	GO:0016616//oxidoreductase activity, acting on the CH-OH group of donors, NAD or NADP as acceptor	GO:0006560//proline metabolic process;GO:0009688//abscisic acid biosynthetic process;GO:0006950//response to stress;GO:0009746
gene_78546	540	357	577	235	174	3.86945	-1.20557	down	7.20487e-06	0.000524625	-	GO:0043231//intracellular membrane-bounded organelle	GO:0016859//cis-trans isomerase activity	GO:0018208//peptidyl-proline modification;GO:0010038//response to metal ion
gene_85570	555	214	350	76	138	3.08177	-1.43397	down	7.31883e-06	0.000530472	-	-	-	GO:0006812//cation transport
gene_31789	402	708	571	358	252	4.36984	-1.09626	down	8.1941e-06	0.000579264	ko03010//Ribosome	GO:0015935//small ribosomal subunit;GO:0016020//membrane;GO:0030312//external encapsulating structure;GO:0044437;GO:0009536//plastid;GO:0031981//nuclear lumen	GO:0036094//small molecule binding;GO:0005198//structural molecule activity	GO:0010467//gene expression
gene_32144	894	499	778	176	362	4.29419	-1.28887	down	1.0446e-05	0.000706761	-	-	-	-
gene_50011	903	384	517	246	160	3.83412	-1.16504	down	1.1478e-05	0.000763478	-	-	-	-
gene_77512	1161	2101	1809	585	1218	5.95247	-1.17383	down	1.22792e-05	0.000808248	ko00500//Starch and sucrose metabolism	GO:0009536//plastid	GO:0004645//phosphorylase activity;GO:0005515//protein binding;GO:0043168//anion binding	GO:0044238//primary metabolic process
gene_62343	861	1271	1878	615	985	5.67909	-1.01407	down	1.24696e-05	0.000815673	-	GO:0031224//intrinsic component of membrane	-	GO:0051234//establishment of localization
gene_34121	894	255	413	84	173	3.32825	-1.41767	down	1.29404e-05	0.000839505	ko04145//Phagosome	-	GO:0016491//oxidoreductase activity;GO:0008233//peptidase activity	GO:0008152//metabolic process
gene_4556	1536	2623	3399	952	1900	6.58059	-1.12487	down	1.32185e-05	0.000852284	-	-	GO:0004175//endopeptidase activity	GO:0016485//protein processing
gene_57854	1341	476	636	215	347	4.1808	-1.02331	down	1.65564e-05	0.00102354	-	GO:0016020//membrane	-	-
gene_68281	1794	38	191	6	21	1.49971	-3.09928	down	1.81343e-05	0.00109532	ko00073//Cutin, suberine and wax biosynthesis	-	-	-
gene_36820	459	24	192	7	13	1.38461	-3.42657	down	2.3818e-05	0.00136043	ko04075//Plant hormone signal transduction	-	-	GO:0006950//response to stress
gene_21073	2949	1550	960	618	661	5.37093	-1.01819	down	2.59478e-05	0.00146605	ko00500//Starch and sucrose metabolism	GO:0009536//plastid	GO:0004645//phosphorylase activity;GO:0043168//anion binding;GO:0005515//protein binding	GO:0009628//response to abiotic stimulus;GO:0006950//response to stress;GO:0044238//primary metabolic process
gene_7224	402	400	499	260	174	3.86306	-1.06811	down	2.80686e-05	0.0015608	ko03010//Ribosome	GO:0015935//small ribosomal subunit;GO:0016020//membrane;GO:0030312//external encapsulating structure;GO:0044437;GO:0009536//plastid;GO:0031981//nuclear lumen	GO:0036094//small molecule binding;GO:0005198//structural molecule activity	GO:0010467//gene expression
gene_60193	1380	296	258	143	121	3.16667	-1.10071	down	2.93275e-05	0.00160812	-	-	GO:0016757//transferase activity, transferring glycosyl groups	-
gene_3857	468	42	56	12	7	0.437066	-2.37231	down	3.01621e-05	0.00163118	-	-	-	-
gene_37632	1929	178	184	74	85	2.519	-1.22129	down	3.18855e-05	0.00170393	-	-	-	-
gene_32183	1413	253	253	107	140	3.04265	-1.07325	down	3.36345e-05	0.00177039	-	GO:0044464	-	GO:0007154//cell communication
gene_58463	966	42	79	11	14	0.73312	-2.28872	down	3.42472e-05	0.00178914	-	-	GO:0004175//endopeptidase activity	GO:0016485//protein processing
gene_60522	369	191	176	87	64	2.51583	-1.30792	down	3.45388e-05	0.00179996	-	GO:0009526//plastid envelope	GO:0048037//cofactor binding	GO:0009658//chloroplast organization;GO:0008152//metabolic process
gene_18541	1533	759	1294	319	621	5.01157	-1.16613	down	4.06225e-05	0.00203622	-	-	-	-
gene_66528	339	204	239	105	105	2.83954	-1.10601	down	4.13921e-05	0.00206925	ko03010//Ribosome	GO:0005911//cell-cell junction;GO:0015934//large ribosomal subunit;GO:0016020//membrane	GO:0005198//structural molecule activity	GO:0010467//gene expression;GO:0051707//response to other organism
gene_7966	1206	442	370	148	253	3.72518	-1.06795	down	4.14782e-05	0.00206925	-	GO:0031224//intrinsic component of membrane	-	GO:0051234//establishment of localization
gene_49646	711	63	135	23	29	1.47548	-1.94649	down	4.26e-05	0.00211517	-	-	-	-
gene_65144	897	503	640	344	225	4.22212	-1.0224	down	4.81379e-05	0.00231363	-	-	-	-
gene_39716	2931	300	213	90	138	3.02397	-1.21977	down	5.03713e-05	0.00239949	ko00500//Starch and sucrose metabolism	GO:0009536//plastid	GO:0004645//phosphorylase activity;GO:0043168//anion binding	GO:0009628//response to abiotic stimulus;GO:0006950//response to stress;GO:0044238//primary metabolic process
gene_73403	348	34	24	2	6	-0.318022	-2.8689	down	5.17586e-05	0.00244808	-	-	-	-
gene_9822	888	927	1048	613	347	5.00038	-1.05492	down	5.46974e-05	0.0025549	-	-	-	-
gene_17975	1410	142	179	63	74	2.33336	-1.25895	down	5.83667e-05	0.00267089	-	GO:0044464	-	GO:0007154//cell communication
gene_65786	2250	38	50	0	12	0.222114	-2.90612	down	6.31329e-05	0.0028199	-	GO:0000785//chromatin	GO:0032550;GO:0003676//nucleic acid binding;GO:0003678//DNA helicase activity	GO:0032196//transposition;GO:0009292;GO:0031062//positive regulation of histone methylation;GO:0006306//DNA methylation;GO:0035067//negative regulation of histone acetylation;GO:0009154//purine ribonucleotide catabolic process;GO:0032392//DNA geometric change
gene_46832	1080	204	269	99	129	2.93688	-1.08559	down	6.35591e-05	0.00283445	ko01100//Metabolic pathways;ko00906//Carotenoid biosynthesis;ko01110//Biosynthesis of secondary metabolites;ko00511//Other glycan degradation	-	GO:0016787//hydrolase activity	-
gene_64687	1443	110	219	33	72	2.24918	-1.68175	down	6.5016e-05	0.00287502	ko00520//Amino sugar and nucleotide sugar metabolism;ko01100//Metabolic pathways;ko00040//Pentose and glucuronate interconversions;ko00500//Starch and sucrose metabolism;ko01110//Biosynthesis of secondary metabolites;ko00053//Ascorbate and aldarate metabolism	-	GO:0000166//nucleotide binding;GO:0016616//oxidoreductase activity, acting on the CH-OH group of donors, NAD or NADP as acceptor	GO:0044710
gene_15302	681	28	29	3	6	-0.320513	-2.66898	down	7.27264e-05	0.0031325	ko00604//Glycosphingolipid biosynthesis - ganglio series;ko00531//Glycosaminoglycan degradation;ko01100//Metabolic pathways;ko00600//Sphingolipid metabolism;ko00052//Galactose metabolism;ko00511//Other glycan degradation	-	GO:0016798//hydrolase activity, acting on glycosyl bonds;GO:0004553//hydrolase activity, hydrolyzing O-glycosyl compounds	GO:0008152//metabolic process
gene_49356	528	376	387	142	248	3.64898	-1.01414	down	7.51554e-05	0.00322952	ko00903//Limonene and pinene degradation;ko00340//Histidine metabolism;ko01100//Metabolic pathways;ko00640//Propanoate metabolism;ko00380//Tryptophan metabolism;ko00280//Valine, leucine and isoleucine degradation;ko00410//beta-Alanine metabolism;ko00040//Pentose and glucuronate interconversions;ko00620//Pyruvate metabolism;ko00310//Lysine degradation;ko01110//Biosynthesis of secondary metabolites…	-	GO:0016903//oxidoreductase activity, acting on the aldehyde or oxo group of donors	GO:0044710
gene_80944	588	171	183	51	96	2.45991	-1.31237	down	7.76418e-05	0.00330807	-	-	-	-
gene_74432	1092	96	114	21	46	1.62273	-1.68989	down	7.80936e-05	0.00332283	-	-	-	-
gene_7222	1041	3093	3318	996	2174	6.69286	-1.06956	down	8.08487e-05	0.00341242	ko00941//Flavonoid biosynthesis;ko01100//Metabolic pathways;ko01110//Biosynthesis of secondary metabolites	GO:0044424	GO:0046914//transition metal ion binding;GO:0019842//vitamin binding;GO:0016706//oxidoreductase activity, acting on paired donors, with incorporation or reduction of molecular oxygen, 2-oxoglutarate as one donor, and incorporation of one atom each of oxygen into both donors	GO:0009314//response to radiation;GO:0051553;GO:0009725//response to hormone
gene_33874	951	136	118	28	61	1.92671	-1.56298	down	9.95975e-05	0.0040729	ko04146//Peroxisome;ko00270//Cysteine and methionine metabolism;ko01100//Metabolic pathways;ko00300//Lysine biosynthesis;ko00260//Glycine, serine and threonine metabolism;ko01110//Biosynthesis of secondary metabolites	GO:0031224//intrinsic component of membrane	-	GO:0051234//establishment of localization;GO:0044763
gene_8687	2379	263	237	131	121	3.04489	-1.02125	down	0.000101617	0.00413703	-	GO:0009536//plastid;GO:0043232	GO:0032550;GO:0003676//nucleic acid binding;GO:0016853//isomerase activity;GO:0008094//DNA-dependent ATPase activity	GO:0071103//DNA conformation change;GO:0009154//purine ribonucleotide catabolic process
gene_80047	942	45	83	16	15	0.850863	-2.05737	down	0.000103252	0.00417697	ko01100//Metabolic pathways;ko01110//Biosynthesis of secondary metabolites;ko00940//Phenylpropanoid biosynthesis	-	-	-
gene_2386	675	215	207	99	110	2.79217	-1.04922	down	0.00010372	0.00418717	ko00061//Fatty acid biosynthesis;ko01100//Metabolic pathways	-	-	-
gene_18035	747	94	157	40	51	1.91706	-1.4893	down	0.000107039	0.00427823	-	GO:0030312//external encapsulating structure	-	GO:0071555//cell wall organization
gene_75196	2160	575	846	180	446	4.46609	-1.23076	down	0.000113065	0.00446718	ko01100//Metabolic pathways;ko01110//Biosynthesis of secondary metabolites;ko00940//Phenylpropanoid biosynthesis;ko00360//Phenylalanine metabolism	GO:0044424	GO:0016841//ammonia-lyase activity	GO:0009699//phenylpropanoid biosynthetic process;GO:0006558//L-phenylalanine metabolic process
gene_51787	1032	294	283	101	181	3.22882	-1.08031	down	0.000127261	0.00494749	-	-	-	-
gene_5023	501	291	358	113	207	3.39745	-1.06314	down	0.000129745	0.00501494	-	-	-	-
gene_26892	957	158	184	42	94	2.39137	-1.37684	down	0.00014128	0.00537973	-	-	-	-
gene_9408	303	150	123	54	61	2.10413	-1.28534	down	0.000146611	0.00553594	-	-	-	-
gene_30561	1449	140	198	36	89	2.3436	-1.47944	down	0.000150724	0.00563015	ko00073//Cutin, suberine and wax biosynthesis	-	GO:0016411//acylglycerol O-acyltransferase activity	GO:0008610//lipid biosynthetic process
gene_49434	567	151	138	55	72	2.20018	-1.22553	down	0.000177911	0.0064848	-	-	-	-
gene_11164	1542	1697	962	533	812	5.44838	-1.04101	down	0.00018232	0.00659216	-	GO:0043231//intracellular membrane-bounded organelle;GO:0005911//cell-cell junction	-	GO:0010038//response to metal ion;GO:0000041//transition metal ion transport;GO:0046916//cellular transition metal ion homeostasis;GO:0072593//reactive oxygen species metabolic process;GO:0009617//response to bacterium
gene_58236	1062	313	206	110	139	3.07693	-1.10654	down	0.000187447	0.00672189	-	-	-	-
gene_56604	1110	122	121	33	61	1.90022	-1.41422	down	0.000192196	0.00685493	ko00903//Limonene and pinene degradation;ko01100//Metabolic pathways;ko00945//Stilbenoid, diarylheptanoid and gingerol biosynthesis;ko01110//Biosynthesis of secondary metabolites	GO:0044437	GO:0000989//transcription factor binding transcription factor activity;GO:0046914//transition metal ion binding;GO:0008080//N-acetyltransferase activity;GO:0005515//protein binding	GO:0001101//response to acid chemical;GO:0000302//response to reactive oxygen species;GO:0009725//response to hormone;GO:0010243//response to organonitrogen compound;GO:0006970//response to osmotic stress;GO:0016570//histone modification;GO:0006351//transcription, DNA-templated
gene_16357	2304	192	183	87	97	2.61974	-1.0628	down	0.000198998	0.00703385	ko04626//Plant-pathogen interaction	-	GO:0016772//transferase activity, transferring phosphorus-containing groups	-
gene_3503	1083	155	244	98	85	2.67293	-1.14392	down	0.000225285	0.00772244	ko00270//Cysteine and methionine metabolism;ko01100//Metabolic pathways;ko00920//Sulfur metabolism	GO:0044424	GO:0016412//serine O-acyltransferase activity	GO:0006563//L-serine metabolic process
gene_17253	1158	179	197	89	98	2.62804	-1.04016	down	0.000233182	0.00792239	ko00380//Tryptophan metabolism	-	GO:0016709//oxidoreductase activity, acting on paired donors, with incorporation or reduction of molecular oxygen, NAD(P)H as one donor, and incorporation of one atom of oxygen;GO:0000166//nucleotide binding	GO:0044710
gene_18257	810	181	160	76	87	2.47334	-1.10247	down	0.000247709	0.00822974	-	GO:0009532//plastid stroma;GO:0000229	GO:0001071//nucleic acid binding transcription factor activity;GO:0043565//sequence-specific DNA binding;GO:0043566//structure-specific DNA binding	GO:0009620//response to fungus;GO:0006351//transcription, DNA-templated;GO:0007004//telomere maintenance via telomerase;GO:0006950//response to stress
gene_70975	477	174	206	87	103	2.64407	-1.03264	down	0.000248829	0.00825824	ko01100//Metabolic pathways;ko00770//Pantothenate and CoA biosynthesis;ko01110//Biosynthesis of secondary metabolites;ko00290//Valine, leucine and isoleucine biosynthesis	-	GO:0016836//hydro-lyase activity	GO:0008652//cellular amino acid biosynthetic process
gene_1197	1485	38	29	7	7	-0.0508609	-2.27706	down	0.000258109	0.00848015	-	GO:0044424	GO:0016881//acid-amino acid ligase activity;GO:0032550;GO:0016874//ligase activity	GO:0022604//regulation of cell morphogenesis;GO:0008152//metabolic process;GO:0044763
gene_60894	1122	279	305	101	191	3.25442	-1.04616	down	0.000259029	0.00849034	-	-	-	-
gene_55145	726	112	145	35	66	1.98197	-1.38678	down	0.000264937	0.00862934	-	-	-	-
gene_55235	1236	141	157	57	79	2.25706	-1.16841	down	0.000270293	0.00875854	-	GO:0031224//intrinsic component of membrane;GO:0009526//plastid envelope	GO:0008028//monocarboxylic acid transmembrane transporter activity;GO:0015605	GO:0015748;GO:0015718//monocarboxylic acid transport
gene_6113	2544	188	251	103	121	2.85775	-1.00093	down	0.000273875	0.00881753	ko03008//Ribosome biogenesis in eukaryotes	-	GO:0016407//acetyltransferase activity	-
gene_85188	900	48	33	11	7	0.217505	-2.18867	down	0.00029021	0.00918137	ko01100//Metabolic pathways;ko00909//Sesquiterpenoid and triterpenoid biosynthesis;ko01110//Biosynthesis of secondary metabolites	GO:0031224//intrinsic component of membrane;GO:0042175//nuclear outer membrane-endoplasmic reticulum membrane network;GO:0043231//intracellular membrane-bounded organelle	GO:0004311//farnesyltranstransferase activity	GO:0006720//isoprenoid metabolic process;GO:0006629//lipid metabolic process
gene_26800	1032	182	251	62	130	2.76978	-1.21601	down	0.000290685	0.00918137	ko01100//Metabolic pathways;ko01110//Biosynthesis of secondary metabolites;ko00940//Phenylpropanoid biosynthesis	-	-	-
gene_52035	579	209	182	86	110	2.68925	-1.03702	down	0.000312341	0.00973102	-	-	-	-
gene_84064	1548	29	38	4	10	-0.0565771	-2.27808	down	0.000328259	0.0101387	ko01100//Metabolic pathways;ko00564//Glycerophospholipid metabolism;ko00562//Inositol phosphate metabolism;ko00565//Ether lipid metabolism	-	GO:0016787//hydrolase activity	-
gene_69100	2799	72	98	15	37	1.31156	-1.74869	down	0.000337668	0.0103262	-	-	GO:0004558//alpha-1,4-glucosidase activity;GO:0005488	GO:0044238//primary metabolic process
gene_11323	2190	169	187	44	105	2.46923	-1.30604	down	0.000344536	0.0104508	-	-	GO:0046872//metal ion binding	-
gene_45790	1929	289	271	169	115	3.21193	-1.00393	down	0.000344724	0.0104508	ko04144//Endocytosis;ko03050//Proteasome	GO:0005618//cell wall;GO:0043231//intracellular membrane-bounded organelle	GO:0046914//transition metal ion binding;GO:0016462//pyrophosphatase activity;GO:0032550	-
gene_59884	1350	122	201	46	86	2.31783	-1.32648	down	0.000351948	0.0105581	-	-	-	-
gene_33716	318	53	32	1	14	0.22817	-2.55555	down	0.000383012	0.011339	ko03008//Ribosome biogenesis in eukaryotes	-	-	-
gene_56597	2172	87	115	11	46	1.52589	-1.87606	down	0.000384233	0.0113644	ko04626//Plant-pathogen interaction	-	-	-
gene_74809	1536	81	94	28	37	1.42382	-1.46127	down	0.000399954	0.0116869	ko03008//Ribosome biogenesis in eukaryotes;ko03018//RNA degradation	-	-	-
gene_10563	627	211	340	71	167	3.09935	-1.25406	down	0.000406599	0.0118374	-	-	-	-
gene_4664	1074	72	142	32	43	1.67821	-1.53547	down	0.000424498	0.0121894	-	-	-	-
gene_63271	450	96	103	41	39	1.63711	-1.34292	down	0.000426578	0.0122103	-	-	GO:0004175//endopeptidase activity;GO:0016462//pyrophosphatase activity;GO:0032550	GO:0016485//protein processing
gene_58153	1329	4449	5477	1565	3569	7.34181	-1.00271	down	0.000427984	0.0122117	-	-	GO:0016787//hydrolase activity	-
gene_4009	1461	252	513	154	218	3.62172	-1.06659	down	0.000441208	0.0124985	ko01100//Metabolic pathways;ko00040//Pentose and glucuronate interconversions;ko00500//Starch and sucrose metabolism	-	GO:0004553//hydrolase activity, hydrolyzing O-glycosyl compounds	GO:0044238//primary metabolic process
gene_37568	1431	115	191	39	82	2.2273	-1.37618	down	0.000454105	0.0127949	-	GO:0005618//cell wall;GO:0044444	GO:0043169//cation binding;GO:0016791//phosphatase activity	GO:0006796//phosphate-containing compound metabolic process;GO:0072506
gene_11018	486	200	150	81	88	2.51747	-1.0902	down	0.000478004	0.0133371	-	GO:0009536//plastid;GO:0043232	GO:0032550;GO:0003676//nucleic acid binding;GO:0016853//isomerase activity;GO:0008094//DNA-dependent ATPase activity	GO:0071103//DNA conformation change;GO:0009154//purine ribonucleotide catabolic process
gene_58478	1125	28	53	6	13	0.219763	-2.11043	down	0.000493727	0.0136662	-	-	GO:0016301//kinase activity;GO:0032550	GO:0006464//cellular protein modification process
gene_3762	429	63	66	7	27	0.886248	-1.97157	down	0.000497685	0.0137044	-	-	-	-
gene_4543	870	168	136	57	84	2.296	-1.15323	down	0.000499734	0.0137248	ko04146//Peroxisome;ko01100//Metabolic pathways;ko00630//Glyoxylate and dicarboxylate metabolism;ko01110//Biosynthesis of secondary metabolites	-	GO:0003824//catalytic activity;GO:0032553//ribonucleotide binding	GO:0044710
gene_32836	594	41	70	12	20	0.70397	-1.81845	down	0.00058159	0.0154449	-	-	-	-
gene_85218	1434	284	570	79	249	3.67347	-1.42669	down	0.000627681	0.0163826	ko01100//Metabolic pathways;ko00040//Pentose and glucuronate interconversions;ko00500//Starch and sucrose metabolism	-	GO:0004553//hydrolase activity, hydrolyzing O-glycosyl compounds	GO:0044238//primary metabolic process
gene_78195	612	53	105	13	32	1.18362	-1.84349	down	0.000656595	0.0168856	-	-	-	-
gene_40488	861	31	32	9	6	-0.102045	-2.08017	down	0.00070979	0.0179131	-	-	-	-
gene_57563	1395	118	177	74	60	2.24083	-1.1572	down	0.000732261	0.0183015	-	-	-	-
gene_22106	804	87	139	46	48	1.82461	-1.28813	down	0.00074697	0.018555	ko00061//Fatty acid biosynthesis;ko01100//Metabolic pathways;ko01040//Biosynthesis of unsaturated fatty acids;ko00600//Sphingolipid metabolism	-	GO:0003824//catalytic activity	GO:0044710
gene_69852	357	80	2563	12	158	4.90051	-3.99594	down	0.000772077	0.0189882	-	-	-	-
gene_85043	2787	38	88	11	23	0.854541	-1.9129	down	0.000780908	0.0191196	-	-	GO:0004558//alpha-1,4-glucosidase activity;GO:0005488	GO:0044238//primary metabolic process
gene_30846	2877	155	193	56	108	2.48758	-1.12793	down	0.000793904	0.0193058	-	-	-	-
gene_41107	1110	49	37	12	12	0.356683	-1.86929	down	0.000807705	0.0195143	-	GO:0043231//intracellular membrane-bounded organelle	-	-
gene_10945	345	122	139	64	59	2.08622	-1.11273	down	0.000814919	0.0196134	ko03010//Ribosome	GO:0044391//ribosomal subunit	GO:0003676//nucleic acid binding;GO:0005198//structural molecule activity	GO:0010467//gene expression
gene_74616	381	52	115	15	34	1.26883	-1.79786	down	0.000829971	0.0198658	-	GO:0031224//intrinsic component of membrane	GO:0015171//amino acid transmembrane transporter activity	GO:0006865//amino acid transport;GO:0051707//response to other organism
gene_56331	1185	84	142	30	58	1.79401	-1.39511	down	0.000948629	0.0216891	-	-	-	-
gene_22486	1188	78	168	35	58	1.90009	-1.43001	down	0.000957209	0.0218694	-	-	-	-
gene_12332	753	47	143	13	37	1.41205	-1.95397	down	0.000963826	0.0219463	-	GO:0031224//intrinsic component of membrane;GO:0000325//plant-type vacuole;GO:0044437;GO:0009536//plastid	GO:0005275//amine transmembrane transporter activity	GO:0015843//methylammonium transport
gene_34435	1386	147	103	54	57	2.00408	-1.21118	down	0.000964748	0.0219463	-	-	-	-
gene_33822	573	32	36	9	9	0.0248299	-1.93436	down	0.000984095	0.022226	ko00230//Purine metabolism;ko01100//Metabolic pathways	GO:0043231//intracellular membrane-bounded organelle;GO:0016020//membrane	GO:0016763//transferase activity, transferring pentosyl groups	GO:0043096//purine nucleobase salvage
gene_82656	570	36	31	6	11	-0.00561453	-2.00727	down	0.000991454	0.0222964	-	-	-	-
gene_60432	1836	58	69	15	28	0.943676	-1.59837	down	0.00101579	0.022714	-	-	-	GO:0016553//base conversion or substitution editing
gene_8612	1095	90	105	36	47	1.62895	-1.26553	down	0.00102137	0.0228228	ko00941//Flavonoid biosynthesis;ko01100//Metabolic pathways;ko01110//Biosynthesis of secondary metabolites	-	GO:0046914//transition metal ion binding;GO:0016705//oxidoreductase activity, acting on paired donors, with incorporation or reduction of molecular oxygen	GO:0044710;GO:0009628//response to abiotic stimulus
gene_73161	2127	43	66	5	23	0.644336	-2.00084	down	0.00105163	0.023268	-	-	-	-
gene_81022	1959	130	141	52	78	2.14449	-1.09878	down	0.00105279	0.0232773	ko04626//Plant-pathogen interaction	-	-	-
gene_59887	900	69	81	27	30	1.21829	-1.42427	down	0.00109894	0.0239947	ko00860//Porphyrin and chlorophyll metabolism;ko01100//Metabolic pathways;ko04075//Plant hormone signal transduction;ko01110//Biosynthesis of secondary metabolites	-	GO:0005488	-
gene_7273	345	116	102	44	55	1.81668	-1.17739	down	0.00113071	0.0244951	ko03040//Spliceosome	GO:0044437;GO:0032991//macromolecular complex;GO:0019028//viral capsid	-	-
gene_57936	1782	80	90	24	42	1.39901	-1.40393	down	0.00120138	0.0256108	-	GO:0031224//intrinsic component of membrane	-	-
gene_18873	978	136	137	61	75	2.17454	-1.04155	down	0.00124063	0.0263011	ko03018//RNA degradation	GO:0043234//protein complex	GO:0003676//nucleic acid binding;GO:0004518//nuclease activity	GO:0090304
gene_21980	480	79	106	31	45	1.53852	-1.3158	down	0.00130895	0.0272589	-	-	-	-
gene_27465	1035	78	120	38	45	1.64159	-1.28007	down	0.00135472	0.0280085	-	-	-	-
gene_13544	351	114	177	74	64	2.23982	-1.09591	down	0.00135856	0.0280638	-	GO:0031224//intrinsic component of membrane;GO:0044437	GO:0015291//secondary active transmembrane transporter activity;GO:0015119	GO:0009642//response to light intensity;GO:0051707//response to other organism;GO:0015712//hexose phosphate transport;GO:0015717//triose phosphate transport;GO:0015979//photosynthesis;GO:0034285;GO:0015718//monocarboxylic acid transport;GO:0009746
gene_37905	5682	96	76	32	38	1.43974	-1.33542	down	0.00136497	0.0280914	ko04140//Regulation of autophagy	-	-	-
gene_11856	1110	71	96	31	36	1.38715	-1.34479	down	0.00139103	0.0285346	-	-	GO:0004871//signal transducer activity;GO:0046983//protein dimerization activity;GO:0016740//transferase activity;GO:0032550	GO:0006468//protein phosphorylation;GO:0007154//cell communication
gene_81795	780	58	93	16	35	1.17853	-1.60069	down	0.00139786	0.0286188	-	-	-	GO:0006787
gene_27554	615	114	121	61	49	1.93671	-1.12074	down	0.00142974	0.0289911	-	GO:0005737//cytoplasm;GO:0044424	-	-
gene_3185	2499	141	138	61	80	2.2119	-1.02291	down	0.00150502	0.0299948	-	-	-	-
gene_82657	1422	62	113	25	40	1.41797	-1.45652	down	0.00153051	0.0303875	-	GO:0043231//intracellular membrane-bounded organelle	GO:0046872//metal ion binding	-
gene_25681	2514	41	45	14	13	0.389782	-1.69283	down	0.00153278	0.0304134	ko00604//Glycosphingolipid biosynthesis - ganglio series;ko00531//Glycosaminoglycan degradation;ko01100//Metabolic pathways;ko00600//Sphingolipid metabolism;ko00052//Galactose metabolism;ko00511//Other glycan degradation	GO:0030312//external encapsulating structure	GO:0005488;GO:0015925//galactosidase activity	GO:0044238//primary metabolic process
gene_85233	339	48	77	13	28	0.907594	-1.64078	down	0.0015366	0.0304604	-	-	-	-
gene_55951	1626	30	77	11	19	0.642103	-1.85154	down	0.0015964	0.0312238	ko01100//Metabolic pathways;ko00052//Galactose metabolism;ko00500//Starch and sucrose metabolism	-	GO:0016798//hydrolase activity, acting on glycosyl bonds	GO:0044238//primary metabolic process;GO:0008152//metabolic process
gene_16455	783	318	592	107	302	3.83088	-1.19944	down	0.00166063	0.0320429	-	GO:0030312//external encapsulating structure;GO:0009536//plastid	-	GO:0071555//cell wall organization
gene_19738	1875	63	111	28	39	1.42468	-1.40251	down	0.00168166	0.0323299	ko01100//Metabolic pathways;ko00620//Pyruvate metabolism;ko00710//Carbon fixation in photosynthetic organisms	-	-	-
gene_47503	1065	605	394	82	323	3.9355	-1.37934	down	0.00182035	0.0341168	ko00941//Flavonoid biosynthesis;ko01100//Metabolic pathways;ko01110//Biosynthesis of secondary metabolites	-	GO:0046914//transition metal ion binding;GO:0016705//oxidoreductase activity, acting on paired donors, with incorporation or reduction of molecular oxygen	GO:0044710
gene_4052	2217	50	94	22	29	1.13009	-1.51941	down	0.00183595	0.0342469	ko03030//DNA replication	-	-	-
gene_64402	1179	52	90	27	24	1.11842	-1.49289	down	0.00192897	0.0355248	-	-	-	-
gene_82714	429	106	120	53	56	1.89241	-1.08226	down	0.0019546	0.0359043	ko00061//Fatty acid biosynthesis;ko01100//Metabolic pathways	GO:0044424	GO:0016835//carbon-oxygen lyase activity	GO:0006631//fatty acid metabolic process
gene_24023	2268	172	224	124	72	2.70251	-1.02811	down	0.00208813	0.0375352	-	-	-	-
gene_49326	744	87	87	31	44	1.47574	-1.25188	down	0.00212819	0.0381031	-	GO:0009532//plastid stroma	GO:0032550;GO:0019829//cation-transporting ATPase activity;GO:0017111//nucleoside-triphosphatase activity	GO:0009154//purine ribonucleotide catabolic process;GO:0006811//ion transport
gene_9610	405	33	44	15	7	0.212642	-1.81201	down	0.00214257	0.0382309	ko00564//Glycerophospholipid metabolism	GO:0044444	GO:0008170//N-methyltransferase activity	GO:0048868//pollen tube development;GO:0048229//gametophyte development;GO:0019695//choline metabolic process;GO:0046165;GO:0009791//post-embryonic development;GO:0000904//cell morphogenesis involved in differentiation
gene_20424	393	84	84	38	34	1.42698	-1.25054	down	0.00215155	0.0383039	-	-	-	-
gene_62118	822	55	37	11	19	0.495364	-1.65907	down	0.00216036	0.0384391	ko03050//Proteasome	GO:0043231//intracellular membrane-bounded organelle;GO:0000502//proteasome complex	GO:0004175//endopeptidase activity	GO:0006508//proteolysis
gene_62387	453	57	88	25	31	1.17402	-1.39771	down	0.00222553	0.0391347	-	-	-	-
gene_13821	1503	80	181	47	63	2.02755	-1.26815	down	0.0022643	0.0394862	-	GO:0005618//cell wall;GO:0044444	GO:0043169//cation binding;GO:0016791//phosphatase activity	GO:0006796//phosphate-containing compound metabolic process;GO:0072506
gene_68442	1161	63	107	29	39	1.40762	-1.34773	down	0.002299	0.0398928	-	-	-	-
gene_60127	1890	52	80	22	28	1.03649	-1.42574	down	0.0023281	0.0402661	-	-	-	-
gene_62467	960	162	138	57	95	2.31586	-1.02787	down	0.00234523	0.0404944	-	-	GO:0016787//hydrolase activity	-
gene_15042	2106	31	24	7	8	-0.242774	-1.8968	down	0.00254057	0.0427433	-	-	-	-
gene_10684	1071	31	31	10	8	-0.0692841	-1.80059	down	0.00255006	0.0428577	-	-	-	-
gene_8477	858	50	100	25	30	1.19918	-1.4667	down	0.00258078	0.0431946	ko04075//Plant hormone signal transduction	-	-	-
gene_76514	1209	62	88	21	37	1.22066	-1.40482	down	0.00258772	0.0432212	-	-	-	-
gene_74591	423	111	148	68	62	2.10247	-1.01847	down	0.00260591	0.0434259	ko03010//Ribosome	-	GO:0097159//organic cyclic compound binding	-
gene_22249	1158	112	27	14	22	1.00054	-2.01147	down	0.00261597	0.0435015	ko00908//Zeatin biosynthesis;ko00944//Flavone and flavonol biosynthesis	-	-	-
gene_31058	4356	200	237	59	154	2.82534	-1.08849	down	0.00264729	0.0439066	-	-	-	-
gene_39569	1149	68	73	24	33	1.1561	-1.34113	down	0.00265434	0.0439541	ko01100//Metabolic pathways;ko00100//Steroid biosynthesis	GO:0016020//membrane	GO:0046872//metal ion binding;GO:0016746//transferase activity, transferring acyl groups	-
gene_3152	1155	62	79	30	27	1.15657	-1.32934	down	0.00281297	0.0460249	ko00500//Starch and sucrose metabolism	-	GO:0019203//carbohydrate phosphatase activity	GO:0006796//phosphate-containing compound metabolic process;GO:0005991//trehalose metabolic process
gene_45642	921	72	88	28	40	1.35057	-1.26803	down	0.00290923	0.0471595	-	GO:0031224//intrinsic component of membrane	GO:0015078//hydrogen ion transmembrane transporter activity;GO:0015291//secondary active transmembrane transporter activity	GO:0044763;GO:0015992//proton transport
gene_22257	759	67	200	55	47	2.02019	-1.3933	down	0.00298605	0.0478876	ko01100//Metabolic pathways;ko01110//Biosynthesis of secondary metabolites;ko00010//Glycolysis / Gluconeogenesis;ko03018//RNA degradation	GO:0044445	GO:0046872//metal ion binding;GO:0016836//hydro-lyase activity	GO:0006091//generation of precursor metabolites and energy
gene_39329	561	150	118	75	59	2.15639	-1.03124	down	0.00311149	0.0494291	-	-	-	-
gene_44798	1038	14	313	27	25	2.04533	-2.63451	down	0.00312978	0.0496123	ko03420//Nucleotide excision repair	-	-	-
gene_8832	1362	903	1068	195	670	4.93607	-1.24944	down	0.000872857	0.0204612	ko00230//Purine metabolism;ko00240//Pyrimidine metabolism	GO:0031224//intrinsic component of membrane;GO:0043231//intracellular membrane-bounded organelle	GO:0017110//nucleoside-diphosphatase activity;GO:0032550	GO:0009856//pollination
gene_62466	432	62	117	29	43	1.48025	-1.33998	down	0.00311108	0.0494291	-	-	GO:0004175//endopeptidase activity	GO:0016485//protein processing
gene_43997	1386	630	2936	270	545	5.54991	-2.15119	down	2.13757e-05	0.00124575	-	GO:0005911//cell-cell junction;GO:0005618//cell wall;GO:0044444	GO:0043169//cation binding;GO:0016791//phosphatase activity	GO:0006796//phosphate-containing compound metabolic process;GO:0009267//cellular response to starvation
gene_66894	354	3646	10775	1514	3542	7.70274	-1.54567	down	0.000204797	0.00720653	-	-	-	GO:0051234//establishment of localization
gene_49640	1350	8038	8544	2341	5258	8.02856	-1.18046	down	2.04929e-05	0.00120909	-	-	GO:0016740//transferase activity	-
gene_28844	1326	339	447	218	169	3.67754	-1.0425	down	2.35716e-05	0.00135125	ko04140//Regulation of autophagy;ko04075//Plant hormone signal transduction	-	GO:0016772//transferase activity, transferring phosphorus-containing groups;GO:0036094//small molecule binding;GO:1901363;GO:0097159//organic cyclic compound binding;GO:0004674//protein serine/threonine kinase activity	GO:0006796//phosphate-containing compound metabolic process
gene_55745	597	799	685	266	295	4.48071	-1.44213	down	1.81576e-12	1.43123e-09	-	GO:0016020//membrane	-	-
gene_34238	1536	1902	2639	706	1498	6.18341	-1.08947	down	7.93798e-05	0.00335942	-	-	GO:0004175//endopeptidase activity	GO:0016485//protein processing
gene_65788	1443	425	758	181	353	4.21237	-1.18522	down	9.00014e-05	0.00371908	-	-	-	-
gene_64773	1074	139	274	14	31	2.32993	-3.2236	down	2.15274e-13	2.28592e-10	ko00941//Flavonoid biosynthesis;ko01100//Metabolic pathways;ko01110//Biosynthesis of secondary metabolites	-	GO:0016705//oxidoreductase activity, acting on paired donors, with incorporation or reduction of molecular oxygen	GO:0044710;GO:0009699//phenylpropanoid biosynthetic process;GO:0070301//cellular response to hydrogen peroxide
gene_19313	1350	617	294	16	161	3.58183	-2.45924	down	0.00027701	0.00885787	-	-	GO:0016740//transferase activity	-
gene_22325	1092	771	748	134	363	4.45343	-1.67094	down	2.72573e-07	3.6006e-05	ko01100//Metabolic pathways;ko00906//Carotenoid biosynthesis;ko01110//Biosynthesis of secondary metabolites;ko00511//Other glycan degradation	-	GO:0016787//hydrolase activity	GO:0044238//primary metabolic process
gene_75647	936	699	1076	301	543	4.82141	-1.11167	down	1.67908e-05	0.00103142	-	-	-	-
gene_78424	570	3227	4197	1095	1745	6.79405	-1.42649	down	8.98752e-11	3.82929e-08	-	-	-	-
gene_47550	717	563	656	171	354	4.24111	-1.26348	down	3.06471e-06	0.000264889	-	GO:0031224//intrinsic component of membrane	GO:0015368//calcium:cation antiporter activity	GO:0044763;GO:0006816//calcium ion transport
gene_78874	597	727	1240	269	390	4.82779	-1.60833	down	9.60292e-11	3.98382e-08	-	-	-	-
gene_69251	444	971	1003	315	370	4.8554	-1.56307	down	4.38031e-17	1.53452e-13	-	GO:0031224//intrinsic component of membrane;GO:0044437	GO:0015291//secondary active transmembrane transporter activity;GO:0015119	GO:0009642//response to light intensity;GO:0051707//response to other organism;GO:0044763;GO:0015712//hexose phosphate transport;GO:0015717//triose phosphate transport;GO:0019953//sexual reproduction;GO:0034285;GO:0015979//photosynthesis;GO:0015718//monocarboxylic acid transport;GO:0009746
gene_6553	729	939	946	255	375	4.7744	-1.62352	down	2.40689e-15	4.74292e-12	-	GO:0016020//membrane	-	-
gene_58915	1422	1927	2460	626	1012	6.02667	-1.46202	down	3.14057e-11	1.62326e-08	-	-	GO:0008233//peptidase activity	GO:0044238//primary metabolic process;GO:0071704//organic substance metabolic process
gene_19607	333	195	316	10	48	2.63977	-3.18437	down	3.72528e-11	1.86435e-08	-	-	-	-
gene_49238	2337	461	551	163	241	3.94483	-1.36301	down	1.47469e-09	4.26566e-07	ko04626//Plant-pathogen interaction;ko04075//Plant hormone signal transduction	-	GO:0016772//transferase activity, transferring phosphorus-containing groups	-
gene_2444	1365	372	506	99	187	3.66164	-1.65909	down	2.9858e-09	7.84493e-07	ko01100//Metabolic pathways;ko00040//Pentose and glucuronate interconversions;ko00500//Starch and sucrose metabolism	GO:0005618//cell wall	GO:0004553//hydrolase activity, hydrolyzing O-glycosyl compounds	GO:0044238//primary metabolic process
gene_81588	1320	797	1052	268	468	4.80674	-1.3703	down	7.46394e-09	1.59007e-06	-	GO:0016020//membrane	GO:0008324//cation transmembrane transporter activity	GO:0044763;GO:0006816//calcium ion transport
gene_85557	813	403	539	79	196	3.72507	-1.82417	down	1.81107e-08	3.48178e-06	-	-	-	-
gene_73440	312	138	105	28	30	1.74984	-2.10248	down	1.2823e-07	1.85457e-05	-	-	-	GO:0001101//response to acid chemical;GO:0019725//cellular homeostasis
gene_58436	1473	970	1783	388	647	5.35208	-1.4447	down	1.39422e-07	1.97094e-05	-	-	GO:0008233//peptidase activity;GO:0016787//hydrolase activity	GO:0044238//primary metabolic process;GO:0071704//organic substance metabolic process
gene_53605	918	1234	1640	468	804	5.48573	-1.21733	down	1.6228e-07	2.25398e-05	-	-	-	-
gene_41226	1440	445	587	153	287	3.99664	-1.27241	down	1.62428e-06	0.000160155	-	-	-	-
gene_27397	984	267	263	95	132	3.05096	-1.26338	down	1.71853e-06	0.000167233	ko04626//Plant-pathogen interaction;ko04075//Plant hormone signal transduction	-	-	-
gene_70569	1410	44	55	4	13	0.422838	-2.56842	down	1.18943e-05	0.000787845	ko01100//Metabolic pathways;ko00040//Pentose and glucuronate interconversions;ko00500//Starch and sucrose metabolism	-	GO:0004553//hydrolase activity, hydrolyzing O-glycosyl compounds	GO:0044238//primary metabolic process
gene_82080	795	173	301	72	112	2.84288	-1.39594	down	1.64522e-05	0.00102111	ko01100//Metabolic pathways;ko00040//Pentose and glucuronate interconversions;ko00500//Starch and sucrose metabolism	GO:0005618//cell wall	GO:0004553//hydrolase activity, hydrolyzing O-glycosyl compounds	GO:0044238//primary metabolic process
gene_67007	1173	372	171	84	105	3.01608	-1.57654	down	1.90271e-05	0.00113618	ko01040//Biosynthesis of unsaturated fatty acids	-	GO:0016705//oxidoreductase activity, acting on paired donors, with incorporation or reduction of molecular oxygen	GO:0044238//primary metabolic process;GO:0044710
gene_6307	1626	138	322	48	95	2.71451	-1.71561	down	2.6762e-05	0.00149606	-	-	-	-
gene_77033	1104	65	139	29	25	1.5211	-1.92752	down	5.0138e-05	0.00239515	ko01100//Metabolic pathways;ko00906//Carotenoid biosynthesis;ko01110//Biosynthesis of secondary metabolites;ko00511//Other glycan degradation	-	GO:0016787//hydrolase activity	GO:0044238//primary metabolic process
gene_46209	1317	1281	3044	199	926	5.86907	-1.99516	down	0.000110127	0.00436752	-	-	GO:0004175//endopeptidase activity	GO:0016485//protein processing
gene_30739	1137	176	459	48	143	3.15969	-1.77154	down	0.000141824	0.00539393	ko01100//Metabolic pathways;ko00906//Carotenoid biosynthesis;ko01110//Biosynthesis of secondary metabolites;ko00511//Other glycan degradation	-	GO:0016787//hydrolase activity	GO:0044238//primary metabolic process
gene_31146	807	254	409	67	197	3.32896	-1.37695	down	0.000371853	0.011071	-	-	-	GO:0000003//reproduction
gene_46757	1773	2513	4442	744	2293	6.74427	-1.24601	down	0.00110275	0.0240447	ko01100//Metabolic pathways;ko01110//Biosynthesis of secondary metabolites;ko00910//Nitrogen metabolism;ko00250//Alanine, aspartate and glutamate metabolism	-	GO:0032550;GO:0016884//carbon-nitrogen ligase activity, with glutamine as amido-N-donor	GO:0009267//cellular response to starvation;GO:0006529//asparagine biosynthetic process;GO:0034285;GO:0009746
gene_38537	1704	242	460	73	229	3.43966	-1.26398	down	0.00225957	0.0394858	ko01100//Metabolic pathways;ko00040//Pentose and glucuronate interconversions;ko00500//Starch and sucrose metabolism	-	GO:0016788//hydrolase activity, acting on ester bonds;GO:0016787//hydrolase activity	GO:0008152//metabolic process

## Sheet: Sheet2
GeneID	length	shui_2h_1_readsCount(shui_2h)	shui_2h_2_readsCount(shui_2h)	hzt_10_2h_1_readsCount(hzt_10_2h)	hzt_10_2h_2_readsCount(hzt_10_2h)	logCPM	log2Ratio(hzt_10_2h/shui_2h)	Up-Down-Regulation(hzt_10_2h/shui_2h)	P-value	FDR	Pathway	GO Component	GO Function	GO Process	Blast nr
gene_9012	1722	1255	1531	2707	2488	6.57259	1.17371	up	4.42872e-06	0.00154256	ko04141//Protein processing in endoplasmic reticulum	-	-	-	gi|697167973|ref|XP_009592855.1|/0/PREDICTED: dnaJ protein ERDJ3A [Nicotiana tomentosiformis]
gene_22129	1953	16577	32540	49547	49663	10.7906	1.30472	up	2.4978e-05	0.0059024	ko04144//Endocytosis;ko04141//Protein processing in endoplasmic reticulum;ko03040//Spliceosome	GO:0030312//external encapsulating structure;GO:0044437;GO:0005576//extracellular region;GO:0016020//membrane	GO:0032550;GO:0044389//ubiquitin-like protein ligase binding	GO:0009642//response to light intensity;GO:0051707//response to other organism;GO:0010038//response to metal ion;GO:0000302//response to reactive oxygen species;GO:0032446//protein modification by small protein conjugation	gi|698585996|ref|XP_009778799.1|/0/PREDICTED: heat shock cognate 70 kDa protein 2-like [Nicotiana sylvestris]
gene_41417	483	427	427	609	860	4.79968	1.06404	up	0.000172202	0.0264957	ko04141//Protein processing in endoplasmic reticulum	GO:0043231//intracellular membrane-bounded organelle	-	GO:0050896//response to stimulus	gi|698552523|ref|XP_009769665.1|/1.68367e-70/PREDICTED: chaperone protein dnaJ 8, chloroplastic-like [Nicotiana sylvestris]
gene_38892	1947	8798	19846	25420	30340	9.97763	1.26016	up	0.000231273	0.0331694	ko04144//Endocytosis;ko04141//Protein processing in endoplasmic reticulum;ko03040//Spliceosome	GO:0005840//ribosome;GO:0030312//external encapsulating structure;GO:0009536//plastid;GO:0044437;GO:0005911//cell-cell junction;GO:0005576//extracellular region;GO:0016020//membrane	GO:0032550;GO:0044389//ubiquitin-like protein ligase binding	GO:0009642//response to light intensity;GO:0051707//response to other organism;GO:0010038//response to metal ion;GO:0000302//response to reactive oxygen species;GO:0032446//protein modification by small protein conjugation	gi|697104555|ref|XP_009606077.1|/0/PREDICTED: heat shock cognate 70 kDa protein 2-like [Nicotiana tomentosiformis]
gene_29395	1038	726	1535	3154	4459	6.91825	2.05359	up	5.90015e-09	6.03262e-06	ko04144//Endocytosis;ko04141//Protein processing in endoplasmic reticulum;ko03040//Spliceosome	-	GO:0016628//oxidoreductase activity, acting on the CH-CH group of donors, NAD or NADP as acceptor;GO:0032550	GO:0044710;GO:0050896//response to stimulus	gi|19878|emb|CAA44820.1|/0/heat shock protein 70 [Nicotiana tabacum]
gene_42199	453	737	651	1512	1557	5.7476	1.41398	up	8.40987e-08	6.50145e-05	ko04141//Protein processing in endoplasmic reticulum	-	-	-	gi|697148436|ref|XP_009628401.1|/3.50143e-89/PREDICTED: 17.4 kDa class III heat shock protein [Nicotiana tomentosiformis]
gene_71064	2112	14025	29100	48849	55915	10.8	1.5764	up	1.42365e-06	0.000673492	ko04141//Protein processing in endoplasmic reticulum;ko04626//Plant-pathogen interaction	GO:0044424	GO:0005515//protein binding;GO:0032550	GO:0050896//response to stimulus;GO:0044267//cellular protein metabolic process	gi|698548998|ref|XP_009768512.1|/0/PREDICTED: heat shock protein 82 [Nicotiana sylvestris]
gene_24848	2112	12364	32750	52503	62071	10.9126	1.64735	up	1.2591e-05	0.00352575	ko04141//Protein processing in endoplasmic reticulum;ko04626//Plant-pathogen interaction	GO:0044424	GO:0005515//protein binding;GO:0032550	GO:0050896//response to stimulus;GO:0044267//cellular protein metabolic process	gi|697107663|ref|XP_009607669.1|/0/PREDICTED: heat shock protein 82 [Nicotiana tomentosiformis]
gene_81566	468	420	704	963	1440	5.41139	1.39341	up	1.30995e-05	0.00361046	ko04141//Protein processing in endoplasmic reticulum	-	GO:0005515//protein binding	GO:0050896//response to stimulus;GO:0044267//cellular protein metabolic process;GO:0000302//response to reactive oxygen species;GO:0006970//response to osmotic stress;GO:0009642//response to light intensity	gi|697185733|ref|XP_009601905.1|/3.4373e-49/PREDICTED: 17.3 kDa class II heat shock protein-like [Nicotiana tomentosiformis]
gene_16569	462	17365	27433	40034	44046	10.587	1.19583	up	2.13195e-05	0.00519802	ko04141//Protein processing in endoplasmic reticulum	-	-	GO:0006461//protein complex assembly;GO:0009642//response to light intensity;GO:0006970//response to osmotic stress;GO:0044267//cellular protein metabolic process;GO:0000302//response to reactive oxygen species	gi|697170756|ref|XP_009594301.1|;gi|662247383|gb|AIE47706.1|/5.11037e-88;3.04771e-88/PREDICTED: 17.6 kDa class I heat shock protein-like [Nicotiana tomentosiformis];HSP17.4 [Nicotiana tabacum]
gene_4627	651	6157	9771	14225	15469	9.08815	1.18584	up	2.57463e-05	0.0060004	ko04141//Protein processing in endoplasmic reticulum	-	-	-	gi|698532438|ref|XP_009763042.1|/1.29754e-101/PREDICTED: small heat shock protein, chloroplastic-like [Nicotiana sylvestris]
gene_69490	654	9423	8891	14187	17561	9.22478	1.07028	up	7.52113e-05	0.0138599	ko04141//Protein processing in endoplasmic reticulum	-	-	GO:0050896//response to stimulus	gi|698452265|ref|XP_009779611.1|/6.31707e-92/PREDICTED: small heat shock protein, chloroplastic-like [Nicotiana sylvestris]
gene_43566	1956	15833	28081	38513	36383	10.4594	1.05624	up	0.000282771	0.0378174	ko04144//Endocytosis;ko04141//Protein processing in endoplasmic reticulum;ko03040//Spliceosome	-	GO:0032550	GO:0050896//response to stimulus	gi|697103028|ref|XP_009604213.1|/0/PREDICTED: heat shock cognate 70 kDa protein [Nicotiana tomentosiformis]
gene_22686	480	19418	21849	33067	37843	10.3849	1.06022	up	4.60086e-05	0.00972192	ko04141//Protein processing in endoplasmic reticulum	-	-	-	gi|662247387|gb|AIE47708.1|/7.46436e-87/HSP18.0 [Nicotiana tabacum]
gene_82648	2181	3349	1583	801	861	6.20781	-1.31525	down	0.000211143	0.0309832	ko04141//Protein processing in endoplasmic reticulum;ko04075//Plant hormone signal transduction;ko04120//Ubiquitin mediated proteolysis	GO:0044424	GO:0019787//ubiquitin-like protein transferase activity	GO:0045087//innate immune response;GO:0050832//defense response to fungus;GO:0032446//protein modification by small protein conjugation	gi|698584653|ref|XP_009778431.1|/0/PREDICTED: U-box domain-containing protein 17 [Nicotiana sylvestris]
gene_56409	1185	831	745	3027	2570	6.27389	1.79792	up	7.57996e-19	3.98314e-15	ko04144//Endocytosis;ko04141//Protein processing in endoplasmic reticulum;ko03040//Spliceosome	-	GO:0016628//oxidoreductase activity, acting on the CH-CH group of donors, NAD or NADP as acceptor;GO:0032550	GO:0044710;GO:0050896//response to stimulus
gene_77354	1140	641	501	1478	1367	5.42905	1.28087	up	6.57319e-10	2.08642e-07	ko04141//Protein processing in endoplasmic reticulum	-	-	-
gene_66229	1257	5967	6712	12913	13795	8.72629	1.04279	up	1.51379e-09	4.33894e-07	ko04141//Protein processing in endoplasmic reticulum	GO:0071944//cell periphery;GO:0044424	GO:0005515//protein binding;GO:0043167//ion binding	GO:0048731//system development;GO:0071704//organic substance metabolic process;GO:0044237//cellular metabolic process;GO:0009791//post-embryonic development;GO:0048608//reproductive structure development;GO:0009628//response to abiotic stimulus;GO:0044238//primary metabolic process;GO:0050789//regulation of biological process;GO:0006950//response to stress
gene_58469	1143	1015	869	1758	2173	5.96747	1.0185	up	1.22116e-07	1.7825e-05	ko04141//Protein processing in endoplasmic reticulum	-	-	-
gene_25213	693	155	169	429	314	3.53802	1.17421	up	4.58259e-06	0.000363941	ko04141//Protein processing in endoplasmic reticulum	-	-	GO:0050896//response to stimulus
gene_4113	681	85	92	183	192	2.59146	1.04947	up	0.000235912	0.00799793	ko04141//Protein processing in endoplasmic reticulum;ko01100//Metabolic pathways;ko03010//Ribosome;ko00563//Glycosylphosphatidylinositol(GPI)-anchor biosynthesis;ko04120//Ubiquitin mediated proteolysis	-	-	-
gene_29394	483	35	19	95	85	1.38477	1.69335	up	0.000242712	0.00814958	ko04141//Protein processing in endoplasmic reticulum	GO:0043231//intracellular membrane-bounded organelle;GO:0009532//plastid stroma	-	GO:0050896//response to stimulus;GO:0009314//response to radiation
gene_39934	687	9	14	54	37	0.396836	1.95489	up	0.000494091	0.0136662	ko04141//Protein processing in endoplasmic reticulum	-	-	-
gene_17458	663	65	89	138	188	2.38745	1.04547	up	0.000960225	0.0219066	ko04141//Protein processing in endoplasmic reticulum	-	-	-
gene_60789	483	131	125	290	328	3.24508	1.23383	up	4.40787e-07	5.42874e-05	ko04141//Protein processing in endoplasmic reticulum	GO:0009532//plastid stroma	-	GO:0009314//response to radiation
gene_63985	1722	615	615	1405	1775	5.56578	1.33063	up	7.85545e-13	6.87985e-10	ko04144//Endocytosis;ko04141//Protein processing in endoplasmic reticulum;ko03040//Spliceosome	-	GO:0032550	GO:0009642//response to light intensity;GO:0000302//response to reactive oxygen species
gene_37099	456	10	5	65	90	0.9315	3.30134	up	2.34788e-09	6.38157e-07	ko04141//Protein processing in endoplasmic reticulum	GO:0009536//plastid	-	GO:0000302//response to reactive oxygen species;GO:0009642//response to light intensity
gene_58456	1074	22	65	102	130	1.80751	1.39147	up	0.00227458	0.039578	ko04141//Protein processing in endoplasmic reticulum;ko04626//Plant-pathogen interaction	-	GO:0005515//protein binding;GO:0032550	GO:0050896//response to stimulus;GO:0044267//cellular protein metabolic process
gene_61236	2361	1400	1384	683	517	5.4404	-1.23943	down	3.32948e-09	8.46574e-07	ko04141//Protein processing in endoplasmic reticulum;ko04626//Plant-pathogen interaction	-	GO:0005515//protein binding;GO:0032550	GO:0050896//response to stimulus;GO:0044267//cellular protein metabolic process
