# Supplementary material for: Physiological and transcriptomic analyses reveal the molecular networks of responses induced by exogenous trehalose in plant
Source: PLoS One. 2019 May 22;14(5):e0217204. doi: 10.1371/journal.pone.0217204 (PMC6530874; doi:10.1371/journal.pone.0217204)
Supplement: S8 Data — (XLSX) [file pone.0217204.s008.xlsx]

## Sheet: Sheet2
GeneID	length	shui_2h_1_readsCount(shui_2h)	shui_2h_2_readsCount(shui_2h)	hzt_50_2h_1_readsCount(hzt_50_2h)	hzt_50_2h_2_readsCount(hzt_50_2h)	logCPM	log2Ratio(hzt_50_2h/shui_2h)	Up-Down-Regulation(hzt_50_2h/shui_2h)	P-value	FDR	Pathway	GO Component	GO Function	GO Process	Blast nr
gene_50150	1020	21	32	121	283	2.30695	2.97815	up	2.04588e-09	3.81618e-06	-	-	-	-	gi|697183664|ref|XP_009600851.1|/0/PREDICTED: uncharacterized protein LOC104096217 isoform X1 [Nicotiana tomentosiformis]
gene_47567	1710	4	2	37	185	1.31151	5.16329	up	5.61752e-09	9.89619e-06	-	GO:0044444	GO:0004553//hydrolase activity, hydrolyzing O-glycosyl compounds	-	gi|698512318|ref|XP_009801178.1|/0/PREDICTED: alkaline/neutral invertase CINV2-like [Nicotiana sylvestris]
gene_14468	714	184	260	681	680	4.29513	1.71012	up	2.27431e-08	3.2781e-05	-	-	-	-	gi|697149505|ref|XP_009628963.1|;gi|697149509|ref|XP_009628965.1|/3.10324e-173;9.36702e-174/PREDICTED: uncharacterized protein LOC104119225 [Nicotiana tomentosiformis];PREDICTED: uncharacterized protein LOC104119227 [Nicotiana tomentosiformis]
gene_28966	1101	1138	812	2652	3372	6.42889	1.69274	up	1.25265e-07	0.000165506	-	GO:0043231//intracellular membrane-bounded organelle	GO:0003677//DNA binding;GO:0001071//nucleic acid binding transcription factor activity	GO:0009628//response to abiotic stimulus;GO:0042221//response to chemical;GO:0006950//response to stress;GO:0006351//transcription, DNA-templated;GO:0050896//response to stimulus	gi|698508049|ref|XP_009799323.1|;gi|698508052|ref|XP_009799324.1|/0;1.20686e-146/PREDICTED: heat shock factor protein HSF30 isoform X1 [Nicotiana sylvestris];PREDICTED: heat shock factor protein HSF30 isoform X2 [Nicotiana sylvestris]
gene_83726	1770	2036	1981	4981	6375	7.37197	1.57224	up	1.37982e-07	0.000175017	-	GO:0016020//membrane;GO:0044444;GO:0043231//intracellular membrane-bounded organelle;GO:0044424	-	GO:0000302//response to reactive oxygen species;GO:0009642//response to light intensity;GO:0010038//response to metal ion;GO:0010035//response to inorganic substance;GO:0006950//response to stress;GO:0009628//response to abiotic stimulus	gi|697191783|ref|XP_009604962.1|/0/PREDICTED: hsp70-Hsp90 organizing protein 3-like [Nicotiana tomentosiformis]
gene_36414	1059	2556	2845	6372	6606	7.6341	1.35224	up	4.82416e-06	0.00373108	-	-	-	-	gi|697180962|ref|XP_009599464.1|/0/PREDICTED: uncharacterized protein LOC104095124 [Nicotiana tomentosiformis]
gene_7136	2361	137	143	358	359	3.44193	1.44297	up	5.69403e-06	0.00419902	ko01100//Metabolic pathways;ko00950//Isoquinoline alkaloid biosynthesis;ko00410//beta-Alanine metabolism;ko00350//Tyrosine metabolism;ko00260//Glycine, serine and threonine metabolism;ko00960//Tropane, piperidine and pyridine alkaloid biosynthesis;ko01110//Biosynthesis of secondary metabolites;ko00360//Phenylalanine metabolism	-	GO:0046914//transition metal ion binding;GO:0016641//oxidoreductase activity, acting on the CH-NH2 group of donors, oxygen as acceptor;GO:0048037//cofactor binding	GO:0044710;GO:1901564	gi|697105215|ref|XP_009606421.1|/0/PREDICTED: copper amine oxidase 1-like [Nicotiana tomentosiformis]
gene_15477	324	105	157	279	411	3.3602	1.47246	up	1.54599e-05	0.0096124	-	-	-	-	gi|697143628|ref|XP_009625933.1|/9.86411e-72/PREDICTED: uncharacterized protein LOC104116716 isoform X2 [Nicotiana tomentosiformis]
gene_44397	606	21	8	108	74	1.26354	2.7284	up	1.71906e-05	0.010483	ko00340//Histidine metabolism;ko01100//Metabolic pathways;ko01110//Biosynthesis of secondary metabolites	-	GO:0016462//pyrophosphatase activity;GO:0019238//cyclohydrolase activity	GO:0006547//histidine metabolic process	gi|697118544|ref|XP_009613200.1|/3.74895e-146/PREDICTED: histidine biosynthesis bifunctional protein hisIE, chloroplastic [Nicotiana tomentosiformis]
gene_21793	1896	448	330	851	949	4.80339	1.28344	up	2.41169e-05	0.0131853	-	GO:0031224//intrinsic component of membrane;GO:0016020//membrane	GO:0046873//metal ion transmembrane transporter activity	GO:0030001//metal ion transport;GO:0034220//ion transmembrane transport	gi|698437262|ref|XP_009803253.1|/0/PREDICTED: potassium transporter 2-like, partial [Nicotiana sylvestris]
gene_13716	402	869	959	1981	2052	5.98498	1.22875	up	2.65442e-05	0.0142664	-	GO:0031224//intrinsic component of membrane;GO:0012505//endomembrane system;GO:0044424	-	GO:0012501//programmed cell death;GO:0006631//fatty acid metabolic process;GO:0006950//response to stress;GO:0006984//ER-nucleus signaling pathway	gi|698495543|ref|XP_009793880.1|/2.53051e-94/PREDICTED: bax inhibitor 1-like isoform X2 [Nicotiana sylvestris]
gene_82596	1764	1035	1940	4982	3233	6.93563	1.58981	up	2.87979e-05	0.0149167	-	GO:0031224//intrinsic component of membrane	-	GO:0015833//peptide transport	gi|698583902|ref|XP_009778211.1|/0/PREDICTED: protein NRT1/ PTR FAMILY 6.2-like [Nicotiana sylvestris]
gene_78972	1854	35	22	73	215	1.90339	2.3596	up	2.91198e-05	0.0149167	-	-	-	-	gi|698483598|ref|XP_009788651.1|;gi|698433103|ref|XP_009797034.1|/2.76273e-31;9.58657e-105/PREDICTED: uncharacterized protein LOC104236431 [Nicotiana sylvestris];PREDICTED: uncharacterized protein LOC104243519 isoform X3 [Nicotiana sylvestris]
gene_6132	1956	14505	24044	44520	46960	10.4526	1.34353	up	3.06509e-05	0.0153716	ko04144//Endocytosis;ko04141//Protein processing in endoplasmic reticulum;ko03040//Spliceosome	-	GO:0032550	GO:0050896//response to stimulus	gi|698471279|ref|XP_009784009.1|/0/PREDICTED: heat shock cognate 70 kDa protein [Nicotiana sylvestris]
gene_25444	3009	6	8	35	55	0.262691	2.73216	up	3.67533e-05	0.0170932	-	GO:0005911//cell-cell junction	GO:0032550;GO:0004672//protein kinase activity;GO:0015631//tubulin binding	GO:0044699;GO:0006464//cellular protein modification process;GO:0006796//phosphate-containing compound metabolic process;GO:0000911//cytokinesis by cell plate formation;GO:0007349//cellularization	gi|697189329|ref|XP_009603717.1|/0/PREDICTED: serine/threonine-protein kinase ULK4 [Nicotiana tomentosiformis]
gene_11384	747	143	63	927	211	3.93645	2.59601	up	4.02614e-05	0.0182384	-	GO:0031224//intrinsic component of membrane	-	GO:0051234//establishment of localization	gi|698495302|ref|XP_009793775.1|/1.44111e-162/PREDICTED: aquaporin TIP2-1-like [Nicotiana sylvestris]
gene_84087	921	2175	1487	4313	4179	7.04323	1.29206	up	7.61568e-05	0.028411	-	-	-	-	gi|698561424|ref|XP_009772124.1|/0/PREDICTED: uncharacterized protein LOC104222582 [Nicotiana sylvestris]
gene_44172	1722	18018	21265	36430	47001	10.3621	1.16426	up	8.59549e-05	0.030973	-	GO:0044424;GO:0043231//intracellular membrane-bounded organelle;GO:0044444	GO:1902936	GO:0006950//response to stress;GO:0044707;GO:0044267//cellular protein metabolic process;GO:0010038//response to metal ion	gi|355329948|dbj|BAL14273.1|;gi|697187043|ref|XP_009602562.1|/0;0/FK506-binding protein [Nicotiana tabacum];PREDICTED: peptidyl-prolyl cis-trans isomerase FKBP62-like [Nicotiana tomentosiformis]
gene_72440	1257	10221	12023	21773	24979	9.53558	1.15525	up	8.90776e-05	0.0314246	ko04141//Protein processing in endoplasmic reticulum	GO:0071944//cell periphery;GO:0044424	GO:0005515//protein binding;GO:0043167//ion binding	GO:0048731//system development;GO:0071704//organic substance metabolic process;GO:0044237//cellular metabolic process;GO:0009791//post-embryonic development;GO:0048608//reproductive structure development;GO:0009628//response to abiotic stimulus;GO:0044238//primary metabolic process;GO:0050789//regulation of biological process;GO:0006950//response to stress	gi|697167318|ref|XP_009592511.1|/0/PREDICTED: dnaJ protein homolog [Nicotiana tomentosiformis]
gene_82113	1017	18	24	83	83	1.2233	2.06747	up	9.10838e-05	0.0317392	-	-	-	-	gi|697190522|ref|XP_009604324.1|/0/PREDICTED: interactor of constitutive active ROPs 4-like isoform X1 [Nicotiana tomentosiformis]
gene_15046	2325	9	12	26	133	0.982248	2.92926	up	9.86168e-05	0.0339906	ko03430//Mismatch repair	-	-	-	gi|698547556|ref|XP_009768070.1|;gi|698547553|ref|XP_009768069.1|;gi|698547559|ref|XP_009768071.1|/0;0;0/PREDICTED: exonuclease 1 isoform X2 [Nicotiana sylvestris];PREDICTED: exonuclease 1 isoform X1 [Nicotiana sylvestris];PREDICTED: exonuclease 1 isoform X3 [Nicotiana sylvestris]
gene_24219	774	56	27	72	420	2.61017	2.56019	up	0.000114048	0.0365299	ko01100//Metabolic pathways;ko00564//Glycerophospholipid metabolism;ko00562//Inositol phosphate metabolism;ko00565//Ether lipid metabolism	-	GO:0016787//hydrolase activity	-	gi|697114583|ref|XP_009611203.1|/1.10769e-160/PREDICTED: non-specific phospholipase C1 isoform X1 [Nicotiana tomentosiformis]
gene_54095	954	7	6	46	34	0.132997	2.69545	up	0.000120138	0.0380958	ko01100//Metabolic pathways;ko00350//Tyrosine metabolism;ko01110//Biosynthesis of secondary metabolites;ko00010//Glycolysis / Gluconeogenesis;ko00071//Fatty acid metabolism	-	-	-	gi|698528470|ref|XP_009761067.1|/4.73956e-119/PREDICTED: zinc finger BED domain-containing protein RICESLEEPER 1-like [Nicotiana sylvestris]
gene_74223	2100	10237	12142	21597	24557	9.52577	1.12863	up	0.000131396	0.0404522	ko04141//Protein processing in endoplasmic reticulum;ko04626//Plant-pathogen interaction	GO:0030312//external encapsulating structure;GO:0031981//nuclear lumen;GO:0009532//plastid stroma;GO:0044437;GO:0005576//extracellular region;GO:0016020//membrane	GO:0032550;GO:0005515//protein binding	GO:0044267//cellular protein metabolic process;GO:0002218//activation of innate immune response;GO:0051592//response to calcium ion	gi|698523490|ref|XP_009758556.1|/0/PREDICTED: heat shock cognate protein 80-like [Nicotiana sylvestris]
gene_32	651	7125	10753	16323	22632	9.24765	1.20374	up	0.000136776	0.0413065	ko04141//Protein processing in endoplasmic reticulum	-	-	-	gi|697107491|ref|XP_009607580.1|/1.59703e-98/PREDICTED: small heat shock protein, chloroplastic [Nicotiana tomentosiformis]
gene_9015	1488	2	8	27	39	-0.153169	2.77482	up	0.000143579	0.0429517	-	-	-	-	gi|697160093|ref|XP_009588825.1|/0/PREDICTED: wall-associated receptor kinase 2-like [Nicotiana tomentosiformis]
gene_3540	645	199	284	488	521	4.01213	1.15392	up	0.000148242	0.0439324	-	-	-	-	gi|698588782|ref|XP_009779563.1|;gi|698588778|ref|XP_009779562.1|/3.51249e-115;4.23865e-96/PREDICTED: RNA-binding protein 42-like isoform X2 [Nicotiana sylvestris];PREDICTED: RNA-binding protein 42-like isoform X1 [Nicotiana sylvestris]
gene_53608	1830	1276	1606	2833	3557	6.63813	1.22931	up	3.43195e-05	0.0164889	-	GO:0043231//intracellular membrane-bounded organelle	-	GO:0009411//response to UV;GO:0001101//response to acid chemical;GO:0019941//modification-dependent protein catabolic process;GO:0006605//protein targeting;GO:0036211	gi|697103712|ref|XP_009605659.1|;gi|848882817|ref|XP_012841732.1|/0;0/PREDICTED: polyubiquitin [Nicotiana tomentosiformis];PREDICTED: polyubiquitin-A-like isoform X2 [Erythranthe guttata]
gene_74962	867	219	219	439	690	4.07473	1.42947	up	3.50719e-06	0.00285162	-	-	GO:0005515//protein binding;GO:0003677//DNA binding	GO:0009653//anatomical structure morphogenesis;GO:0009908//flower development;GO:0044763;GO:0009888//tissue development;GO:0009639//response to red or far red light;GO:0009725//response to hormone;GO:0006351//transcription, DNA-templated;GO:0050794//regulation of cellular process	gi|697161365|ref|XP_009589459.1|/0/PREDICTED: homeobox-leucine zipper protein HAT4-like [Nicotiana tomentosiformis]
gene_73900	1653	7	4	25	97	0.575866	3.46297	up	1.31091e-05	0.0086602	ko01100//Metabolic pathways;ko00909//Sesquiterpenoid and triterpenoid biosynthesis;ko01110//Biosynthesis of secondary metabolites;ko00904//Diterpenoid biosynthesis	GO:0044424	GO:0046872//metal ion binding;GO:0016838	GO:0006950//response to stress;GO:0006721	gi|505588|gb|AAA19216.1|/0/5-epi-aristolochene synthase [Nicotiana tabacum]
gene_5605	435	190	124	309	457	3.54524	1.34319	up	0.000112174	0.0365299	-	-	-	-	gi|697106024|ref|XP_009606845.1|/1.18989e-85/PREDICTED: calcyclin-binding protein isoform X2 [Nicotiana tomentosiformis]
gene_22443	1074	387	405	775	954	4.76417	1.20317	up	2.2284e-05	0.0128477	-	GO:0043231//intracellular membrane-bounded organelle	GO:0003677//DNA binding;GO:0001071//nucleic acid binding transcription factor activity	GO:0006351//transcription, DNA-templated	gi|697154762|ref|XP_009631619.1|;gi|697154760|ref|XP_009631618.1|/3.86646e-177;1.75237e-120/PREDICTED: heat stress transcription factor A-7a-like isoform X2 [Nicotiana tomentosiformis];PREDICTED: heat stress transcription factor A-7a-like isoform X1 [Nicotiana tomentosiformis]
gene_82987	3237	22	2	541	422	3.46092	5.38881	up	5.34371e-21	8.47245e-17	-	-	-	-	gi|697100952|ref|XP_009593595.1|/0/PREDICTED: bromodomain-containing protein 4-like [Nicotiana tomentosiformis]
gene_82985	2202	2	0	148	84	1.42402	6.79409	up	2.09638e-15	2.21588e-11	-	-	-	-	gi|697100948|ref|XP_009593578.1|/0/PREDICTED: uncharacterized protein LOC104090226 isoform X1 [Nicotiana tomentosiformis]
gene_82984	504	3	0	90	65	0.865596	5.66925	up	9.50307e-12	3.76678e-08	-	-	-	-	gi|697100952|ref|XP_009593595.1|/3.38449e-86/PREDICTED: bromodomain-containing protein 4-like [Nicotiana tomentosiformis]
gene_82986	870	129	90	376	345	3.36696	1.80085	up	3.18432e-07	0.000388364	ko00564//Glycerophospholipid metabolism	GO:0043231//intracellular membrane-bounded organelle	GO:0008081//phosphoric diester hydrolase activity	GO:0019400	gi|697100944|ref|XP_009593560.1|/0/PREDICTED: probable glycerophosphoryl diester phosphodiesterase 3 [Nicotiana tomentosiformis]
gene_71879	2730	4179	4672	16931	21920	9.00948	2.21001	up	4.56271e-13	3.61709e-09	-	GO:0009532//plastid stroma;GO:0009526//plastid envelope	GO:0032550;GO:0016462//pyrophosphatase activity	GO:0009642//response to light intensity;GO:0006412//translation;GO:0000302//response to reactive oxygen species	gi|698492154|ref|XP_009792440.1|/0/PREDICTED: chaperone protein ClpB1-like [Nicotiana sylvestris]
gene_29395	1038	726	1535	4334	8996	7.37711	2.62754	up	1.91995e-10	4.34868e-07	ko04144//Endocytosis;ko04141//Protein processing in endoplasmic reticulum;ko03040//Spliceosome	-	GO:0016628//oxidoreductase activity, acting on the CH-CH group of donors, NAD or NADP as acceptor;GO:0032550	GO:0044710;GO:0050896//response to stimulus	gi|19878|emb|CAA44820.1|/0/heat shock protein 70 [Nicotiana tabacum]
gene_74126	789	160	159	636	666	4.14474	2.11236	up	3.14708e-12	1.99588e-08	ko04075//Plant hormone signal transduction	-	-	-	gi|698446552|ref|XP_009769468.1|/0/PREDICTED: transcription factor TGA6-like [Nicotiana sylvestris]
gene_14713	1848	3677	3971	13130	17124	8.67641	2.05866	up	1.22454e-11	4.31446e-08	-	GO:0009532//plastid stroma;GO:0009526//plastid envelope	GO:0032550;GO:0016462//pyrophosphatase activity	GO:0009642//response to light intensity;GO:0006412//translation;GO:0000302//response to reactive oxygen species	gi|697118272|ref|XP_009613059.1|/0/PREDICTED: chaperone protein ClpB1-like [Nicotiana tomentosiformis]
gene_42199	453	737	651	1644	2149	5.80356	1.51979	up	4.40494e-07	0.000517335	ko04141//Protein processing in endoplasmic reticulum	-	-	-	gi|697148436|ref|XP_009628401.1|/3.50143e-89/PREDICTED: 17.4 kDa class III heat shock protein [Nicotiana tomentosiformis]
gene_14723	561	492	599	1746	2243	5.77779	1.94867	up	9.17015e-11	2.42321e-07	-	GO:0009532//plastid stroma;GO:0009526//plastid envelope	GO:0032550;GO:0016462//pyrophosphatase activity	GO:0009642//response to light intensity;GO:0006412//translation;GO:0000302//response to reactive oxygen species	gi|697118272|ref|XP_009613059.1|/2.35803e-111/PREDICTED: chaperone protein ClpB1-like [Nicotiana tomentosiformis]
gene_71064	2112	14025	29100	68034	83274	11.0328	1.90522	up	1.12695e-07	0.000155372	ko04141//Protein processing in endoplasmic reticulum;ko04626//Plant-pathogen interaction	GO:0044424	GO:0005515//protein binding;GO:0032550	GO:0050896//response to stimulus;GO:0044267//cellular protein metabolic process	gi|698548998|ref|XP_009768512.1|/0/PREDICTED: heat shock protein 82 [Nicotiana sylvestris]
gene_83965	738	84	77	313	333	3.14396	2.08445	up	1.16709e-09	2.3526e-06	-	-	-	-	gi|698520127|ref|XP_009804930.1|/7.29106e-167/PREDICTED: BI1-like protein [Nicotiana sylvestris]
gene_24848	2112	12364	32750	75190	85106	11.1144	1.93293	up	1.76259e-06	0.00174661	ko04141//Protein processing in endoplasmic reticulum;ko04626//Plant-pathogen interaction	GO:0044424	GO:0005515//protein binding;GO:0032550	GO:0050896//response to stimulus;GO:0044267//cellular protein metabolic process	gi|697107663|ref|XP_009607669.1|/0/PREDICTED: heat shock protein 82 [Nicotiana tomentosiformis]
gene_81566	468	420	704	2234	2904	6.08003	2.27803	up	5.23816e-12	2.37288e-08	ko04141//Protein processing in endoplasmic reticulum	-	GO:0005515//protein binding	GO:0050896//response to stimulus;GO:0044267//cellular protein metabolic process;GO:0000302//response to reactive oxygen species;GO:0006970//response to osmotic stress;GO:0009642//response to light intensity	gi|697185733|ref|XP_009601905.1|/3.4373e-49/PREDICTED: 17.3 kDa class II heat shock protein-like [Nicotiana tomentosiformis]
gene_2558	2718	5259	6916	14442	16167	8.8495	1.41781	up	2.68362e-06	0.0023212	-	GO:0009532//plastid stroma;GO:0009526//plastid envelope	GO:0032550;GO:0016462//pyrophosphatase activity	GO:0009642//response to light intensity;GO:0006412//translation;GO:0000302//response to reactive oxygen species	gi|697176624|ref|XP_009597265.1|/0/PREDICTED: chaperone protein ClpB1 [Nicotiana tomentosiformis]
gene_16569	462	17365	27433	48524	52408	10.6155	1.26621	up	6.08509e-05	0.0247382	ko04141//Protein processing in endoplasmic reticulum	-	-	GO:0006461//protein complex assembly;GO:0009642//response to light intensity;GO:0006970//response to osmotic stress;GO:0044267//cellular protein metabolic process;GO:0000302//response to reactive oxygen species	gi|697170756|ref|XP_009594301.1|;gi|662247383|gb|AIE47706.1|/5.11037e-88;3.04771e-88/PREDICTED: 17.6 kDa class I heat shock protein-like [Nicotiana tomentosiformis];HSP17.4 [Nicotiana tabacum]
gene_4627	651	6157	9771	16347	20003	9.13216	1.27826	up	5.54739e-05	0.0231457	ko04141//Protein processing in endoplasmic reticulum	-	-	-	gi|698532438|ref|XP_009763042.1|/1.29754e-101/PREDICTED: small heat shock protein, chloroplastic-like [Nicotiana sylvestris]
gene_21270	729	311	410	888	875	4.75124	1.38363	up	2.70843e-06	0.0023212	ko00620//Pyruvate metabolism	-	GO:0016818//hydrolase activity, acting on acid anhydrides, in phosphorus-containing anhydrides	-	gi|698469349|ref|XP_009783561.1|/9.7156e-115/PREDICTED: uncharacterized protein LOC104232143 [Nicotiana sylvestris]
gene_77930	918	1688	2452	4690	6374	7.35025	1.49827	up	1.54695e-06	0.00158238	ko00480//Glutathione metabolism;ko00053//Ascorbate and aldarate metabolism	-	GO:0016209//antioxidant activity;GO:0046906//tetrapyrrole binding	GO:0044710;GO:0006950//response to stress	gi|697132537|ref|XP_009620318.1|/3.94553e-168/PREDICTED: L-ascorbate peroxidase 2, cytosolic isoform X1 [Nicotiana tomentosiformis]
gene_69490	654	9423	8891	18186	20637	9.26584	1.16245	up	8.919e-05	0.0314246	ko04141//Protein processing in endoplasmic reticulum	-	-	GO:0050896//response to stimulus	gi|698452265|ref|XP_009779611.1|/6.31707e-92/PREDICTED: small heat shock protein, chloroplastic-like [Nicotiana sylvestris]
gene_62859	921	981	1383	3409	3973	6.7177	1.73002	up	1.76971e-08	2.67226e-05	ko00750//Vitamin B6 metabolism	GO:0044444	GO:0046983//protein dimerization activity	GO:0009108//coenzyme biosynthetic process	gi|698500761|ref|XP_009796117.1|/0/PREDICTED: probable pyridoxal biosynthesis protein PDX1.2 [Nicotiana sylvestris]
gene_79547	1758	1335	1539	2994	4672	6.8183	1.48256	up	1.49472e-06	0.00157992	-	GO:0016020//membrane;GO:0044444;GO:0043231//intracellular membrane-bounded organelle	-	GO:0000302//response to reactive oxygen species;GO:0009642//response to light intensity;GO:0010038//response to metal ion	gi|698533050|ref|XP_009763346.1|/0/PREDICTED: hsp70-Hsp90 organizing protein 3-like [Nicotiana sylvestris]
gene_43566	1956	15833	28081	52479	54280	10.6659	1.38106	up	3.10243e-05	0.0153716	ko04144//Endocytosis;ko04141//Protein processing in endoplasmic reticulum;ko03040//Spliceosome	-	GO:0032550	GO:0050896//response to stimulus	gi|697103028|ref|XP_009604213.1|/0/PREDICTED: heat shock cognate 70 kDa protein [Nicotiana tomentosiformis]
gene_71126	1032	366	196	66	56	2.87395	-2.12407	down	8.02109e-07	0.000908388	-	GO:0044421;GO:0031012//extracellular matrix	GO:0008422//beta-glucosidase activity	GO:0033554//cellular response to stress;GO:0044238//primary metabolic process	gi|170304|gb|AAA34103.1|/0/PR2 [Nicotiana tabacum]
gene_57120	915	584	1896	232	305	4.96262	-2.1067	down	2.0501e-06	0.00185739	-	-	-	-	gi|697142315|ref|XP_009625263.1|;gi|697142317|ref|XP_009625264.1|/1.17091e-159;3.20169e-106/PREDICTED: uncharacterized protein LOC104116169 isoform X1 [Nicotiana tomentosiformis];PREDICTED: uncharacterized protein LOC104116169 isoform X2 [Nicotiana tomentosiformis]
gene_43960	1080	2028	3027	831	921	6.15678	-1.43715	down	3.31774e-06	0.00276856	ko01100//Metabolic pathways;ko00950//Isoquinoline alkaloid biosynthesis;ko00410//beta-Alanine metabolism;ko00350//Tyrosine metabolism;ko00260//Glycine, serine and threonine metabolism;ko00960//Tropane, piperidine and pyridine alkaloid biosynthesis;ko01110//Biosynthesis of secondary metabolites;ko00360//Phenylalanine metabolism	-	GO:0005488	-	gi|697173815|ref|XP_009595837.1|/0/PREDICTED: primary amine oxidase-like [Nicotiana tomentosiformis]
gene_18061	885	792	798	262	338	4.5311	-1.33162	down	4.02575e-06	0.00319141	-	-	-	-	gi|698430469|ref|XP_009793039.1|/4.07467e-178/PREDICTED: uncharacterized protein LOC104239961 [Nicotiana sylvestris]
gene_65172	807	2363	1767	718	788	5.89858	-1.38099	down	9.49684e-06	0.00654662	-	-	-	-	gi|698560582|ref|XP_009771893.1|/1.78768e-152/PREDICTED: ethylene-responsive transcription factor 5-like [Nicotiana sylvestris]
gene_53065	834	2655	3822	1061	1337	6.539	-1.34945	down	1.05026e-05	0.00708589	ko01100//Metabolic pathways;ko00950//Isoquinoline alkaloid biosynthesis;ko00410//beta-Alanine metabolism;ko00350//Tyrosine metabolism;ko00260//Glycine, serine and threonine metabolism;ko00960//Tropane, piperidine and pyridine alkaloid biosynthesis;ko01110//Biosynthesis of secondary metabolites;ko00360//Phenylalanine metabolism	-	GO:0046914//transition metal ion binding;GO:0016641//oxidoreductase activity, acting on the CH-NH2 group of donors, oxygen as acceptor;GO:0048037//cofactor binding	GO:0044710;GO:1901564	gi|697173815|ref|XP_009595837.1|/0/PREDICTED: primary amine oxidase-like [Nicotiana tomentosiformis]
gene_57755	1173	5883	3328	1443	1601	7.02155	-1.53046	down	1.34308e-05	0.00869168	-	-	-	-	gi|698513677|ref|XP_009801771.1|/6.55411e-179/PREDICTED: uncharacterized protein LOC104247447 [Nicotiana sylvestris]
gene_40081	1263	4539	2094	979	1017	6.51908	-1.66684	down	1.86751e-05	0.0111733	-	-	-	-	gi|697152937|ref|XP_009630709.1|/0/PREDICTED: uncharacterized protein LOC104120609 [Nicotiana tomentosiformis]
gene_58444	630	224	234	56	90	2.68266	-1.58121	down	2.37808e-05	0.0131853	-	-	-	-	gi|698513168|ref|XP_009801547.1|/2.0469e-152/PREDICTED: uncharacterized protein At4g00950-like [Nicotiana sylvestris]
gene_28560	564	575	292	145	117	3.59553	-1.64591	down	3.71943e-05	0.0170932	ko04075//Plant hormone signal transduction	-	GO:0004871//signal transducer activity	GO:0007165//signal transduction	gi|698541117|ref|XP_009765982.1|;gi|698541120|ref|XP_009765983.1|/2.82811e-138;7.58939e-134/PREDICTED: two-component response regulator ARR9-like isoform X1 [Nicotiana sylvestris];PREDICTED: two-component response regulator ARR9-like isoform X2 [Nicotiana sylvestris]
gene_84109	1593	87	113	24	17	1.38704	-2.17724	down	4.14864e-05	0.0182713	-	-	GO:0016740//transferase activity	-	gi|697172563|ref|XP_009595214.1|/0/PREDICTED: uncharacterized protein LOC104091554 [Nicotiana tomentosiformis]
gene_21371	342	633	567	243	242	4.1616	-1.22312	down	4.26537e-05	0.0182777	-	GO:0015630//microtubule cytoskeleton	-	GO:0044763	gi|698482563|ref|XP_009788188.1|/2.33196e-55/PREDICTED: dynein light chain LC6, flagellar outer arm [Nicotiana sylvestris]
gene_13158	1185	285	208	71	95	2.81557	-1.50377	down	6.37189e-05	0.0249448	-	-	-	-	gi|698467437|ref|XP_009783129.1|/1.66877e-119/PREDICTED: uncharacterized protein LOC104231773 [Nicotiana sylvestris]
gene_12488	873	32	33	3	5	-0.229442	-2.91128	down	7.05488e-05	0.0271254	ko04712//Circadian rhythm - plant	GO:0044464	GO:0046914//transition metal ion binding	-	gi|697134011|ref|XP_009621055.1|/8.14043e-56/PREDICTED: zinc finger protein CONSTANS-LIKE 10-like [Nicotiana tomentosiformis]
gene_58576	1206	393	121	52	64	2.76239	-2.09551	down	7.51291e-05	0.0283612	-	GO:0031224//intrinsic component of membrane	-	-	gi|698500414|ref|XP_009795972.1|/0/PREDICTED: cytochrome b561 and DOMON domain-containing protein At5g47530-like [Nicotiana sylvestris]
gene_55876	1773	2541	1070	562	575	5.66053	-1.60255	down	7.83486e-05	0.0288888	ko04626//Plant-pathogen interaction	-	-	-	gi|698487654|ref|XP_009790461.1|/0/PREDICTED: probable WRKY transcription factor 26 [Nicotiana sylvestris]
gene_69215	642	1167	955	439	454	4.99947	-1.16893	down	8.04069e-05	0.0293069	-	-	-	-	gi|698484832|ref|XP_009789207.1|/1.81203e-146/PREDICTED: protein LURP-one-related 10-like [Nicotiana sylvestris]
gene_37599	1140	144	271	36	79	2.48257	-1.78155	down	0.000101442	0.0342205	-	-	-	-	gi|698465051|ref|XP_009782583.1|/0/PREDICTED: probable purine permease 9 [Nicotiana sylvestris]
gene_48753	819	214	109	47	23	2.09238	-2.10442	down	0.000103441	0.0345277	ko04075//Plant hormone signal transduction	GO:0005576//extracellular region;GO:0030312//external encapsulating structure	GO:0016798//hydrolase activity, acting on glycosyl bonds;GO:0016758//transferase activity, transferring hexosyl groups	GO:0044042//glucan metabolic process	gi|697098432|ref|XP_009626663.1|/0/PREDICTED: probable xyloglucan endotransglucosylase/hydrolase protein 23 [Nicotiana tomentosiformis]
gene_78012	768	778	907	392	293	4.65145	-1.19401	down	0.000131323	0.0404522	ko01100//Metabolic pathways;ko00906//Carotenoid biosynthesis;ko01110//Biosynthesis of secondary metabolites;ko00511//Other glycan degradation	-	GO:0016787//hydrolase activity	GO:0044238//primary metabolic process	gi|698519631|ref|XP_009804685.1|/1.84234e-163/PREDICTED: GDSL esterase/lipase At4g26790-like [Nicotiana sylvestris]
gene_58547	1044	427	243	89	138	3.25788	-1.50831	down	0.000106483	0.0351726	-	-	-	-	gi|697125865|ref|XP_009616959.1|/0/PREDICTED: uncharacterized protein LOC104109386 [Nicotiana tomentosiformis]
gene_43798	867	3068	1263	699	376	5.85189	-1.91438	down	4.77538e-05	0.0201903	-	-	-	-	gi|697126774|ref|XP_009617424.1|/4.13348e-154/PREDICTED: nudix hydrolase 18, mitochondrial-like [Nicotiana tomentosiformis]
gene_56200	2097	17330	9915	5147	2886	8.55295	-1.66022	down	6.19201e-05	0.024785	-	-	-	-	gi|697137853|ref|XP_009622998.1|/0/PREDICTED: zinc finger CCCH domain-containing protein 29-like [Nicotiana tomentosiformis]
gene_18214	867	2683	1108	535	348	5.63951	-2.01513	down	6.69511e-06	0.00482504	-	-	-	-	gi|698545789|ref|XP_009767504.1|/0/PREDICTED: nudix hydrolase 18, mitochondrial-like [Nicotiana sylvestris]
gene_80514	2793	1060	828	399	409	4.83982	-1.14539	down	0.000129915	0.0404522	-	-	-	-	gi|698496931|ref|XP_009794479.1|/0/PREDICTED: probable receptor protein kinase TMK1 isoform X1 [Nicotiana sylvestris]
gene_46080	507	139	76	24	11	1.45244	-2.51337	down	3.62194e-05	0.0170932	ko04075//Plant hormone signal transduction	GO:0005576//extracellular region;GO:0030312//external encapsulating structure	GO:0016798//hydrolase activity, acting on glycosyl bonds;GO:0016758//transferase activity, transferring hexosyl groups	GO:0044042//glucan metabolic process	gi|698524960|ref|XP_009759292.1|;gi|698495505|ref|XP_009793860.1|/3.25844e-55;1.63588e-120/PREDICTED: probable xyloglucan endotransglucosylase/hydrolase protein 25 [Nicotiana sylvestris];PREDICTED: probable xyloglucan endotransglucosylase/hydrolase protein 23 [Nicotiana sylvestris]
gene_57078	717	321	288	94	106	3.10617	-1.52772	down	6.92731e-06	0.00488145	ko04626//Plant-pathogen interaction;ko04075//Plant hormone signal transduction	-	-	-	gi|697134778|ref|XP_009621436.1|/6.65212e-176/PREDICTED: protein TIFY 10A-like [Nicotiana tomentosiformis]
gene_23843	1191	1243	321	90	40	4.17934	-3.49429	down	1.55347e-08	2.46303e-05	ko04075//Plant hormone signal transduction	-	GO:0004721//phosphoprotein phosphatase activity;GO:0043169//cation binding	GO:0006464//cellular protein modification process	gi|698569845|ref|XP_009774445.1|/0/PREDICTED: probable protein phosphatase 2C 25 [Nicotiana sylvestris]
gene_50479	2097	18857	11062	6088	3406	8.71377	-1.5535	down	0.000152348	0.044731	-	-	-	-	gi|698520390|ref|XP_009805065.1|/0/PREDICTED: zinc finger CCCH domain-containing protein 29-like [Nicotiana sylvestris]
gene_398	1752	343	149	60	67	2.73427	-1.89066	down	4.21866e-05	0.0182777	ko04075//Plant hormone signal transduction	-	-	GO:0006351//transcription, DNA-templated	gi|697171486|ref|XP_009594671.1|/0/PREDICTED: scarecrow-like protein 21 [Nicotiana tomentosiformis]
gene_1720	1500	1693	660	381	241	4.99213	-1.8325	down	5.62303e-05	0.0231567	-	-	-	-	gi|697120951|ref|XP_009614445.1|/6.37148e-133/PREDICTED: probable mitochondrial chaperone BCS1-B [Nicotiana tomentosiformis]
gene_73878	375	347	320	137	113	3.2908	-1.3226	down	0.000101324	0.0342205	-	-	-	GO:0008152//metabolic process	gi|697148604|ref|XP_009628487.1|/8.39134e-76/PREDICTED: uncharacterized protein LOC104118829 [Nicotiana tomentosiformis]
gene_7787	2094	82	50	5	17	0.770905	-2.53471	down	0.000133191	0.0406103	ko04626//Plant-pathogen interaction	-	-	-	gi|697182833|ref|XP_009600432.1|/0/PREDICTED: putative late blight resistance protein homolog R1B-16 [Nicotiana tomentosiformis]
gene_28969	1563	2229	597	299	353	5.21452	-2.06702	down	4.13508e-05	0.0182713	-	GO:0044424	-	GO:0044763	gi|698496263|ref|XP_009794191.1|/0/PREDICTED: uncharacterized protein LOC104240989 [Nicotiana sylvestris]
gene_36638	1413	507	64	28	18	2.74069	-3.56173	down	5.10746e-06	0.00385613	ko00906//Carotenoid biosynthesis	-	GO:0046906//tetrapyrrole binding;GO:0046914//transition metal ion binding;GO:0016709//oxidoreductase activity, acting on paired donors, with incorporation or reduction of molecular oxygen, NAD(P)H as one donor, and incorporation of one atom of oxygen	GO:0010162//seed dormancy process;GO:0009620//response to fungus;GO:0009416//response to light stimulus;GO:0006714//sesquiterpenoid metabolic process;GO:0006950//response to stress	gi|698556682|ref|XP_009770822.1|/0/PREDICTED: abscisic acid 8'-hydroxylase 1-like [Nicotiana sylvestris]
gene_46758	1173	286	52	21	16	2.0314	-3.1216	down	2.0127e-05	0.011819	ko04075//Plant hormone signal transduction	-	GO:0004721//phosphoprotein phosphatase activity;GO:0043169//cation binding	GO:0006464//cellular protein modification process	gi|697156947|ref|XP_009587227.1|/0/PREDICTED: probable protein phosphatase 2C 25 [Nicotiana tomentosiformis]
gene_48355	783	526	667	246	183	4.10277	-1.36916	down	2.28386e-05	0.0129324	-	-	-	-	gi|698435143|ref|XP_009799970.1|/1.02359e-133/PREDICTED: protein YLS9-like [Nicotiana sylvestris]
gene_67583	1059	1874	810	340	337	5.16061	-1.92025	down	1.90453e-06	0.00177625	ko04075//Plant hormone signal transduction	-	GO:0004721//phosphoprotein phosphatase activity;GO:0043169//cation binding	GO:0006464//cellular protein modification process	gi|697124721|ref|XP_009616368.1|/0/PREDICTED: probable protein phosphatase 2C 25 [Nicotiana tomentosiformis]
gene_36005	2166	5	7	134	274	2.24531	5.17195	up	6.72e-21	2.09e-16	-	-	GO:0046914//transition metal ion binding	-	gi|697097235|ref|XP_009620425.1|/0/PREDICTED: protein FAR1-RELATED SEQUENCE 6-like isoform X1 [Nicotiana tomentosiformis]
gene_45358	672	143	119	584	459	3.87085	2.12646	up	5.68e-12	3.53e-08	-	GO:0044437	GO:0046914//transition metal ion binding;GO:0008238//exopeptidase activity	GO:0016485//protein processing;GO:0010038//response to metal ion	gi|697140462|ref|XP_009624334.1|/1.27558e-162/PREDICTED: probable aspartyl aminopeptidase [Nicotiana tomentosiformis]
gene_46118	723	1129	3517	7221	19235	8.41482	2.63392	up	1.81e-07	0.000390675	ko04141//Protein processing in endoplasmic reticulum	GO:0009536//plastid	-	GO:0006950//response to stress;GO:0009628//response to abiotic stimulus	gi|3256372|dbj|BAA29064.1|/8.02386e-153/heat shock protein 26 (Type I) [Nicotiana tabacum]
gene_69061	501	455	447	882	1227	5.04872	1.3464	up	6.81e-07	0.000955681	-	-	GO:0030234//enzyme regulator activity;GO:0043169//cation binding;GO:0052689//carboxylic ester hydrolase activity	GO:0044092//negative regulation of molecular function	gi|698587740|ref|XP_009779273.1|/3.69037e-110/PREDICTED: cell wall / vacuolar inhibitor of fructosidase 1-like [Nicotiana sylvestris]
gene_35043	1323	17722	38239	76645	84218	11.2222	1.66575	up	7.07e-07	0.000955681	ko03050//Proteasome	GO:0009532//plastid stroma	GO:0032550	-	gi|697170668|ref|XP_009594256.1|/0/PREDICTED: ribulose bisphosphate carboxylase/oxygenase activase 1, chloroplastic-like [Nicotiana tomentosiformis]
gene_51157	1269	249	331	683	662	4.41047	1.34973	up	8.2e-07	0.00106216	-	-	GO:0031406//carboxylic acid binding	-	gi|697118066|ref|XP_009612955.1|;gi|697118068|ref|XP_009612956.1|/0;0/PREDICTED: uncharacterized protein LOC104106170 isoform X1 [Nicotiana tomentosiformis];PREDICTED: uncharacterized protein LOC104106170 isoform X2 [Nicotiana tomentosiformis]
gene_71191	1320	25742	44787	83693	91401	11.3992	1.45064	up	1.05e-06	0.00121054	ko03050//Proteasome	GO:0009532//plastid stroma	GO:0032550	-	gi|698481628|ref|XP_009787791.1|/0/PREDICTED: ribulose bisphosphate carboxylase/oxygenase activase 1, chloroplastic-like [Nicotiana sylvestris]
gene_11764	327	666	766	1267	3188	6.00847	1.74579	up	1.48e-06	0.00151889	-	-	-	-	gi|697184786|ref|XP_009601412.1|/9.31106e-77/PREDICTED: fruit-specific protein-like [Nicotiana tomentosiformis]
gene_40216	1176	35	75	194	184	2.45258	1.92166	up	2.29e-06	0.00209572	ko00941//Flavonoid biosynthesis;ko01110//Biosynthesis of secondary metabolites;ko00944//Flavone and flavonol biosynthesis	-	GO:0046914//transition metal ion binding;GO:0016491//oxidoreductase activity;GO:0046906//tetrapyrrole binding	GO:0044710	gi|697097126|ref|XP_009619846.1|/0/PREDICTED: flavonoid 3',5'-hydroxylase 1 [Nicotiana tomentosiformis]
gene_70335	1302	490	402	903	1092	4.99083	1.28293	up	2.47e-06	0.00215246	ko00564//Glycerophospholipid metabolism	-	GO:0008374//O-acyltransferase activity	GO:0044238//primary metabolic process	gi|698513213|ref|XP_009801566.1|/0/PREDICTED: lecithin-cholesterol acyltransferase-like 1 [Nicotiana sylvestris]
gene_48796	1206	9936	13397	19095	34980	9.72243	1.33213	up	1.62e-05	0.00948289	ko00900//Terpenoid backbone biosynthesis;ko01110//Biosynthesis of secondary metabolites	GO:0009532//plastid stroma	GO:0016765//transferase activity, transferring alkyl or aryl (other than methyl) groups	GO:0006720//isoprenoid metabolic process;GO:0006743//ubiquinone metabolic process	gi|669253442|gb|AII20190.1|/0/solanesyl diphosphate synthase 1-like protein [Nicotiana tabacum]
gene_25250	1209	9031	9815	15560	23050	9.29462	1.15591	up	2.06e-05	0.0114184	ko00900//Terpenoid backbone biosynthesis;ko01110//Biosynthesis of secondary metabolites	GO:0009532//plastid stroma	GO:0016765//transferase activity, transferring alkyl or aryl (other than methyl) groups;GO:0016740//transferase activity	GO:0006720//isoprenoid metabolic process;GO:0006743//ubiquinone metabolic process	gi|697106074|ref|XP_009606871.1|/0/PREDICTED: probable solanesyl-diphosphate synthase 3, chloroplastic [Nicotiana tomentosiformis]
gene_26816	1293	197	378	562	771	4.38902	1.34609	up	3.02e-05	0.0148895	ko04140//Regulation of autophagy	-	GO:0036094//small molecule binding;GO:1901363;GO:0097159//organic cyclic compound binding;GO:0004674//protein serine/threonine kinase activity;GO:0005515//protein binding;GO:0032550	GO:0006796//phosphate-containing compound metabolic process;GO:0009628//response to abiotic stimulus;GO:0006464//cellular protein modification process;GO:0007154//cell communication	gi|697113321|ref|XP_009610539.1|/0/PREDICTED: CBL-interacting serine/threonine-protein kinase 11-like [Nicotiana tomentosiformis]
gene_32174	2163	274	276	621	498	4.20686	1.16126	up	3.74e-05	0.0168324	-	-	-	-	gi|698535872|ref|XP_009764325.1|/0/PREDICTED: WD repeat-containing protein 44-like [Nicotiana sylvestris]
gene_11180	546	370	548	777	1151	4.9614	1.19733	up	4.26e-05	0.0186433	ko04075//Plant hormone signal transduction	GO:0043231//intracellular membrane-bounded organelle	GO:0005515//protein binding	GO:0009416//response to light stimulus;GO:0009755//hormone-mediated signaling pathway;GO:0003006//developmental process involved in reproduction;GO:0006351//transcription, DNA-templated	gi|698465296|ref|XP_009782641.1|/3.86905e-118/PREDICTED: auxin-induced protein AUX22-like [Nicotiana sylvestris]
gene_36323	2115	41	127	184	449	3.14251	2.03722	up	4.48e-05	0.0192932	ko04141//Protein processing in endoplasmic reticulum;ko04626//Plant-pathogen interaction	-	GO:0005515//protein binding;GO:0032550	GO:0050896//response to stimulus;GO:0044267//cellular protein metabolic process	gi|698429281|ref|XP_009791186.1|;gi|697149387|ref|XP_009628903.1|/0;0/PREDICTED: heat shock protein 83-like, partial [Nicotiana sylvestris];PREDICTED: heat shock protein 83-like [Nicotiana tomentosiformis]
gene_48645	2070	5941	9787	13772	18271	9.02787	1.15888	up	7.77e-05	0.0284242	ko04144//Endocytosis;ko04141//Protein processing in endoplasmic reticulum;ko03040//Spliceosome	-	GO:0005515//protein binding;GO:0016628//oxidoreductase activity, acting on the CH-CH group of donors, NAD or NADP as acceptor;GO:0032550	GO:0050896//response to stimulus;GO:0044267//cellular protein metabolic process;GO:0044710	gi|697160173|ref|XP_009588865.1|/0/PREDICTED: stromal 70 kDa heat shock-related protein, chloroplastic-like [Nicotiana tomentosiformis]
gene_34049	1350	6	6	37	30	-0.0646486	2.5909	up	8.02e-05	0.0285684	-	-	-	-	gi|697189628|ref|XP_009603872.1|/0/PREDICTED: uncharacterized protein LOC104098765 isoform X1 [Nicotiana tomentosiformis]
gene_68554	1296	802	958	1624	1611	5.77661	1.01243	up	8.09e-05	0.0285684	-	GO:0016020//membrane	-	-	gi|697142094|ref|XP_009625163.1|/0/PREDICTED: boron transporter 4-like [Nicotiana tomentosiformis]
gene_14311	1734	11510	14915	22933	26170	9.69037	1.02591	up	8.76e-05	0.0302334	-	-	GO:0016787//hydrolase activity	GO:0000302//response to reactive oxygen species;GO:0016485//protein processing;GO:0009642//response to light intensity	gi|697127264|ref|XP_009617672.1|/0/PREDICTED: probable zinc metallopeptidase EGY3, chloroplastic [Nicotiana tomentosiformis]
gene_32578	597	816	759	1728	1305	5.66853	1.08258	up	9.81e-05	0.0326587	ko04141//Protein processing in endoplasmic reticulum	-	-	-	gi|698481247|ref|XP_009787630.1|/1.65359e-126/PREDICTED: uncharacterized protein LOC104235539 [Nicotiana sylvestris]
gene_42181	498	35	139	778	164	3.67222	2.62444	up	0.000131057	0.0399311	-	-	-	-	gi|73698122|gb|AAZ81598.1|/4.38603e-118/Sam3 [Nicotiana tabacum]
gene_53585	1002	362	338	638	647	4.44931	1.00525	up	0.000142348	0.0425373	-	-	GO:0004175//endopeptidase activity	GO:0016485//protein processing	gi|698472636|ref|XP_009784301.1|;gi|698472620|ref|XP_009784298.1|/2.11467e-176;0/PREDICTED: uncharacterized protein LOC104232733 isoform X3 [Nicotiana sylvestris];PREDICTED: uncharacterized protein LOC104232733 isoform X1 [Nicotiana sylvestris]
gene_38327	426	13641	22619	31464	38855	10.1854	1.08992	up	0.000173871	0.0483875	ko01100//Metabolic pathways;ko00195//Photosynthesis	GO:0009523//photosystem II;GO:0009534//chloroplast thylakoid	-	GO:0015979//photosynthesis	gi|697180550|ref|XP_009599255.1|/2.9773e-77/PREDICTED: photosystem II 10 kDa polypeptide, chloroplastic-like [Nicotiana tomentosiformis]
gene_82826	726	245	225	502	691	4.19734	1.46397	up	1.89e-07	0.000390675	-	-	-	-	gi|697152849|ref|XP_009630661.1|/7.59119e-151/PREDICTED: uncharacterized protein LOC104120572 [Nicotiana tomentosiformis]
gene_15749	726	276	194	511	640	4.16296	1.41018	up	2.01e-06	0.0018942	-	-	-	-	gi|698510661|ref|XP_009800480.1|/6.94766e-151/PREDICTED: uncharacterized protein LOC104246372 [Nicotiana sylvestris]
gene_30604	1002	275	218	620	434	4.10304	1.23218	up	6.61e-05	0.0253701	-	-	-	-	gi|698517948|ref|XP_009803855.1|/0/PREDICTED: heat stress transcription factor B-2b-like [Nicotiana sylvestris]
gene_3882	789	117	76	281	191	2.89746	1.42299	up	0.000161137	0.0464962	-	-	-	-	gi|698564992|ref|XP_009773135.1|/0/PREDICTED: protein PHLOEM PROTEIN 2-LIKE A1 [Nicotiana sylvestris]
gene_20407	969	59	70	182	156	2.38799	1.52509	up	3.4e-05	0.0159305	-	-	GO:0003677//DNA binding	GO:0006351//transcription, DNA-templated	gi|697105826|ref|XP_009606739.1|/4.67566e-124/PREDICTED: heat stress transcription factor B-2b [Nicotiana tomentosiformis]
gene_24925	735	155	134	323	399	3.48507	1.44289	up	1.26e-06	0.00134687	-	-	-	-	gi|698518531|ref|XP_009804133.1|/4.59711e-165/PREDICTED: uncharacterized protein LOC104249409 [Nicotiana sylvestris]
gene_12708	1563	197	119	766	253	3.91639	1.83833	up	0.000121047	0.0376191	ko00903//Limonene and pinene degradation;ko01100//Metabolic pathways;ko00945//Stilbenoid, diarylheptanoid and gingerol biosynthesis;ko01110//Biosynthesis of secondary metabolites	-	-	-	gi|85068600|gb|ABC69380.1|;gi|698425240|ref|XP_009785012.1|/1.62619e-93;0/CYP81C6v2 [Nicotiana tabacum];PREDICTED: isoflavone 2'-hydroxylase-like isoform X1 [Nicotiana sylvestris]
gene_16741	891	13	7	49	41	0.37803	2.2841	up	0.000175075	0.0483875	-	-	-	-	gi|698529873|ref|XP_009761756.1|/0/PREDICTED: uncharacterized protein LOC104213897 [Nicotiana sylvestris]
gene_23948	999	67	97	185	210	2.63614	1.3999	up	6.12e-05	0.024526	-	-	-	-	gi|698528186|ref|XP_009760921.1|/5.2352e-124/PREDICTED: heat stress transcription factor B-2b [Nicotiana sylvestris]
gene_604	1059	441	369	853	1030	4.89159	1.3391	up	6.48e-07	0.000955681	-	GO:0043231//intracellular membrane-bounded organelle	GO:0003676//nucleic acid binding	GO:0001101//response to acid chemical;GO:0006950//response to stress;GO:0006351//transcription, DNA-templated	gi|697096784|ref|XP_009618124.1|/0/PREDICTED: NAC domain-containing protein 72-like [Nicotiana tomentosiformis]
gene_58456	1074	22	65	118	201	2.1804	2.00344	up	4.53e-05	0.0192932	ko04141//Protein processing in endoplasmic reticulum;ko04626//Plant-pathogen interaction	-	GO:0005515//protein binding;GO:0032550	GO:0050896//response to stimulus;GO:0044267//cellular protein metabolic process	gi|697149387|ref|XP_009628903.1|/0/PREDICTED: heat shock protein 83-like [Nicotiana tomentosiformis]
gene_52557	897	34	56	143	116	1.97626	1.66542	up	6.79e-05	0.0257458	-	-	-	-	gi|698514651|ref|XP_009802194.1|/0/PREDICTED: bidirectional sugar transporter SWEET12-like isoform X1 [Nicotiana sylvestris]
gene_15980	738	63	73	124	263	2.53485	1.62069	up	7.87e-05	0.0284249	-	-	-	-	gi|697185606|ref|XP_009601840.1|/1.17866e-176/PREDICTED: BI1-like protein isoform X1 [Nicotiana tomentosiformis]
gene_15608	558	1097	876	3727	1679	6.36789	1.60213	up	2.19e-05	0.0117369	-	-	GO:0005488	-	gi|7594903|dbj|BAA88985.2|/1.95803e-124/Ntdin [Nicotiana tabacum]
gene_72971	2172	1731	2318	3442	4135	6.99045	1.03514	up	9.27e-05	0.0312987	-	-	GO:0005515//protein binding	GO:0044699;GO:0009628//response to abiotic stimulus;GO:0006950//response to stress	gi|697165076|ref|XP_009591355.1|/0/PREDICTED: BAG family molecular chaperone regulator 6 [Nicotiana tomentosiformis]
gene_68364	804	48	31	107	119	1.78366	1.63519	up	0.000149403	0.0438034	-	GO:0031224//intrinsic component of membrane	-	-	gi|698475738|ref|XP_009785227.1|/2.96671e-180/PREDICTED: transmembrane protein 56-like [Nicotiana sylvestris]
gene_35552	1515	235	292	544	487	4.10358	1.10536	up	6.22e-05	0.024526	ko00908//Zeatin biosynthesis;ko00944//Flavone and flavonol biosynthesis	-	GO:0016757//transferase activity, transferring glycosyl groups;GO:0016758//transferase activity, transferring hexosyl groups	-	gi|697139535|ref|XP_009623857.1|;gi|62241063|dbj|BAD93688.1|/0;0/PREDICTED: UDP-glycosyltransferase 73C6-like [Nicotiana tomentosiformis];glucosyltransferase [Nicotiana tabacum]
gene_64509	1929	0	4	34	29	-0.277072	4.03423	up	1.15e-06	0.00128133	-	GO:0031224//intrinsic component of membrane;GO:0016020//membrane	GO:0015291//secondary active transmembrane transporter activity;GO:0015103//inorganic anion transmembrane transporter activity	GO:0008272//sulfate transport;GO:0044763	gi|698520492|ref|XP_009757059.1|;gi|698520494|ref|XP_009757060.1|;gi|698520490|ref|XP_009757058.1|/0;5.294e-158;0/PREDICTED: probable sulfate transporter 3.5 isoform X2 [Nicotiana sylvestris];PREDICTED: probable sulfate transporter 3.5 isoform X3 [Nicotiana sylvestris];PREDICTED: probable sulfate transporter 3.5 isoform X1 [Nicotiana sylvestris]
gene_39684	453	65	45	197	331	2.83266	2.37211	up	6.83e-10	3.54e-06	-	-	-	-	gi|698463426|ref|XP_009782213.1|/3.74045e-102/PREDICTED: heavy metal-associated isoprenylated plant protein 26 [Nicotiana sylvestris]
gene_8030	1455	72	72	175	286	2.74974	1.79486	up	5.54e-07	0.000906157	-	GO:0005911//cell-cell junction;GO:0031225//anchored component of membrane	GO:0016798//hydrolase activity, acting on glycosyl bonds	GO:0044238//primary metabolic process	gi|698460815|ref|XP_009781628.1|/4.65494e-170/PREDICTED: glucan endo-1,3-beta-glucosidase 6-like [Nicotiana sylvestris]
gene_17417	558	1126	900	4396	1686	6.5091	1.73767	up	2.48e-05	0.0126422	-	-	GO:0005488	-	gi|71081904|gb|AAZ23261.1|/2.51706e-125/senescence-associated protein [Nicotiana tabacum]
gene_57216	489	111	120	309	373	3.34209	1.6878	up	2.12e-08	7.31e-05	-	-	-	-	gi|697186040|ref|XP_009602053.1|/1.76136e-93/PREDICTED: universal stress protein A-like protein [Nicotiana tomentosiformis]
gene_7898	1032	335	456	711	1875	5.20736	1.81931	up	1.93e-06	0.00187308	-	-	GO:0016740//transferase activity	-	gi|697181257|ref|XP_009599613.1|/0/PREDICTED: galactinol synthase 1-like [Nicotiana tomentosiformis]
gene_50814	2025	770	829	1575	3924	6.2804	1.88936	up	1.84e-07	0.000390675	-	GO:0044464	GO:0004175//endopeptidase activity;GO:0016462//pyrophosphatase activity;GO:0032550	GO:0016485//protein processing;GO:0006915//apoptotic process	gi|697122036|ref|XP_009615004.1|/0/PREDICTED: ATP-dependent zinc metalloprotease FTSH 6, chloroplastic [Nicotiana tomentosiformis]
gene_66473	2025	1057	1789	3600	5562	7.04481	1.81499	up	7.34e-09	2.85e-05	-	GO:0044464;GO:0031224//intrinsic component of membrane	GO:0004175//endopeptidase activity;GO:0016462//pyrophosphatase activity;GO:0032550;GO:0046914//transition metal ion binding	GO:0016485//protein processing;GO:0006915//apoptotic process	gi|698496042|ref|XP_009794094.1|/1.40608e-71/PREDICTED: ATP-dependent zinc metalloprotease FTSH 6, chloroplastic [Nicotiana sylvestris]
gene_57393	2736	2628	3106	5872	5847	7.58328	1.16534	up	6.29e-06	0.00450821	-	GO:0009532//plastid stroma;GO:0009526//plastid envelope	GO:0032550;GO:0016462//pyrophosphatase activity	GO:0009642//response to light intensity;GO:0006412//translation;GO:0000302//response to reactive oxygen species	gi|698483248|ref|XP_009788495.1|/0/PREDICTED: chaperone protein ClpB1 [Nicotiana sylvestris]
gene_84820	1026	568	466	1179	1258	5.25989	1.36202	up	3.59e-07	0.000619267	-	-	-	-	gi|697119032|ref|XP_009613462.1|/0/PREDICTED: dnaJ homolog subfamily B member 1-like [Nicotiana tomentosiformis]
gene_63985	1722	615	615	1189	1578	5.45648	1.29234	up	9.96e-07	0.00121054	ko04144//Endocytosis;ko04141//Protein processing in endoplasmic reticulum;ko03040//Spliceosome	-	GO:0032550	GO:0009642//response to light intensity;GO:0000302//response to reactive oxygen species	gi|697163939|ref|XP_009590791.1|/0/PREDICTED: heat shock 70 kDa protein 8 [Nicotiana tomentosiformis]
gene_37099	456	10	5	50	47	0.404325	2.79841	up	6.38e-06	0.00450821	ko04141//Protein processing in endoplasmic reticulum	GO:0009536//plastid	-	GO:0000302//response to reactive oxygen species;GO:0009642//response to light intensity	gi|698490603|ref|XP_009791785.1|/2.38075e-95/PREDICTED: small heat shock protein, chloroplastic [Nicotiana sylvestris]
gene_80913	1554	485	760	934	1983	5.5044	1.34671	up	9.88e-05	0.0326587	ko00941//Flavonoid biosynthesis;ko00903//Limonene and pinene degradation;ko01100//Metabolic pathways;ko00945//Stilbenoid, diarylheptanoid and gingerol biosynthesis;ko01110//Biosynthesis of secondary metabolites;ko00944//Flavone and flavonol biosynthesis;ko00940//Phenylpropanoid biosynthesis	-	-	-	gi|698521793|ref|XP_009757704.1|/0/PREDICTED: geraniol 8-hydroxylase-like [Nicotiana sylvestris]
gene_40487	498	409	694	1038	1296	5.23575	1.21537	up	3.66e-05	0.0167433	-	-	-	-	gi|698490874|ref|XP_009791886.1|/2.59169e-59/PREDICTED: universal stress protein A-like protein [Nicotiana sylvestris]
gene_22686	480	15393	23946	35539	39674	10.2914	1.07112	up	0.000126058	0.0387884	ko04141//Protein processing in endoplasmic reticulum	-	-	-	gi|662247387|gb|AIE47708.1|/7.46436e-87/HSP18.0 [Nicotiana tabacum]
gene_26159	999	4476	4779	1464	1361	6.99609	-1.57782	down	1.43e-09	6.36e-06	-	-	-	-	gi|53749464|gb|AAU90318.1|/1.01917e-117/Alpha-expansin 1 precursor , putative [Solanum demissum]
gene_79092	1617	24	32	1	0	-0.53749	-5.36873	down	6.84e-08	0.000199749	ko01100//Metabolic pathways;ko00500//Starch and sucrose metabolism;ko01110//Biosynthesis of secondary metabolites;ko00940//Phenylpropanoid biosynthesis;ko00460//Cyanoamino acid metabolism	-	-	-	gi|698555764|ref|XP_009770584.1|/0/PREDICTED: beta-glucosidase 18-like [Nicotiana sylvestris]
gene_40455	744	385	440	122	143	3.53619	-1.50843	down	2.25e-07	0.000436818	ko00970//Aminoacyl-tRNA biosynthesis	-	GO:0004812//aminoacyl-tRNA ligase activity;GO:0032550	GO:0006412//translation	gi|698436921|ref|XP_009802711.1|/0/PREDICTED: tyrosine--tRNA ligase, cytoplasmic-like [Nicotiana sylvestris]
gene_79680	927	919	1211	401	385	4.95088	-1.30105	down	1.52e-06	0.00151889	ko01100//Metabolic pathways;ko00053//Ascorbate and aldarate metabolism	-	GO:0003824//catalytic activity;GO:0046914//transition metal ion binding	GO:0044710	gi|698475540|ref|XP_009785141.1|/0/PREDICTED: L-ascorbate oxidase homolog [Nicotiana sylvestris]
gene_51242	774	304	554	124	137	3.56679	-1.57715	down	2.49e-06	0.00215246	-	GO:0030312//external encapsulating structure;GO:0009536//plastid	-	GO:0071555//cell wall organization	gi|698548133|ref|XP_009768238.1|/0/PREDICTED: expansin-A6-like [Nicotiana sylvestris]
gene_22022	1047	28	749	15	6	3.03614	-5.00772	down	2.92e-06	0.00236605	-	-	-	-	gi|698505665|ref|XP_009798270.1|/1.45122e-83/PREDICTED: protodermal factor 1-like [Nicotiana sylvestris]
gene_7907	1017	4069	3291	879	178	6.46999	-2.63555	down	2.97e-06	0.00236605	-	GO:0005911//cell-cell junction;GO:0005576//extracellular region;GO:0009534//chloroplast thylakoid	-	-	gi|48375046|gb|AAT42190.1|/8.76081e-48/putative proline-rich protein [Nicotiana tabacum]
gene_32309	750	1813	1954	827	538	5.76967	-1.32046	down	7.8e-06	0.00515454	-	-	-	-	gi|53749464|gb|AAU90318.1|/1.64086e-117/Alpha-expansin 1 precursor , putative [Solanum demissum]
gene_45833	2535	1941	2673	896	955	6.09775	-1.18254	down	9.3e-06	0.00590007	ko00604//Glycosphingolipid biosynthesis - ganglio series;ko00531//Glycosaminoglycan degradation;ko01100//Metabolic pathways;ko00600//Sphingolipid metabolism;ko00052//Galactose metabolism;ko00511//Other glycan degradation	-	GO:0015925//galactosidase activity;GO:0005488	GO:0044238//primary metabolic process	gi|698485352|ref|XP_009789452.1|/0/PREDICTED: beta-galactosidase 3 [Nicotiana sylvestris]
gene_62477	1803	108	146	25	36	1.76746	-1.92539	down	9.6e-06	0.00596544	-	-	-	-	gi|697186598|ref|XP_009602334.1|/0/PREDICTED: zinc finger CCCH domain-containing protein 53-like [Nicotiana tomentosiformis]
gene_41366	1005	49	57	8	7	0.449204	-2.66805	down	1.03e-05	0.00625415	-	-	-	-	gi|698539128|ref|XP_009765349.1|/9.66056e-70/PREDICTED: lysine-specific demethylase JMJ25-like isoform X2 [Nicotiana sylvestris]
gene_25126	1485	1117	1493	571	401	5.24935	-1.27904	down	1.45e-05	0.00866648	ko01100//Metabolic pathways;ko00500//Starch and sucrose metabolism	-	GO:0004553//hydrolase activity, hydrolyzing O-glycosyl compounds	GO:0044238//primary metabolic process	gi|698515394|ref|XP_009802572.1|/0/PREDICTED: endoglucanase 24-like [Nicotiana sylvestris]
gene_41175	1908	50	39	7	4	0.198493	-2.85796	down	1.83e-05	0.0105521	-	-	GO:0003824//catalytic activity;GO:0005488	GO:0044238//primary metabolic process	gi|697144036|ref|XP_009626141.1|;gi|697144034|ref|XP_009626140.1|/3.73142e-83;0/PREDICTED: uncharacterized protein LOC104116890 isoform X2 [Nicotiana tomentosiformis];PREDICTED: probable rhamnogalacturonate lyase B isoform X1 [Nicotiana tomentosiformis]
gene_61581	1140	1920	1568	744	717	5.72182	-1.12742	down	2.47e-05	0.0126422	ko01040//Biosynthesis of unsaturated fatty acids	-	GO:0016705//oxidoreductase activity, acting on paired donors, with incorporation or reduction of molecular oxygen	GO:0044238//primary metabolic process;GO:0044710	gi|1345975|sp|P48626.1|FAD3E_TOBAC/0/RecName: Full=Omega-3 fatty acid desaturase, endoplasmic reticulum
gene_44397	606	32	149	10	0	1.05015	-3.95904	down	2.88e-05	0.01446	ko00340//Histidine metabolism;ko01100//Metabolic pathways;ko01110//Biosynthesis of secondary metabolites	-	GO:0016462//pyrophosphatase activity;GO:0019238//cyclohydrolase activity	GO:0006547//histidine metabolic process	gi|697118544|ref|XP_009613200.1|/3.74895e-146/PREDICTED: histidine biosynthesis bifunctional protein hisIE, chloroplastic [Nicotiana tomentosiformis]
gene_31964	1086	222	299	99	78	2.90213	-1.41507	down	3.43e-05	0.0159305	ko04145//Phagosome	-	GO:0016628//oxidoreductase activity, acting on the CH-CH group of donors, NAD or NADP as acceptor;GO:0070011//peptidase activity, acting on L-amino acid peptides	GO:0044710;GO:0016485//protein processing	gi|58531896|gb|AAW78660.1|/0/cysteine protease [Nicotiana tabacum]
gene_9510	2001	1664	1485	535	803	5.57601	-1.11723	down	5.27e-05	0.0221415	ko04141//Protein processing in endoplasmic reticulum;ko03060//Protein export	GO:0044432;GO:0043234//protein complex;GO:0030312//external encapsulating structure;GO:0031981//nuclear lumen;GO:0009536//plastid;GO:0044437;GO:0005911//cell-cell junction;GO:0016020//membrane	GO:0032550;GO:0016628//oxidoreductase activity, acting on the CH-CH group of donors, NAD or NADP as acceptor	GO:0010038//response to metal ion;GO:0043161//proteasome-mediated ubiquitin-dependent protein catabolic process;GO:0044710;GO:0000741//karyogamy;GO:0033554//cellular response to stress	gi|698515700|ref|XP_009802727.1|/0/PREDICTED: luminal-binding protein [Nicotiana sylvestris]
gene_38954	1701	32	52	5	7	0.137313	-2.65003	down	7.4e-05	0.0277264	-	GO:0043232;GO:0043231//intracellular membrane-bounded organelle	GO:0032550	GO:0006259//DNA metabolic process;GO:0006996//organelle organization	gi|698481834|ref|XP_009787876.1|/0/PREDICTED: structural maintenance of chromosomes protein 4 [Nicotiana sylvestris]
gene_16809	1581	319	318	121	139	3.26521	-1.16492	down	9.13e-05	0.0311738	-	-	-	-	gi|698568470|ref|XP_009774056.1|/0/PREDICTED: glucomannan 4-beta-mannosyltransferase 9-like [Nicotiana sylvestris]
gene_79679	618	314	469	159	153	3.54609	-1.18809	down	0.000109151	0.0351834	ko01100//Metabolic pathways;ko00053//Ascorbate and aldarate metabolism	-	GO:0003824//catalytic activity;GO:0046914//transition metal ion binding	GO:0044710	gi|698475540|ref|XP_009785141.1|/1.87254e-146/PREDICTED: L-ascorbate oxidase homolog [Nicotiana sylvestris]
gene_24606	1437	474	514	223	210	3.92599	-1.05616	down	0.000112031	0.0355275	-	-	-	-	gi|698478775|ref|XP_009786520.1|/6.92342e-94/PREDICTED: CLK4-associating serine/arginine rich protein isoform X2 [Nicotiana sylvestris]
gene_10813	1440	129	132	46	32	1.88134	-1.60151	down	0.000115744	0.0363343	-	GO:0005911//cell-cell junction;GO:0044437	-	GO:0016192//vesicle-mediated transport;GO:0061024//membrane organization;GO:0001666//response to hypoxia	gi|698557336|ref|XP_009770997.1|/0/PREDICTED: flotillin-like protein 3 [Nicotiana sylvestris]
gene_34592	1212	1132	2348	735	388	5.60245	-1.46996	down	0.00016158	0.0464962	-	-	-	-	gi|697156096|ref|XP_009586796.1|/1.1893e-138/PREDICTED: vegetative cell wall protein gp1 [Nicotiana tomentosiformis]
gene_84824	459	28	46	4	7	-0.022524	-2.59303	down	0.000169836	0.048268	-	-	-	-	gi|698521185|ref|XP_009757398.1|;gi|698542927|ref|XP_009766567.1|/4.24578e-61;1.80188e-72/PREDICTED: uncharacterized protein LOC104210244 [Nicotiana sylvestris];PREDICTED: uncharacterized protein LOC104217923 [Nicotiana sylvestris]
gene_70177	387	38	34	7	4	-0.046249	-2.5508	down	0.000175938	0.0483875	-	-	-	-	gi|698447064|ref|XP_009770221.1|/5.93496e-89/PREDICTED: protein XRI1 isoform X1 [Nicotiana sylvestris]
gene_69251	444	971	1003	238	519	4.85443	-1.27159	down	0.000109814	0.0351834	-	GO:0031224//intrinsic component of membrane;GO:0044437	GO:0015291//secondary active transmembrane transporter activity;GO:0015119	GO:0009642//response to light intensity;GO:0051707//response to other organism;GO:0044763;GO:0015712//hexose phosphate transport;GO:0015717//triose phosphate transport;GO:0019953//sexual reproduction;GO:0034285;GO:0015979//photosynthesis;GO:0015718//monocarboxylic acid transport;GO:0009746	gi|698497711|ref|XP_009794811.1|/2.63761e-80/PREDICTED: glucose-6-phosphate/phosphate translocator 2, chloroplastic-like, partial [Nicotiana sylvestris]
gene_6553	729	939	946	355	385	4.80392	-1.22006	down	2.91e-06	0.00236605	-	GO:0016020//membrane	-	-	gi|698490429|ref|XP_009791707.1|/6.56426e-124/PREDICTED: cytochrome b561 and DOMON domain-containing protein At3g25290-like [Nicotiana sylvestris]
gene_58915	1422	1927	2460	823	677	5.9616	-1.40733	down	2.92e-07	0.000534629	-	-	GO:0008233//peptidase activity	GO:0044238//primary metabolic process;GO:0071704//organic substance metabolic process	gi|698553070|ref|XP_009769839.1|/0/PREDICTED: aspartic proteinase A1-like [Nicotiana sylvestris]
gene_19607	333	195	316	34	28	2.60025	-2.89598	down	1.03e-12	1.07e-08	-	-	-	-	gi|697125017|ref|XP_009616521.1|/7.15382e-67/PREDICTED: uncharacterized protein LOC104109046 [Nicotiana tomentosiformis]
gene_49238	2337	461	551	125	226	3.85418	-1.40783	down	7.45e-06	0.00503121	ko04626//Plant-pathogen interaction;ko04075//Plant hormone signal transduction	-	GO:0016772//transferase activity, transferring phosphorus-containing groups	-	gi|697128045|ref|XP_009618070.1|;gi|697128047|ref|XP_009618071.1|/0;0/PREDICTED: probable inactive leucine-rich repeat receptor-like protein kinase At3g03770 isoform X1 [Nicotiana tomentosiformis];PREDICTED: probable inactive leucine-rich repeat receptor-like protein kinase At3g03770 isoform X2 [Nicotiana tomentosiformis]
gene_2444	1365	372	506	141	120	3.59711	-1.60932	down	1.69e-07	0.000390675	ko01100//Metabolic pathways;ko00040//Pentose and glucuronate interconversions;ko00500//Starch and sucrose metabolism	GO:0005618//cell wall	GO:0004553//hydrolase activity, hydrolyzing O-glycosyl compounds	GO:0044238//primary metabolic process	gi|697150936|ref|XP_009629677.1|/0/PREDICTED: probable polygalacturonase At1g80170 [Nicotiana tomentosiformis]
gene_81588	1320	797	1052	385	293	4.7467	-1.30397	down	6.67e-06	0.00460928	-	GO:0016020//membrane	GO:0008324//cation transmembrane transporter activity	GO:0044763;GO:0006816//calcium ion transport	gi|698579123|ref|XP_009776934.1|/0/PREDICTED: vacuolar cation/proton exchanger 3-like isoform X2 [Nicotiana sylvestris]
gene_85557	813	403	539	179	159	3.76875	-1.33931	down	5.03e-06	0.00381647	-	-	-	-	gi|697095303|ref|XP_009610699.1|;gi|460379132|ref|XP_004235318.1|/2.91175e-113;5.14129e-56/PREDICTED: UPF0329 protein ECU05_1680/ECU11_0050-like [Nicotiana tomentosiformis];PREDICTED: neurofilament medium polypeptide [Solanum lycopersicum]
gene_73440	312	138	105	35	17	1.68538	-2.08018	down	2.17e-05	0.0117369	-	-	-	GO:0001101//response to acid chemical;GO:0019725//cellular homeostasis	gi|698423100|ref|XP_009781826.1|/6.14768e-71/PREDICTED: gibberellin-regulated protein 6-like [Nicotiana sylvestris]
gene_58436	1473	970	1783	567	461	5.32195	-1.2732	down	5.91e-05	0.0243313	-	-	GO:0008233//peptidase activity;GO:0016787//hydrolase activity	GO:0044238//primary metabolic process;GO:0071704//organic substance metabolic process	gi|697155151|ref|XP_009631812.1|/0/PREDICTED: cyprosin-like [Nicotiana tomentosiformis]
gene_53605	918	1234	1640	673	498	5.42657	-1.15081	down	6.23e-05	0.024526	-	-	-	-	gi|697100583|ref|XP_009591862.1|/0/PREDICTED: transmembrane protein 45B-like [Nicotiana tomentosiformis]
gene_41226	1440	445	587	227	172	3.93193	-1.22778	down	3.86e-05	0.017132	-	-	-	-	gi|698483407|ref|XP_009788571.1|/0/PREDICTED: uncharacterized protein LOC104236361 [Nicotiana sylvestris]
gene_27397	984	267	263	107	97	2.9797	-1.244	down	8.66e-05	0.0302334	ko04626//Plant-pathogen interaction;ko04075//Plant hormone signal transduction	-	-	-	gi|697099390|ref|XP_009631535.1|/0/PREDICTED: transcription factor bHLH71 [Nicotiana tomentosiformis]
gene_70569	1410	44	55	7	8	0.368719	-2.57187	down	2.45e-05	0.0126422	ko01100//Metabolic pathways;ko00040//Pentose and glucuronate interconversions;ko00500//Starch and sucrose metabolism	-	GO:0004553//hydrolase activity, hydrolyzing O-glycosyl compounds	GO:0044238//primary metabolic process	gi|698581035|ref|XP_009777456.1|/0/PREDICTED: polygalacturonase At1g48100-like [Nicotiana sylvestris]
gene_82080	795	173	301	83	84	2.77703	-1.36384	down	0.000170844	0.048268	ko01100//Metabolic pathways;ko00040//Pentose and glucuronate interconversions;ko00500//Starch and sucrose metabolism	GO:0005618//cell wall	GO:0004553//hydrolase activity, hydrolyzing O-glycosyl compounds	GO:0044238//primary metabolic process	gi|698509396|ref|XP_009799918.1|/0/PREDICTED: probable polygalacturonase At1g80170 [Nicotiana sylvestris]
gene_67007	1173	372	171	46	92	2.8695	-1.87412	down	3.29e-05	0.015738	ko01040//Biosynthesis of unsaturated fatty acids	-	GO:0016705//oxidoreductase activity, acting on paired donors, with incorporation or reduction of molecular oxygen	GO:0044238//primary metabolic process;GO:0044710	gi|698517402|ref|XP_009803586.1|/0/PREDICTED: omega-3 fatty acid desaturase, endoplasmic reticulum [Nicotiana sylvestris]
gene_6307	1626	138	322	58	43	2.5756	-2.03269	down	5.55e-06	0.00410416	-	-	-	-	gi|698515675|ref|XP_009802714.1|;gi|697146860|ref|XP_009627581.1|/0;0/PREDICTED: methyltransferase-like protein 25 isoform X2 [Nicotiana sylvestris];PREDICTED: methyltransferase-like protein 25 isoform X1 [Nicotiana tomentosiformis]
gene_77033	1104	65	139	19	15	1.36864	-2.42951	down	7.97e-06	0.00515706	ko01100//Metabolic pathways;ko00906//Carotenoid biosynthesis;ko01110//Biosynthesis of secondary metabolites;ko00511//Other glycan degradation	-	GO:0016787//hydrolase activity	GO:0044238//primary metabolic process	gi|697174455|ref|XP_009596154.1|/0/PREDICTED: GDSL esterase/lipase At1g33811 isoform X1 [Nicotiana tomentosiformis]
gene_46209	1317	1281	3044	627	614	5.86674	-1.65385	down	3.3e-06	0.00256182	-	-	GO:0004175//endopeptidase activity	GO:0016485//protein processing	gi|697169445|ref|XP_009593615.1|/0/PREDICTED: protein ASPARTIC PROTEASE IN GUARD CELL 2 [Nicotiana tomentosiformis]
gene_30739	1137	176	459	103	40	3.04231	-1.97911	down	0.000108996	0.0351834	ko01100//Metabolic pathways;ko00906//Carotenoid biosynthesis;ko01110//Biosynthesis of secondary metabolites;ko00511//Other glycan degradation	-	GO:0016787//hydrolase activity	GO:0044238//primary metabolic process	gi|698535256|ref|XP_009764127.1|/0/PREDICTED: GDSL esterase/lipase At5g33370-like isoform X1 [Nicotiana sylvestris]
gene_31146	807	254	409	101	79	3.16346	-1.73491	down	6.81e-07	0.000955681	-	-	-	GO:0000003//reproduction	gi|698574443|ref|XP_009775666.1|/0/PREDICTED: expansin-B3 [Nicotiana sylvestris]
gene_46757	1773	2513	4442	1072	728	6.52283	-1.79765	down	7.07e-08	0.000199749	ko01100//Metabolic pathways;ko01110//Biosynthesis of secondary metabolites;ko00910//Nitrogen metabolism;ko00250//Alanine, aspartate and glutamate metabolism	-	GO:0032550;GO:0016884//carbon-nitrogen ligase activity, with glutamine as amido-N-donor	GO:0009267//cellular response to starvation;GO:0006529//asparagine biosynthetic process;GO:0034285;GO:0009746	gi|697137252|ref|XP_009622719.1|/0/PREDICTED: asparagine synthetase [glutamine-hydrolyzing] [Nicotiana tomentosiformis]
gene_38537	1704	242	460	122	132	3.34575	-1.32576	down	0.000137025	0.0413444	ko01100//Metabolic pathways;ko00040//Pentose and glucuronate interconversions;ko00500//Starch and sucrose metabolism	-	GO:0016788//hydrolase activity, acting on ester bonds;GO:0016787//hydrolase activity	GO:0008152//metabolic process	gi|697148893|ref|XP_009628637.1|/0/PREDICTED: pectinesterase-like [Nicotiana tomentosiformis]
gene_64773	1074	139	274	20	21	2.2657	-3.18396	down	4.72e-12	3.53e-08	ko00941//Flavonoid biosynthesis;ko01100//Metabolic pathways;ko01110//Biosynthesis of secondary metabolites	-	GO:0016705//oxidoreductase activity, acting on paired donors, with incorporation or reduction of molecular oxygen	GO:0044710;GO:0009699//phenylpropanoid biosynthetic process;GO:0070301//cellular response to hydrogen peroxide	gi|698535219|ref|XP_009764115.1|/6.63475e-132/PREDICTED: feruloyl CoA ortho-hydroxylase 1-like [Nicotiana sylvestris]
gene_19313	1350	617	294	121	28	3.50223	-2.46074	down	2.02e-05	0.0114184	-	-	GO:0016740//transferase activity	-	gi|698464323|ref|XP_009782413.1|/0/PREDICTED: UDP-glycosyltransferase 74E2-like [Nicotiana sylvestris]
gene_22325	1092	771	748	172	165	4.29454	-2.04061	down	2.32e-13	3.6e-09	ko01100//Metabolic pathways;ko00906//Carotenoid biosynthesis;ko01110//Biosynthesis of secondary metabolites;ko00511//Other glycan degradation	-	GO:0016787//hydrolase activity	GO:0044238//primary metabolic process	gi|697160642|ref|XP_009589092.1|/0/PREDICTED: GDSL esterase/lipase At4g28780-like [Nicotiana tomentosiformis]
gene_75647	936	699	1076	414	287	4.7183	-1.19151	down	0.00014929	0.0438034	-	-	-	-	gi|698557212|ref|XP_009770961.1|/0/PREDICTED: transmembrane protein 45A-like [Nicotiana sylvestris]
gene_78424	570	3227	4197	1453	1226	6.74082	-1.32984	down	1.03e-06	0.00121054	-	-	-	-	gi|698502763|ref|XP_009797006.1|/1.16083e-134/PREDICTED: CASP-like protein 4D2 [Nicotiana sylvestris]
gene_47550	717	563	656	269	252	4.21492	-1.09088	down	5.95e-05	0.0243313	-	GO:0031224//intrinsic component of membrane	GO:0015368//calcium:cation antiporter activity	GO:0044763;GO:0006816//calcium ion transport	gi|697165726|ref|XP_009591670.1|/4.41275e-141/PREDICTED: vacuolar cation/proton exchanger 3-like isoform X2 [Nicotiana tomentosiformis]
gene_78874	597	727	1240	418	337	4.85109	-1.23473	down	6.4e-05	0.0248466	-	-	-	-	gi|698454177|ref|XP_009780118.1|/7.15118e-129/PREDICTED: lactoylglutathione lyase-like [Nicotiana sylvestris]

## Sheet: Protein processin in ER
GeneID	length	shui_2h_1_readsCount(shui_2h)	shui_2h_2_readsCount(shui_2h)	hzt_50_2h_1_readsCount(hzt_50_2h)	hzt_50_2h_2_readsCount(hzt_50_2h)	logCPM	log2Ratio(hzt_50_2h/shui_2h)	Up-Down-Regulation(hzt_50_2h/shui_2h)	P-value	FDR	Pathway	GO Component	GO Function	GO Process	Blast nr
gene_6132	1956	14505	24044	44520	46960	10.4526	1.34353	up	3.06509e-05	0.0153716	ko04144//Endocytosis;ko04141//Protein processing in endoplasmic reticulum;ko03040//Spliceosome	-	GO:0032550	GO:0050896//response to stimulus	gi|698471279|ref|XP_009784009.1|/0/PREDICTED: heat shock cognate 70 kDa protein [Nicotiana sylvestris]
gene_72440	1257	10221	12023	21773	24979	9.53558	1.15525	up	8.90776e-05	0.0314246	ko04141//Protein processing in endoplasmic reticulum	GO:0071944//cell periphery;GO:0044424	GO:0005515//protein binding;GO:0043167//ion binding	GO:0048731//system development;GO:0071704//organic substance metabolic process;GO:0044237//cellular metabolic process;GO:0009791//post-embryonic development;GO:0048608//reproductive structure development;GO:0009628//response to abiotic stimulus;GO:0044238//primary metabolic process;GO:0050789//regulation of biological process;GO:0006950//response to stress	gi|697167318|ref|XP_009592511.1|/0/PREDICTED: dnaJ protein homolog [Nicotiana tomentosiformis]
gene_74223	2100	10237	12142	21597	24557	9.52577	1.12863	up	0.000131396	0.0404522	ko04141//Protein processing in endoplasmic reticulum;ko04626//Plant-pathogen interaction	GO:0030312//external encapsulating structure;GO:0031981//nuclear lumen;GO:0009532//plastid stroma;GO:0044437;GO:0005576//extracellular region;GO:0016020//membrane	GO:0032550;GO:0005515//protein binding	GO:0044267//cellular protein metabolic process;GO:0002218//activation of innate immune response;GO:0051592//response to calcium ion	gi|698523490|ref|XP_009758556.1|/0/PREDICTED: heat shock cognate protein 80-like [Nicotiana sylvestris]
gene_32	651	7125	10753	16323	22632	9.24765	1.20374	up	0.000136776	0.0413065	ko04141//Protein processing in endoplasmic reticulum	-	-	-	gi|697107491|ref|XP_009607580.1|/1.59703e-98/PREDICTED: small heat shock protein, chloroplastic [Nicotiana tomentosiformis]
gene_29395	1038	726	1535	4334	8996	7.37711	2.62754	up	1.91995e-10	4.34868e-07	ko04144//Endocytosis;ko04141//Protein processing in endoplasmic reticulum;ko03040//Spliceosome	-	GO:0016628//oxidoreductase activity, acting on the CH-CH group of donors, NAD or NADP as acceptor;GO:0032550	GO:0044710;GO:0050896//response to stimulus	gi|19878|emb|CAA44820.1|/0/heat shock protein 70 [Nicotiana tabacum]
gene_42199	453	737	651	1644	2149	5.80356	1.51979	up	4.40494e-07	0.000517335	ko04141//Protein processing in endoplasmic reticulum	-	-	-	gi|697148436|ref|XP_009628401.1|/3.50143e-89/PREDICTED: 17.4 kDa class III heat shock protein [Nicotiana tomentosiformis]
gene_71064	2112	14025	29100	68034	83274	11.0328	1.90522	up	1.12695e-07	0.000155372	ko04141//Protein processing in endoplasmic reticulum;ko04626//Plant-pathogen interaction	GO:0044424	GO:0005515//protein binding;GO:0032550	GO:0050896//response to stimulus;GO:0044267//cellular protein metabolic process	gi|698548998|ref|XP_009768512.1|/0/PREDICTED: heat shock protein 82 [Nicotiana sylvestris]
gene_24848	2112	12364	32750	75190	85106	11.1144	1.93293	up	1.76259e-06	0.00174661	ko04141//Protein processing in endoplasmic reticulum;ko04626//Plant-pathogen interaction	GO:0044424	GO:0005515//protein binding;GO:0032550	GO:0050896//response to stimulus;GO:0044267//cellular protein metabolic process	gi|697107663|ref|XP_009607669.1|/0/PREDICTED: heat shock protein 82 [Nicotiana tomentosiformis]
gene_81566	468	420	704	2234	2904	6.08003	2.27803	up	5.23816e-12	2.37288e-08	ko04141//Protein processing in endoplasmic reticulum	-	GO:0005515//protein binding	GO:0050896//response to stimulus;GO:0044267//cellular protein metabolic process;GO:0000302//response to reactive oxygen species;GO:0006970//response to osmotic stress;GO:0009642//response to light intensity	gi|697185733|ref|XP_009601905.1|/3.4373e-49/PREDICTED: 17.3 kDa class II heat shock protein-like [Nicotiana tomentosiformis]
gene_16569	462	17365	27433	48524	52408	10.6155	1.26621	up	6.08509e-05	0.0247382	ko04141//Protein processing in endoplasmic reticulum	-	-	GO:0006461//protein complex assembly;GO:0009642//response to light intensity;GO:0006970//response to osmotic stress;GO:0044267//cellular protein metabolic process;GO:0000302//response to reactive oxygen species	gi|697170756|ref|XP_009594301.1|;gi|662247383|gb|AIE47706.1|/5.11037e-88;3.04771e-88/PREDICTED: 17.6 kDa class I heat shock protein-like [Nicotiana tomentosiformis];HSP17.4 [Nicotiana tabacum]
gene_4627	651	6157	9771	16347	20003	9.13216	1.27826	up	5.54739e-05	0.0231457	ko04141//Protein processing in endoplasmic reticulum	-	-	-	gi|698532438|ref|XP_009763042.1|/1.29754e-101/PREDICTED: small heat shock protein, chloroplastic-like [Nicotiana sylvestris]
gene_69490	654	9423	8891	18186	20637	9.26584	1.16245	up	8.919e-05	0.0314246	ko04141//Protein processing in endoplasmic reticulum	-	-	GO:0050896//response to stimulus	gi|698452265|ref|XP_009779611.1|/6.31707e-92/PREDICTED: small heat shock protein, chloroplastic-like [Nicotiana sylvestris]
gene_43566	1956	15833	28081	52479	54280	10.6659	1.38106	up	3.10243e-05	0.0153716	ko04144//Endocytosis;ko04141//Protein processing in endoplasmic reticulum;ko03040//Spliceosome	-	GO:0032550	GO:0050896//response to stimulus	gi|697103028|ref|XP_009604213.1|/0/PREDICTED: heat shock cognate 70 kDa protein [Nicotiana tomentosiformis]
gene_46118	723	1129	3517	7221	19235	8.41482	2.63392	up	1.81e-07	0.000390675	ko04141//Protein processing in endoplasmic reticulum	GO:0009536//plastid	-	GO:0006950//response to stress;GO:0009628//response to abiotic stimulus	gi|3256372|dbj|BAA29064.1|/8.02386e-153/heat shock protein 26 (Type I) [Nicotiana tabacum]
gene_36323	2115	41	127	184	449	3.14251	2.03722	up	4.48e-05	0.0192932	ko04141//Protein processing in endoplasmic reticulum;ko04626//Plant-pathogen interaction	-	GO:0005515//protein binding;GO:0032550	GO:0050896//response to stimulus;GO:0044267//cellular protein metabolic process	gi|698429281|ref|XP_009791186.1|;gi|697149387|ref|XP_009628903.1|/0;0/PREDICTED: heat shock protein 83-like, partial [Nicotiana sylvestris];PREDICTED: heat shock protein 83-like [Nicotiana tomentosiformis]
gene_48645	2070	5941	9787	13772	18271	9.02787	1.15888	up	7.77e-05	0.0284242	ko04144//Endocytosis;ko04141//Protein processing in endoplasmic reticulum;ko03040//Spliceosome	-	GO:0005515//protein binding;GO:0016628//oxidoreductase activity, acting on the CH-CH group of donors, NAD or NADP as acceptor;GO:0032550	GO:0050896//response to stimulus;GO:0044267//cellular protein metabolic process;GO:0044710	gi|697160173|ref|XP_009588865.1|/0/PREDICTED: stromal 70 kDa heat shock-related protein, chloroplastic-like [Nicotiana tomentosiformis]
gene_32578	597	816	759	1728	1305	5.66853	1.08258	up	9.81e-05	0.0326587	ko04141//Protein processing in endoplasmic reticulum	-	-	-	gi|698481247|ref|XP_009787630.1|/1.65359e-126/PREDICTED: uncharacterized protein LOC104235539 [Nicotiana sylvestris]
gene_58456	1074	22	65	118	201	2.1804	2.00344	up	4.53e-05	0.0192932	ko04141//Protein processing in endoplasmic reticulum;ko04626//Plant-pathogen interaction	-	GO:0005515//protein binding;GO:0032550	GO:0050896//response to stimulus;GO:0044267//cellular protein metabolic process	gi|697149387|ref|XP_009628903.1|/0/PREDICTED: heat shock protein 83-like [Nicotiana tomentosiformis]
gene_63985	1722	615	615	1189	1578	5.45648	1.29234	up	9.96e-07	0.00121054	ko04144//Endocytosis;ko04141//Protein processing in endoplasmic reticulum;ko03040//Spliceosome	-	GO:0032550	GO:0009642//response to light intensity;GO:0000302//response to reactive oxygen species	gi|697163939|ref|XP_009590791.1|/0/PREDICTED: heat shock 70 kDa protein 8 [Nicotiana tomentosiformis]
gene_37099	456	10	5	50	47	0.404325	2.79841	up	6.38e-06	0.00450821	ko04141//Protein processing in endoplasmic reticulum	GO:0009536//plastid	-	GO:0000302//response to reactive oxygen species;GO:0009642//response to light intensity	gi|698490603|ref|XP_009791785.1|/2.38075e-95/PREDICTED: small heat shock protein, chloroplastic [Nicotiana sylvestris]
gene_22686	480	15393	23946	35539	39674	10.2914	1.07112	up	0.000126058	0.0387884	ko04141//Protein processing in endoplasmic reticulum	-	-	-	gi|662247387|gb|AIE47708.1|/7.46436e-87/HSP18.0 [Nicotiana tabacum]
gene_9510	2001	1664	1485	535	803	5.57601	-1.11723	down	5.27e-05	0.0221415	ko04141//Protein processing in endoplasmic reticulum;ko03060//Protein export	GO:0044432;GO:0043234//protein complex;GO:0030312//external encapsulating structure;GO:0031981//nuclear lumen;GO:0009536//plastid;GO:0044437;GO:0005911//cell-cell junction;GO:0016020//membrane	GO:0032550;GO:0016628//oxidoreductase activity, acting on the CH-CH group of donors, NAD or NADP as acceptor	GO:0010038//response to metal ion;GO:0043161//proteasome-mediated ubiquitin-dependent protein catabolic process;GO:0044710;GO:0000741//karyogamy;GO:0033554//cellular response to stress	gi|698515700|ref|XP_009802727.1|/0/PREDICTED: luminal-binding protein [Nicotiana sylvestris]
