# Supplementary material for: Physiological and transcriptomic analyses reveal the molecular networks of responses induced by exogenous trehalose in plant
Source: PLoS One. 2019 May 22;14(5):e0217204. doi: 10.1371/journal.pone.0217204 (PMC6530874; doi:10.1371/journal.pone.0217204)
Supplement: S9 Data — (XLSX) [file pone.0217204.s009.xlsx]

## Sheet: Sheet1
	GeneID	log2Ratio(hzt_50_24h/shui_24h)	log2Ratio(hzt_10_24h/shui_24h)	log2Ratio(hzt_50_2h/shui_2h)	log2Ratio(hzt_10_2h/shui_2h)	Up-Down-Regulation(hzt_10_2h/shui_2h)	Pathway	GO Component	GO Function	GO Process	Blast nr
	gene_57393	1.16534	1.26346	1.9549	1.43609	up	-	GO:0009532//plastid stroma;GO:0009526//plastid envelope	GO:0032550;GO:0016462//pyrophosphatase activity	GO:0009642//response to light intensity;GO:0006412//translation;GO:0000302//response to reactive oxygen species	gi|698483248|ref|XP_009788495.1|/0/PREDICTED: chaperone protein ClpB1 [Nicotiana sylvestris]
	gene_63985	1.29234	1.33063	1.87778	1.32543	up	ko04144//Endocytosis;ko04141//Protein processing in endoplasmic reticulum;ko03040//Spliceosome	-	GO:0032550	GO:0009642//response to light intensity;GO:0000302//response to reactive oxygen species	gi|697163939|ref|XP_009590791.1|/0/PREDICTED: heat shock 70 kDa protein 8 [Nicotiana tomentosiformis]
	gene_84820	1.36202	1.57917	1.2362	1.17892	up	-	-		GO:0006457 protein folding	gi|697119032|ref|XP_009613462.1|/0/PREDICTED: dnaJ homolog subfamily B member 1-like [Nicotiana tomentosiformis]
	gene_57216	1.6878	1.5973	1.91185	2.01345	up	-	GO:0006950	ATP binding	GO:0034605 cellular response to heat/protein metabolic process	gi|697186040|ref|XP_009602053.1|/1.76136e-93/PREDICTED: universal stress protein A-like protein [Nicotiana tomentosiformis]
	gene_66473	1.81499	1.4179	2.47827	2.30017	up	-	GO:0044464;GO:0031224//intrinsic component of membrane	GO:0004175//endopeptidase activity;GO:0016462//pyrophosphatase activity;GO:0032550;GO:0046914//transition metal ion binding	GO:0016485//protein processing;GO:0006915//apoptotic process	gi|698496042|ref|XP_009794094.1|/1.40608e-71/PREDICTED: ATP-dependent zinc metalloprotease FTSH 6, chloroplastic [Nicotiana sylvestris]
	gene_7898	1.81931	1.53367	2.01912	1.75657	up	-	-	GO:0016740//transferase activity	carbohydrate metabolic proces/response to abscisic acid/response to oxidative stress/response to water deprivation	gi|697181257|ref|XP_009599613.1|/0/PREDICTED: galactinol synthase 1-like [Nicotiana tomentosiformis]
	gene_50814	1.88936	1.30107	1.70508	2.16595	up	-	GO:0044464	GO:0004175//endopeptidase activity;GO:0016462//pyrophosphatase activity;GO:0032550	GO:0016485//protein processing;GO:0006915//apoptotic process	gi|697122036|ref|XP_009615004.1|/0/PREDICTED: ATP-dependent zinc metalloprotease FTSH 6, chloroplastic [Nicotiana tomentosiformis]
	gene_37099	2.79841	3.30134	3.94501	2.03299	up	ko04141//Protein processing in endoplasmic reticulum	GO:0009536//plastid	-	GO:0000302//response to reactive oxygen species;GO:0009642//response to light intensity	gi|698490603|ref|XP_009791785.1|/2.38075e-95/PREDICTED: small heat shock protein, chloroplastic [Nicotiana sylvestris]
	gene_37099	HSP21
	gene_50814	FTSH6
	gene_57216	AT3G03270
	gene_57393	HSP101
	gene_63985	HSP70T-2
	gene_66473	FTSH6
	gene_7898	Alpha-N-acetylglucosamine transferase
	gene_84820	AT2G20560
	Gene	name	log2Ratio2h	Protein-or-Domain	Score	E-Value	COG-ID	Function-Description	Code	Functional-Categories;
	gene_57216	AT3G03270	562	SSO2778	58.9	4e-11	COG0589	Universal stress protein UspA and related nucleotide-binding proteins	T	Signal transduction mechanisms ;
	gene_7898	#N/A	2203	SPBC4C3.08	59.7	2e-09	COG5597	Alpha-N-acetylglucosamine transferase	M	Cell wall/membrane/envelope biogenesis ;
	gene_50814	FTSH6	14325	all3642	724	0	COG0465	ATP-dependent Zn proteases	O	Posttranslational modification, protein turnover, chaperones ;
	gene_66473	FTSH6	8688	all3642	721	0	COG0465	ATP-dependent Zn proteases	O	Posttranslational modification, protein turnover, chaperones ;
	gene_84820	AT2G20560	3337	YNL064c	168	3e-48	COG0484	DnaJ-class molecular chaperone with C-terminal Zn finger domain	O	Posttranslational modification, protein turnover, chaperones ;
	gene_57393	HSP101	8256	BMEI0195	881	0	COG0542	ATPases with chaperone activity, ATP-binding subunit	O	Posttranslational modification, protein turnover, chaperones ;
	gene_63985	HSP70T-2	2051	SPAC22A12.15c	281	8e-86	COG0443	Molecular chaperone	O	Posttranslational modification, protein turnover, chaperones ;
	gene_37099	HSP21	2.033	TM0374	82.8	2e-20	COG0071	Molecular chaperone (small heat shock protein)	O	Posttranslational modification, protein turnover, chaperones ;
