# Supplementary material for: Physiological and transcriptomic analyses reveal the molecular networks of responses induced by exogenous trehalose in plant
Source: PLoS One. 2019 May 22;14(5):e0217204. doi: 10.1371/journal.pone.0217204 (PMC6530874; doi:10.1371/journal.pone.0217204)
Supplement: S10 Data — (XLSX) [file pone.0217204.s010.xlsx]

## Sheet: Sheet1
TAIR Arabidopsis gene codes	GeneID	length	shui_2h_1_readsCount(shui_2h)	shui_2h_2_readsCount(shui_2h)	hzt_10_2h_1_readsCount(hzt_10_2h)	hzt_10_2h_2_readsCount(hzt_10_2h)	logCPM	log2Ratio(hzt_10_2h/shui_2h)	Up-Down-Regulation(hzt_10_2h/shui_2h)	P-value	FDR	Pathway	GO Component	GO Function	GO Process	Blast nr
AT1G61260	gene_58547	1044	427	243	45	61	3.10697	-2.39405	down	5.64114e-09	5.96006e-06	-	-	-	-	gi|697125865|ref|XP_009616959.1|/0/PREDICTED: uncharacterized protein LOC104109386 [Nicotiana tomentosiformis]
NUDT17	gene_43798	867	3068	1263	207	401	5.76286	-2.56531	down	1.9212e-08	1.84528e-05	-	-	-	-	gi|697126774|ref|XP_009617424.1|/4.13348e-154/PREDICTED: nudix hydrolase 18, mitochondrial-like [Nicotiana tomentosiformis]
CZF1	gene_56200	2097	17330	9915	1847	3350	8.4791	-2.11652	down	3.82679e-08	3.36928e-05	-	-	-	-	gi|697137853|ref|XP_009622998.1|/0/PREDICTED: zinc finger CCCH domain-containing protein 29-like [Nicotiana tomentosiformis]
NUDT17	gene_18214	867	2683	1108	267	413	5.62659	-2.21768	down	1.51037e-07	0.000100737	-	-	-	-	gi|698545789|ref|XP_009767504.1|/0/PREDICTED: nudix hydrolase 18, mitochondrial-like [Nicotiana sylvestris]
AT3G23750	gene_80514	2793	1060	828	311	295	4.7962	-1.37564	down	4.82532e-07	0.000273113	-	-	-	-	gi|698496931|ref|XP_009794479.1|/0/PREDICTED: probable receptor protein kinase TMK1 isoform X1 [Nicotiana sylvestris]
XTH25	gene_46080	507	139	76	8	15	1.44005	-2.94606	down	1.83573e-06	0.00081951	ko04075//Plant hormone signal transduction	GO:0005576//extracellular region;GO:0030312//external encapsulating structure	GO:0016798//hydrolase activity, acting on glycosyl bonds;GO:0016758//transferase activity, transferring hexosyl groups	GO:0044042//glucan metabolic process	gi|698524960|ref|XP_009759292.1|;gi|698495505|ref|XP_009793860.1|/3.25844e-55;1.63588e-120/PREDICTED: probable xyloglucan endotransglucosylase/hydrolase protein 25 [Nicotiana sylvestris];PREDICTED: probable xyloglucan endotransglucosylase/hydrolase protein 23 [Nicotiana sylvestris]
JAZ1	gene_57078	717	321	288	42	88	3.04065	-1.94034	down	1.9718e-06	0.000852088	ko04626//Plant-pathogen interaction;ko04075//Plant hormone signal transduction	-	-	-	gi|697134778|ref|XP_009621436.1|/6.65212e-176/PREDICTED: protein TIFY 10A-like [Nicotiana tomentosiformis]
AT2G30020	gene_23843	1191	1243	321	15	98	4.20637	-3.50916	down	3.59286e-06	0.00135571	ko04075//Plant hormone signal transduction	-	GO:0004721//phosphoprotein phosphatase activity;GO:0043169//cation binding	GO:0006464//cellular protein modification process	gi|698569845|ref|XP_009774445.1|/0/PREDICTED: probable protein phosphatase 2C 25 [Nicotiana sylvestris]
CZF1	gene_50479	2097	18857	11062	3318	4946	8.7285	-1.58724	down	4.39198e-06	0.00154256	-	-	-	-	gi|698520390|ref|XP_009805065.1|/0/PREDICTED: zinc finger CCCH domain-containing protein 29-like [Nicotiana sylvestris]
PAT1	gene_398	1752	343	149	55	40	2.71911	-2.12744	down	5.49447e-06	0.00185269	ko04075//Plant hormone signal transduction	-	-	GO:0006351//transcription, DNA-templated	gi|697171486|ref|XP_009594671.1|/0/PREDICTED: scarecrow-like protein 21 [Nicotiana tomentosiformis]
AT3G28510	gene_1720	1500	1693	660	79	274	4.90279	-2.45729	down	1.09287e-05	0.00321278	-	-	-	-	gi|697120951|ref|XP_009614445.1|/6.37148e-133/PREDICTED: probable mitochondrial chaperone BCS1-B [Nicotiana tomentosiformis]
AT5G54400	gene_73878	375	347	320	98	113	3.29903	-1.38664	down	1.40051e-05	0.00378257	-	-	-	GO:0008152//metabolic process	gi|697148604|ref|XP_009628487.1|/8.39134e-76/PREDICTED: uncharacterized protein LOC104118829 [Nicotiana tomentosiformis]
AT5G35450	gene_7787	2094	82	50	7	8	0.780441	-2.85836	down	1.46291e-05	0.00383209	ko04626//Plant-pathogen interaction	-	-	-	gi|697182833|ref|XP_009600432.1|/0/PREDICTED: putative late blight resistance protein homolog R1B-16 [Nicotiana tomentosiformis]
EDA39	gene_28969	1563	2229	597	213	311	5.21951	-2.18025	down	1.68125e-05	0.00429749	-	GO:0044424	-	GO:0044763	gi|698496263|ref|XP_009794191.1|/0/PREDICTED: uncharacterized protein LOC104240989 [Nicotiana sylvestris]
CYP707A3	gene_36638	1413	507	64	14	31	2.78721	-3.41135	down	1.77363e-05	0.00442654	ko00906//Carotenoid biosynthesis	-	GO:0046906//tetrapyrrole binding;GO:0046914//transition metal ion binding;GO:0016709//oxidoreductase activity, acting on paired donors, with incorporation or reduction of molecular oxygen, NAD(P)H as one donor, and incorporation of one atom of oxygen	GO:0010162//seed dormancy process;GO:0009620//response to fungus;GO:0009416//response to light stimulus;GO:0006714//sesquiterpenoid metabolic process;GO:0006950//response to stress	gi|698556682|ref|XP_009770822.1|/0/PREDICTED: abscisic acid 8'-hydroxylase 1-like [Nicotiana sylvestris]
AT2G30020	gene_46758	1173	286	52	6	22	2.05133	-3.32362	down	4.08419e-05	0.00898976	ko04075//Plant hormone signal transduction	-	GO:0004721//phosphoprotein phosphatase activity;GO:0043169//cation binding	GO:0006464//cellular protein modification process	gi|697156947|ref|XP_009587227.1|/0/PREDICTED: probable protein phosphatase 2C 25 [Nicotiana tomentosiformis]
NHL25	gene_48355	783	526	667	99	234	4.08137	-1.53998	down	6.12935e-05	0.0117034	-	-	-	-	gi|698435143|ref|XP_009799970.1|/1.02359e-133/PREDICTED: protein YLS9-like [Nicotiana sylvestris]
AT2G30020	gene_67583	1059	1874	810	146	449	5.19128	-1.89396	down	0.000215359	0.031312	ko04075//Plant hormone signal transduction	-	GO:0004721//phosphoprotein phosphatase activity;GO:0043169//cation binding	GO:0006464//cellular protein modification process	gi|697124721|ref|XP_009616368.1|/0/PREDICTED: probable protein phosphatase 2C 25 [Nicotiana tomentosiformis]
AT3G26850	gene_82987	3237	22	2	570	458	3.73226	5.65096	up	1.42514e-30	4.51713e-26	-	-	-	-	gi|697100952|ref|XP_009593595.1|/0/PREDICTED: bromodomain-containing protein 4-like [Nicotiana tomentosiformis]
AT4G26190	gene_82985	2202	2	0	161	82	1.63622	6.9912	up	2.24888e-17	3.56403e-13	-	-	-	-	gi|697100948|ref|XP_009593578.1|/0/PREDICTED: uncharacterized protein LOC104090226 isoform X1 [Nicotiana tomentosiformis]
AT3G26850	gene_82984	504	3	0	101	71	1.166	5.97289	up	2.89683e-14	3.0606e-10	-	-	-	-	gi|697100952|ref|XP_009593595.1|/3.38449e-86/PREDICTED: bromodomain-containing protein 4-like [Nicotiana tomentosiformis]
GDPD5	gene_82986	870	129	90	431	463	3.78036	2.29387	up	6.52639e-13	2.95515e-09	ko00564//Glycerophospholipid metabolism	GO:0043231//intracellular membrane-bounded organelle	GO:0008081//phosphoric diester hydrolase activity	GO:0019400	gi|697100944|ref|XP_009593560.1|/0/PREDICTED: probable glycerophosphoryl diester phosphodiesterase 3 [Nicotiana tomentosiformis]
HSP101	gene_71879	2730	4179	4672	10504	11247	8.53074	1.57418	up	1.28336e-09	1.45277e-06	-	GO:0009532//plastid stroma;GO:0009526//plastid envelope	GO:0032550;GO:0016462//pyrophosphatase activity	GO:0009642//response to light intensity;GO:0006412//translation;GO:0000302//response to reactive oxygen species	gi|698492154|ref|XP_009792440.1|/0/PREDICTED: chaperone protein ClpB1-like [Nicotiana sylvestris]
Hsp70b	gene_29395	1038	726	1535	3154	4459	6.91825	2.05359	up	5.90015e-09	6.03262e-06	ko04144//Endocytosis;ko04141//Protein processing in endoplasmic reticulum;ko03040//Spliceosome	-	GO:0016628//oxidoreductase activity, acting on the CH-CH group of donors, NAD or NADP as acceptor;GO:0032550	GO:0044710;GO:0050896//response to stimulus	gi|19878|emb|CAA44820.1|/0/heat shock protein 70 [Nicotiana tabacum]
ZW2	gene_74126	789	160	159	379	435	3.78496	1.62637	up	2.59732e-08	2.42131e-05	ko04075//Plant hormone signal transduction	-	-	-	gi|698446552|ref|XP_009769468.1|/0/PREDICTED: transcription factor TGA6-like [Nicotiana sylvestris]
HSP101	gene_14713	1848	3677	3971	8099	8464	8.1855	1.39011	up	6.49621e-08	5.27959e-05	-	GO:0009532//plastid stroma;GO:0009526//plastid envelope	GO:0032550;GO:0016462//pyrophosphatase activity	GO:0009642//response to light intensity;GO:0006412//translation;GO:0000302//response to reactive oxygen species	gi|697118272|ref|XP_009613059.1|/0/PREDICTED: chaperone protein ClpB1-like [Nicotiana tomentosiformis]
AT1G54050	gene_42199	453	737	651	1512	1557	5.7476	1.41398	up	8.40987e-08	6.50145e-05	ko04141//Protein processing in endoplasmic reticulum	-	-	-	gi|697148436|ref|XP_009628401.1|/3.50143e-89/PREDICTED: 17.4 kDa class III heat shock protein [Nicotiana tomentosiformis]
HSP101	gene_14723	561	492	599	1130	1194	5.35987	1.36951	up	1.48917e-07	0.000100737	-	GO:0009532//plastid stroma;GO:0009526//plastid envelope	GO:0032550;GO:0016462//pyrophosphatase activity	GO:0009642//response to light intensity;GO:0006412//translation;GO:0000302//response to reactive oxygen species	gi|697118272|ref|XP_009613059.1|/2.35803e-111/PREDICTED: chaperone protein ClpB1-like [Nicotiana tomentosiformis]
HSP90.1	gene_71064	2112	14025	29100	48849	55915	10.8	1.5764	up	1.42365e-06	0.000673492	ko04141//Protein processing in endoplasmic reticulum;ko04626//Plant-pathogen interaction	GO:0044424	GO:0005515//protein binding;GO:0032550	GO:0050896//response to stimulus;GO:0044267//cellular protein metabolic process	gi|698548998|ref|XP_009768512.1|/0/PREDICTED: heat shock protein 82 [Nicotiana sylvestris]
AT1G03070	gene_83965	738	84	77	215	210	2.83812	1.6682	up	1.88996e-06	0.000832004	-	-	-	-	gi|698520127|ref|XP_009804930.1|/7.29106e-167/PREDICTED: BI1-like protein [Nicotiana sylvestris]
HSP90.1	gene_24848	2112	12364	32750	52503	62071	10.9126	1.64735	up	1.2591e-05	0.00352575	ko04141//Protein processing in endoplasmic reticulum;ko04626//Plant-pathogen interaction	GO:0044424	GO:0005515//protein binding;GO:0032550	GO:0050896//response to stimulus;GO:0044267//cellular protein metabolic process	gi|697107663|ref|XP_009607669.1|/0/PREDICTED: heat shock protein 82 [Nicotiana tomentosiformis]
HSP17.6II	gene_81566	468	420	704	963	1440	5.41139	1.39341	up	1.30995e-05	0.00361046	ko04141//Protein processing in endoplasmic reticulum	-	GO:0005515//protein binding	GO:0050896//response to stimulus;GO:0044267//cellular protein metabolic process;GO:0000302//response to reactive oxygen species;GO:0006970//response to osmotic stress;GO:0009642//response to light intensity	gi|697185733|ref|XP_009601905.1|/3.4373e-49/PREDICTED: 17.3 kDa class II heat shock protein-like [Nicotiana tomentosiformis]
HSP101	gene_2558	2718	5259	6916	10595	11048	8.65402	1.11077	up	2.11777e-05	0.00519802	-	GO:0009532//plastid stroma;GO:0009526//plastid envelope	GO:0032550;GO:0016462//pyrophosphatase activity	GO:0009642//response to light intensity;GO:0006412//translation;GO:0000302//response to reactive oxygen species	gi|697176624|ref|XP_009597265.1|/0/PREDICTED: chaperone protein ClpB1 [Nicotiana tomentosiformis]
AT1G07400	gene_16569	462	17365	27433	40034	44046	10.587	1.19583	up	2.13195e-05	0.00519802	ko04141//Protein processing in endoplasmic reticulum	-	-	GO:0006461//protein complex assembly;GO:0009642//response to light intensity;GO:0006970//response to osmotic stress;GO:0044267//cellular protein metabolic process;GO:0000302//response to reactive oxygen species	gi|697170756|ref|XP_009594301.1|;gi|662247383|gb|AIE47706.1|/5.11037e-88;3.04771e-88/PREDICTED: 17.6 kDa class I heat shock protein-like [Nicotiana tomentosiformis];HSP17.4 [Nicotiana tabacum]
HSP23.6	gene_4627	651	6157	9771	14225	15469	9.08815	1.18584	up	2.57463e-05	0.0060004	ko04141//Protein processing in endoplasmic reticulum	-	-	-	gi|698532438|ref|XP_009763042.1|/1.29754e-101/PREDICTED: small heat shock protein, chloroplastic-like [Nicotiana sylvestris]
AT5G03370	gene_21270	729	311	410	631	620	4.555	1.07328	up	4.08023e-05	0.00898976	ko00620//Pyruvate metabolism	-	GO:0016818//hydrolase activity, acting on acid anhydrides, in phosphorus-containing anhydrides	-	gi|698469349|ref|XP_009783561.1|/9.7156e-115/PREDICTED: uncharacterized protein LOC104232143 [Nicotiana sylvestris]
APX2	gene_77930	918	1688	2452	3269	4443	7.14926	1.18873	up	4.6707e-05	0.00980414	ko00480//Glutathione metabolism;ko00053//Ascorbate and aldarate metabolism	-	GO:0016209//antioxidant activity;GO:0046906//tetrapyrrole binding	GO:0044710;GO:0006950//response to stress	gi|697132537|ref|XP_009620318.1|/3.94553e-168/PREDICTED: L-ascorbate peroxidase 2, cytosolic isoform X1 [Nicotiana tomentosiformis]
HSP21	gene_69490	654	9423	8891	14187	17561	9.22478	1.07028	up	7.52113e-05	0.0138599	ko04141//Protein processing in endoplasmic reticulum	-	-	GO:0050896//response to stimulus	gi|698452265|ref|XP_009779611.1|/6.31707e-92/PREDICTED: small heat shock protein, chloroplastic-like [Nicotiana sylvestris]
PDX1.2	gene_62859	921	981	1383	2005	1894	6.21485	1.0014	up	0.000141501	0.0230415	ko00750//Vitamin B6 metabolism	GO:0044444	GO:0046983//protein dimerization activity	GO:0009108//coenzyme biosynthetic process	gi|698500761|ref|XP_009796117.1|/0/PREDICTED: probable pyridoxal biosynthesis protein PDX1.2 [Nicotiana sylvestris]
Hop3	gene_79547	1758	1335	1539	2090	2639	6.50178	1.0011	up	0.000206283	0.0304249	-	GO:0016020//membrane;GO:0044444;GO:0043231//intracellular membrane-bounded organelle	-	GO:0000302//response to reactive oxygen species;GO:0009642//response to light intensity;GO:0010038//response to metal ion	gi|698533050|ref|XP_009763346.1|/0/PREDICTED: hsp70-Hsp90 organizing protein 3-like [Nicotiana sylvestris]
HSC70-1	gene_43566	1956	15833	28081	38513	36383	10.4594	1.05624	up	0.000282771	0.0378174	ko04144//Endocytosis;ko04141//Protein processing in endoplasmic reticulum;ko03040//Spliceosome	-	GO:0032550	GO:0050896//response to stimulus	gi|697103028|ref|XP_009604213.1|/0/PREDICTED: heat shock cognate 70 kDa protein [Nicotiana tomentosiformis]
HSP101	gene_57216	489	111	120	440	268	3.35757	1.5973	up	1.16795e-07	1.72077e-05	-	-	-	-	gi|697186040|ref|XP_009602053.1|/1.76136e-93/PREDICTED: universal stress protein A-like protein [Nicotiana tomentosiformis]
HSP70T-2	gene_7898	1032	335	456	1045	1298	5.07173	1.53367	up	2.13298e-14	3.36253e-11	-	-	GO:0016740//transferase activity	-	gi|697181257|ref|XP_009599613.1|/0/PREDICTED: galactinol synthase 1-like [Nicotiana tomentosiformis]
AT2G20560	gene_50814	2025	770	829	2054	1969	5.92101	1.30107	up	9.61957e-13	8.19717e-10	-	GO:0044464	GO:0004175//endopeptidase activity;GO:0016462//pyrophosphatase activity;GO:0032550	GO:0016485//protein processing;GO:0006915//apoptotic process	gi|697122036|ref|XP_009615004.1|/0/PREDICTED: ATP-dependent zinc metalloprotease FTSH 6, chloroplastic [Nicotiana tomentosiformis]
AT3G03270	gene_66473	2025	1057	1789	4296	3381	6.82541	1.4179	up	7.60778e-09	1.60984e-06	-	GO:0044464;GO:0031224//intrinsic component of membrane	GO:0004175//endopeptidase activity;GO:0016462//pyrophosphatase activity;GO:0032550;GO:0046914//transition metal ion binding	GO:0016485//protein processing;GO:0006915//apoptotic process	gi|698496042|ref|XP_009794094.1|/1.40608e-71/PREDICTED: ATP-dependent zinc metalloprotease FTSH 6, chloroplastic [Nicotiana sylvestris]
FTSH6	gene_57393	2736	2628	3106	6192	7925	7.73285	1.26346	up	5.18155e-12	3.47594e-09	-	GO:0009532//plastid stroma;GO:0009526//plastid envelope	GO:0032550;GO:0016462//pyrophosphatase activity	GO:0009642//response to light intensity;GO:0006412//translation;GO:0000302//response to reactive oxygen species	gi|698483248|ref|XP_009788495.1|/0/PREDICTED: chaperone protein ClpB1 [Nicotiana sylvestris]
GolS1	gene_84820	1026	568	466	1564	1608	5.50199	1.57917	up	1.16091e-15	2.44016e-12	-	-	-	-	gi|697119032|ref|XP_009613462.1|/0/PREDICTED: dnaJ homolog subfamily B member 1-like [Nicotiana tomentosiformis]
FTSH6	gene_63985	1722	615	615	1405	1775	5.56578	1.33063	up	7.85545e-13	6.87985e-10	ko04144//Endocytosis;ko04141//Protein processing in endoplasmic reticulum;ko03040//Spliceosome	-	GO:0032550	GO:0009642//response to light intensity;GO:0000302//response to reactive oxygen species	gi|697163939|ref|XP_009590791.1|/0/PREDICTED: heat shock 70 kDa protein 8 [Nicotiana tomentosiformis]
HSP21	gene_37099	456	10	5	65	90	0.9315	3.30134	up	2.34788e-09	6.38157e-07	ko04141//Protein processing in endoplasmic reticulum	GO:0009536//plastid	-	GO:0000302//response to reactive oxygen species;GO:0009642//response to light intensity	gi|698490603|ref|XP_009791785.1|/2.38075e-95/PREDICTED: small heat shock protein, chloroplastic [Nicotiana sylvestris]
