# Supplementary material for: Physiological and transcriptomic analyses reveal the molecular networks of responses induced by exogenous trehalose in plant
Source: PLoS One. 2019 May 22;14(5):e0217204. doi: 10.1371/journal.pone.0217204 (PMC6530874; doi:10.1371/journal.pone.0217204)
Supplement: S11 Data — (XLSX) [file pone.0217204.s011.xlsx]

## Sheet: Sheet1
TAIR Arabidopsis gene codes	GeneID	length	shui_24h_1_readsCount(shui_24h)	shui_24h_2_readsCount(shui_24h)	hzt_10_24h_1_readsCount(hzt_10_24h)	hzt_10_24h_2_readsCount(hzt_10_24h)	logCPM	log2Ratio(hzt_10_24h/shui_24h)	Up-Down-Regulation(hzt_10_24h/shui_24h)	P-value	FDR	Pathway	GO Component	GO Function	GO Process	Blast nr
GPT2	gene_69251	444	971	1003	315	370	4.8554	-1.56307	down	4.38031e-17	1.53452e-13	-	GO:0031224//intrinsic component of membrane;GO:0044437	GO:0015291//secondary active transmembrane transporter activity;GO:0015119	GO:0009642//response to light intensity;GO:0051707//response to other organism;GO:0044763;GO:0015712//hexose phosphate transport;GO:0015717//triose phosphate transport;GO:0019953//sexual reproduction;GO:0034285;GO:0015979//photosynthesis;GO:0015718//monocarboxylic acid transport;GO:0009746	gi|698497711|ref|XP_009794811.1|/2.63761e-80/PREDICTED: glucose-6-phosphate/phosphate translocator 2, chloroplastic-like, partial [Nicotiana sylvestris]
AT3G25290	gene_6553	729	939	946	255	375	4.7744	-1.62352	down	2.40689e-15	4.74292e-12	-	GO:0016020//membrane	-	-	gi|698490429|ref|XP_009791707.1|/6.56426e-124/PREDICTED: cytochrome b561 and DOMON domain-containing protein At3g25290-like [Nicotiana sylvestris]
APA1	gene_58915	1422	1927	2460	626	1012	6.02667	-1.46202	down	3.14057e-11	1.62326e-08	-	-	GO:0008233//peptidase activity	GO:0044238//primary metabolic process;GO:0071704//organic substance metabolic process	gi|698553070|ref|XP_009769839.1|/0/PREDICTED: aspartic proteinase A1-like [Nicotiana sylvestris]
-	gene_19607	333	195	316	10	48	2.63977	-3.18437	down	3.72528e-11	1.86435e-08	-	-	-	-	gi|697125017|ref|XP_009616521.1|/7.15382e-67/PREDICTED: uncharacterized protein LOC104109046 [Nicotiana tomentosiformis]
AT3G03770	gene_49238	2337	461	551	163	241	3.94483	-1.36301	down	1.47469e-09	4.26566e-07	ko04626//Plant-pathogen interaction;ko04075//Plant hormone signal transduction	-	GO:0016772//transferase activity, transferring phosphorus-containing groups	-	gi|697128045|ref|XP_009618070.1|;gi|697128047|ref|XP_009618071.1|/0;0/PREDICTED: probable inactive leucine-rich repeat receptor-like protein kinase At3g03770 isoform X1 [Nicotiana tomentosiformis];PREDICTED: probable inactive leucine-rich repeat receptor-like protein kinase At3g03770 isoform X2 [Nicotiana tomentosiformis]
AT1G80170	gene_2444	1365	372	506	99	187	3.66164	-1.65909	down	2.9858e-09	7.84493e-07	ko01100//Metabolic pathways;ko00040//Pentose and glucuronate interconversions;ko00500//Starch and sucrose metabolism	GO:0005618//cell wall	GO:0004553//hydrolase activity, hydrolyzing O-glycosyl compounds	GO:0044238//primary metabolic process	gi|697150936|ref|XP_009629677.1|/0/PREDICTED: probable polygalacturonase At1g80170 [Nicotiana tomentosiformis]
CAX3	gene_81588	1320	797	1052	268	468	4.80674	-1.3703	down	7.46394e-09	1.59007e-06	-	GO:0016020//membrane	GO:0008324//cation transmembrane transporter activity	GO:0044763;GO:0006816//calcium ion transport	gi|698579123|ref|XP_009776934.1|/0/PREDICTED: vacuolar cation/proton exchanger 3-like isoform X2 [Nicotiana sylvestris]
AT5G50740	gene_85557	813	403	539	79	196	3.72507	-1.82417	down	1.81107e-08	3.48178e-06	-	-	-	-	gi|697095303|ref|XP_009610699.1|;gi|460379132|ref|XP_004235318.1|/2.91175e-113;5.14129e-56/PREDICTED: UPF0329 protein ECU05_1680/ECU11_0050-like [Nicotiana tomentosiformis];PREDICTED: neurofilament medium polypeptide [Solanum lycopersicum]
GASA6	gene_73440	312	138	105	28	30	1.74984	-2.10248	down	1.2823e-07	1.85457e-05	-	-	-	GO:0001101//response to acid chemical;GO:0019725//cellular homeostasis	gi|698423100|ref|XP_009781826.1|/6.14768e-71/PREDICTED: gibberellin-regulated protein 6-like [Nicotiana sylvestris]
APA1	gene_58436	1473	970	1783	388	647	5.35208	-1.4447	down	1.39422e-07	1.97094e-05	-	-	GO:0008233//peptidase activity;GO:0016787//hydrolase activity	GO:0044238//primary metabolic process;GO:0071704//organic substance metabolic process	gi|697155151|ref|XP_009631812.1|/0/PREDICTED: cyprosin-like [Nicotiana tomentosiformis]
AT1G55230	gene_53605	918	1234	1640	468	804	5.48573	-1.21733	down	1.6228e-07	2.25398e-05	-	-	-	-	gi|697100583|ref|XP_009591862.1|/0/PREDICTED: transmembrane protein 45B-like [Nicotiana tomentosiformis]
AT2G25737	gene_41226	1440	445	587	153	287	3.99664	-1.27241	down	1.62428e-06	0.000160155	-	-	-	-	gi|698483407|ref|XP_009788571.1|/0/PREDICTED: uncharacterized protein LOC104236361 [Nicotiana sylvestris]
bHLH071	gene_27397	984	267	263	95	132	3.05096	-1.26338	down	1.71853e-06	0.000167233	ko04626//Plant-pathogen interaction;ko04075//Plant hormone signal transduction	-	-	-	gi|697099390|ref|XP_009631535.1|/0/PREDICTED: transcription factor bHLH71 [Nicotiana tomentosiformis]
AT1G02460	gene_70569	1410	44	55	4	13	0.422838	-2.56842	down	1.18943e-05	0.000787845	ko01100//Metabolic pathways;ko00040//Pentose and glucuronate interconversions;ko00500//Starch and sucrose metabolism	-	GO:0004553//hydrolase activity, hydrolyzing O-glycosyl compounds	GO:0044238//primary metabolic process	gi|698581035|ref|XP_009777456.1|/0/PREDICTED: polygalacturonase At1g48100-like [Nicotiana sylvestris]
AT1G80170	gene_82080	795	173	301	72	112	2.84288	-1.39594	down	1.64522e-05	0.00102111	ko01100//Metabolic pathways;ko00040//Pentose and glucuronate interconversions;ko00500//Starch and sucrose metabolism	GO:0005618//cell wall	GO:0004553//hydrolase activity, hydrolyzing O-glycosyl compounds	GO:0044238//primary metabolic process	gi|698509396|ref|XP_009799918.1|/0/PREDICTED: probable polygalacturonase At1g80170 [Nicotiana sylvestris]
FAD7	gene_67007	1173	372	171	84	105	3.01608	-1.57654	down	1.90271e-05	0.00113618	ko01040//Biosynthesis of unsaturated fatty acids	-	GO:0016705//oxidoreductase activity, acting on paired donors, with incorporation or reduction of molecular oxygen	GO:0044238//primary metabolic process;GO:0044710	gi|698517402|ref|XP_009803586.1|/0/PREDICTED: omega-3 fatty acid desaturase, endoplasmic reticulum [Nicotiana sylvestris]
AT1G16650	gene_6307	1626	138	322	48	95	2.71451	-1.71561	down	2.6762e-05	0.00149606	-	-	-	-	gi|698515675|ref|XP_009802714.1|;gi|697146860|ref|XP_009627581.1|/0;0/PREDICTED: methyltransferase-like protein 25 isoform X2 [Nicotiana sylvestris];PREDICTED: methyltransferase-like protein 25 isoform X1 [Nicotiana tomentosiformis]
AT1G33811	gene_77033	1104	65	139	29	25	1.5211	-1.92752	down	5.0138e-05	0.00239515	ko01100//Metabolic pathways;ko00906//Carotenoid biosynthesis;ko01110//Biosynthesis of secondary metabolites;ko00511//Other glycan degradation	-	GO:0016787//hydrolase activity	GO:0044238//primary metabolic process	gi|697174455|ref|XP_009596154.1|/0/PREDICTED: GDSL esterase/lipase At1g33811 isoform X1 [Nicotiana tomentosiformis]
AT5G07030	gene_46209	1317	1281	3044	199	926	5.86907	-1.99516	down	0.000110127	0.00436752	-	-	GO:0004175//endopeptidase activity	GO:0016485//protein processing	gi|697169445|ref|XP_009593615.1|/0/PREDICTED: protein ASPARTIC PROTEASE IN GUARD CELL 2 [Nicotiana tomentosiformis]
AT5G33370	gene_30739	1137	176	459	48	143	3.15969	-1.77154	down	0.000141824	0.00539393	ko01100//Metabolic pathways;ko00906//Carotenoid biosynthesis;ko01110//Biosynthesis of secondary metabolites;ko00511//Other glycan degradation	-	GO:0016787//hydrolase activity	GO:0044238//primary metabolic process	gi|698535256|ref|XP_009764127.1|/0/PREDICTED: GDSL esterase/lipase At5g33370-like isoform X1 [Nicotiana sylvestris]
EXPB3	gene_31146	807	254	409	67	197	3.32896	-1.37695	down	0.000371853	0.011071	-	-	-	GO:0000003//reproduction	gi|698574443|ref|XP_009775666.1|/0/PREDICTED: expansin-B3 [Nicotiana sylvestris]
ASN1	gene_46757	1773	2513	4442	744	2293	6.74427	-1.24601	down	0.00110275	0.0240447	ko01100//Metabolic pathways;ko01110//Biosynthesis of secondary metabolites;ko00910//Nitrogen metabolism;ko00250//Alanine, aspartate and glutamate metabolism	-	GO:0032550;GO:0016884//carbon-nitrogen ligase activity, with glutamine as amido-N-donor	GO:0009267//cellular response to starvation;GO:0006529//asparagine biosynthetic process;GO:0034285;GO:0009746	gi|697137252|ref|XP_009622719.1|/0/PREDICTED: asparagine synthetase [glutamine-hydrolyzing] [Nicotiana tomentosiformis]
AT4G02320	gene_38537	1704	242	460	73	229	3.43966	-1.26398	down	0.00225957	0.0394858	ko01100//Metabolic pathways;ko00040//Pentose and glucuronate interconversions;ko00500//Starch and sucrose metabolism	-	GO:0016788//hydrolase activity, acting on ester bonds;GO:0016787//hydrolase activity	GO:0008152//metabolic process	gi|697148893|ref|XP_009628637.1|/0/PREDICTED: pectinesterase-like [Nicotiana tomentosiformis]
AT5G35320	gene_82826	726	245	225	804	815	4.49426	1.7492	up	2.90878e-18	1.31016e-14	-	-	-	-	gi|697152849|ref|XP_009630661.1|/7.59119e-151/PREDICTED: uncharacterized protein LOC104120572 [Nicotiana tomentosiformis]
AT5G35320	gene_15749	726	276	194	876	866	4.5779	1.85023	up	4.40891e-16	1.26245e-12	-	-	-	-	gi|698510661|ref|XP_009800480.1|/6.94766e-151/PREDICTED: uncharacterized protein LOC104246372 [Nicotiana sylvestris]
AT-HSFB2B	gene_30604	1002	275	218	893	715	4.50871	1.67414	up	5.0351e-13	4.66916e-10	-	-	-	-	gi|698517948|ref|XP_009803855.1|/0/PREDICTED: heat stress transcription factor B-2b-like [Nicotiana sylvestris]
PP2-A1	gene_3882	789	117	76	362	359	3.31075	1.86019	up	3.22947e-11	1.64229e-08	-	-	-	-	gi|698564992|ref|XP_009773135.1|/0/PREDICTED: protein PHLOEM PROTEIN 2-LIKE A1 [Nicotiana sylvestris]
AT-HSFB2B	gene_20407	969	59	70	207	261	2.69616	1.82109	up	3.60208e-10	1.23446e-07	-	-	GO:0003677//DNA binding	GO:0006351//transcription, DNA-templated	gi|697105826|ref|XP_009606739.1|/4.67566e-124/PREDICTED: heat stress transcription factor B-2b [Nicotiana tomentosiformis]
AT5G35320	gene_24925	735	155	134	396	395	3.54995	1.41662	up	1.30884e-09	3.96791e-07	-	-	-	-	gi|698518531|ref|XP_009804133.1|/4.59711e-165/PREDICTED: uncharacterized protein LOC104249409 [Nicotiana sylvestris]
CYP81K2	gene_12708	1563	197	119	649	454	3.9489	1.77017	up	3.07277e-09	8.00672e-07	ko00903//Limonene and pinene degradation;ko01100//Metabolic pathways;ko00945//Stilbenoid, diarylheptanoid and gingerol biosynthesis;ko01110//Biosynthesis of secondary metabolites	-	-	-	gi|85068600|gb|ABC69380.1|;gi|698425240|ref|XP_009785012.1|/1.62619e-93;0/CYP81C6v2 [Nicotiana tabacum];PREDICTED: isoflavone 2'-hydroxylase-like isoform X1 [Nicotiana sylvestris]
AT1G64870	gene_16741	891	13	7	62	89	0.939874	2.85305	up	1.66829e-07	2.29692e-05	-	-	-	-	gi|698529873|ref|XP_009761756.1|/0/PREDICTED: uncharacterized protein LOC104213897 [Nicotiana sylvestris]
AT-HSFB2B	gene_23948	999	67	97	219	233	2.74426	1.43318	up	6.44593e-07	7.55516e-05	-	-	-	-	gi|698528186|ref|XP_009760921.1|/5.2352e-124/PREDICTED: heat stress transcription factor B-2b [Nicotiana sylvestris]
RD26	gene_604	1059	441	369	1050	706	4.80156	1.09081	up	7.49027e-06	0.000540565	-	GO:0043231//intracellular membrane-bounded organelle	GO:0003676//nucleic acid binding	GO:0001101//response to acid chemical;GO:0006950//response to stress;GO:0006351//transcription, DNA-templated	gi|697096784|ref|XP_009618124.1|/0/PREDICTED: NAC domain-containing protein 72-like [Nicotiana tomentosiformis]
HSP90.1	gene_58456	1074	22	65	102	130	1.80751	1.39147	up	0.00227458	0.039578	ko04141//Protein processing in endoplasmic reticulum;ko04626//Plant-pathogen interaction	-	GO:0005515//protein binding;GO:0032550	GO:0050896//response to stimulus;GO:0044267//cellular protein metabolic process	gi|697149387|ref|XP_009628903.1|/0/PREDICTED: heat shock protein 83-like [Nicotiana tomentosiformis]
SWEET12	gene_52557	897	34	56	131	84	1.75738	1.24171	up	0.00289469	0.0469962	-	-	-	-	gi|698514651|ref|XP_009802194.1|/0/PREDICTED: bidirectional sugar transporter SWEET12-like isoform X1 [Nicotiana sylvestris]
HSP101	gene_57216	489	111	120	440	268	3.35757	1.5973	up	1.16795e-07	1.72077e-05	-	-	-	-	gi|697186040|ref|XP_009602053.1|/1.76136e-93/PREDICTED: universal stress protein A-like protein [Nicotiana tomentosiformis]
HSP70T-2	gene_7898	1032	335	456	1045	1298	5.07173	1.53367	up	2.13298e-14	3.36253e-11	-	-	GO:0016740//transferase activity	-	gi|697181257|ref|XP_009599613.1|/0/PREDICTED: galactinol synthase 1-like [Nicotiana tomentosiformis]
AT2G20560	gene_50814	2025	770	829	2054	1969	5.92101	1.30107	up	9.61957e-13	8.19717e-10	-	GO:0044464	GO:0004175//endopeptidase activity;GO:0016462//pyrophosphatase activity;GO:0032550	GO:0016485//protein processing;GO:0006915//apoptotic process	gi|697122036|ref|XP_009615004.1|/0/PREDICTED: ATP-dependent zinc metalloprotease FTSH 6, chloroplastic [Nicotiana tomentosiformis]
AT3G03270	gene_66473	2025	1057	1789	4296	3381	6.82541	1.4179	up	7.60778e-09	1.60984e-06	-	GO:0044464;GO:0031224//intrinsic component of membrane	GO:0004175//endopeptidase activity;GO:0016462//pyrophosphatase activity;GO:0032550;GO:0046914//transition metal ion binding	GO:0016485//protein processing;GO:0006915//apoptotic process	gi|698496042|ref|XP_009794094.1|/1.40608e-71/PREDICTED: ATP-dependent zinc metalloprotease FTSH 6, chloroplastic [Nicotiana sylvestris]
FTSH6	gene_57393	2736	2628	3106	6192	7925	7.73285	1.26346	up	5.18155e-12	3.47594e-09	-	GO:0009532//plastid stroma;GO:0009526//plastid envelope	GO:0032550;GO:0016462//pyrophosphatase activity	GO:0009642//response to light intensity;GO:0006412//translation;GO:0000302//response to reactive oxygen species	gi|698483248|ref|XP_009788495.1|/0/PREDICTED: chaperone protein ClpB1 [Nicotiana sylvestris]
GolS1	gene_84820	1026	568	466	1564	1608	5.50199	1.57917	up	1.16091e-15	2.44016e-12	-	-	-	-	gi|697119032|ref|XP_009613462.1|/0/PREDICTED: dnaJ homolog subfamily B member 1-like [Nicotiana tomentosiformis]
FTSH6	gene_63985	1722	615	615	1405	1775	5.56578	1.33063	up	7.85545e-13	6.87985e-10	ko04144//Endocytosis;ko04141//Protein processing in endoplasmic reticulum;ko03040//Spliceosome	-	GO:0032550	GO:0009642//response to light intensity;GO:0000302//response to reactive oxygen species	gi|697163939|ref|XP_009590791.1|/0/PREDICTED: heat shock 70 kDa protein 8 [Nicotiana tomentosiformis]
HSP21	gene_37099	456	10	5	65	90	0.9315	3.30134	up	2.34788e-09	6.38157e-07	ko04141//Protein processing in endoplasmic reticulum	GO:0009536//plastid	-	GO:0000302//response to reactive oxygen species;GO:0009642//response to light intensity	gi|698490603|ref|XP_009791785.1|/2.38075e-95/PREDICTED: small heat shock protein, chloroplastic [Nicotiana sylvestris]
