# Supplementary material for: Physiological and transcriptomic analyses reveal the molecular networks of responses induced by exogenous trehalose in plant
Source: PLoS One. 2019 May 22;14(5):e0217204. doi: 10.1371/journal.pone.0217204 (PMC6530874; doi:10.1371/journal.pone.0217204)
Supplement: S12 Data — (XLSX) [file pone.0217204.s012.xlsx]

## Sheet: Sheet1
Gene Name	KEGG ID	GeneID	length	shui_24h_1_readsCount(shui_24h)	shui_24h_2_readsCount(shui_24h)	hzt_10_24h_1_readsCount(hzt_10_24h)	hzt_10_24h_2_readsCount(hzt_10_24h)	logCPM	log2Ratio(hzt_10_24h/shui_24h)	Up-Down-Regulation(hzt_10_24h/shui_24h)	P-value	FDR	Pathway	GO Component	GO Function	GO Process	Blast nr
CaM/CML	K02183	gene_41703	378	957	528	151	298	4.44025	-1.45108	down	0.000259437	0.0353954	ko04070//Phosphatidylinositol signaling system;ko04626//Plant-pathogen interaction	-	-	-	gi|697149191|ref|XP_009628799.1|/3.81726e-62/PREDICTED: calcium-binding protein PBP1-like [Nicotiana tomentosiformis]
FLS2	K13420	gene_45154	3333	342	252	106	68	3.10508	-1.5175	down	2.37e-05	0.00563889	ko04626//Plant-pathogen interaction	-	-	-	gi|697158161|ref|XP_009587832.1|/0/PREDICTED: probable LRR receptor-like serine/threonine-protein kinase At4g26540 [Nicotiana tomentosiformis]
WRKY25/33	K13424	gene_48638	1086	295	85	27	39	2.33727	-2.27108	down	0.000113171	0.0198181	ko04626//Plant-pathogen interaction	-	-	-	gi|697147484|ref|XP_009627902.1|/1.45075e-93/PREDICTED: probable WRKY transcription factor 40 [Nicotiana tomentosiformis]
BAK1/BKK1	K13416	gene_82272	1221	119	77	258	267	3.13901	1.68299	up	1.99e-06	0.000852088	ko04626//Plant-pathogen interaction;ko04075//Plant hormone signal transduction	-	-	-	gi|697129444|ref|XP_009618783.1|/0/PREDICTED: G-type lectin S-receptor-like serine/threonine-protein kinase SD2-5 [Nicotiana tomentosiformis]
	K13417	gene_82272	1221	119	77	258	267	3.13901	1.68299	up	1.99e-06	0.000852088	ko04626//Plant-pathogen interaction;ko04075//Plant hormone signal transduction	-	-	-	gi|697129444|ref|XP_009618783.1|/0/PREDICTED: G-type lectin S-receptor-like serine/threonine-protein kinase SD2-5 [Nicotiana tomentosiformis]
	K13416	gene_13429	2349	584	228	120	85	3.51137	-1.74623	down	5.87e-05	0.0113405	ko04626//Plant-pathogen interaction;ko04075//Plant hormone signal transduction	-	-	-	gi|697169143|ref|XP_009593464.1|/0/PREDICTED: probable LRR receptor-like serine/threonine-protein kinase At4g37250 [Nicotiana tomentosiformis]
WRKY29	K13426	gene_24248	507	336	239	37	78	2.9454	-2.04015	down	2.43e-06	0.000998708	ko04626//Plant-pathogen interaction	-	-	-	gi|697185663|ref|XP_009601871.1|/1.09354e-103/PREDICTED: probable WRKY transcription factor 70 [Nicotiana tomentosiformis]
WRKY22	K13425	gene_71718	903	655	369	69	68	3.67518	-2.64415	down	1.06e-12	4.18e-09	ko04626//Plant-pathogen interaction	-	-	-	gi|7406995|gb|AAF61863.1|AF193770_1/0/DNA-binding protein 3 [Nicotiana tabacum]
RPM1	K13457	gene_7787	2094	82	50	7	8	0.780441	-2.85836	down	1.46e-05	0.00383209	ko04626//Plant-pathogen interaction	-	-	-	gi|697182833|ref|XP_009600432.1|/0/PREDICTED: putative late blight resistance protein homolog R1B-16 [Nicotiana tomentosiformis]
		gene_10982	2709	319	117	40	38	2.53303	-2.23426	down	1.27e-05	0.00352575	ko04626//Plant-pathogen interaction	-	-	-	gi|698579532|ref|XP_009777040.1|/0/PREDICTED: putative late blight resistance protein homolog R1B-16 [Nicotiana sylvestris]
HSP90	K04079	gene_71064	2112	14025	29100	48849	55915	10.8	1.5764	up	1.42e-06	0.000673492	ko04141//Protein processing in endoplasmic reticulum;ko04626//Plant-pathogen interaction	-	-	-	gi|698548998|ref|XP_009768512.1|/0/PREDICTED: heat shock protein 82 [Nicotiana sylvestris]
		gene_24848	2112	12364	32750	52503	62071	10.9126	1.64735	up	1.26e-05	0.00352575	ko04141//Protein processing in endoplasmic reticulum;ko04626//Plant-pathogen interaction	-	-	-	gi|697107663|ref|XP_009607669.1|/0/PREDICTED: heat shock protein 82 [Nicotiana tomentosiformis]
PBS1	K13430	gene_35831	2286	301	286	417	601	4.26901	1.07484	up	0.000286427	0.0381453	ko04626//Plant-pathogen interaction	-	-	-	gi|697185349|ref|XP_009601701.1|;gi|697185347|ref|XP_009601700.1|/0;0/PREDICTED: G-type lectin S-receptor-like serine/threonine-protein kinase At5g24080 isoform X2 [Nicotiana tomentosiformis];PREDICTED: G-type lectin S-receptor-like serine/threonine-protein kinase At5g24080 isoform X1 [Nicotiana tomentosiformis]
JAZ	K13464	gene_57078	717	321	288	42	88	3.04065	-1.94034	down	1.97e-06	0.000852088	ko04626//Plant-pathogen interaction;ko04075//Plant hormone signal transduction	-	-	-	gi|697134778|ref|XP_009621436.1|/6.65212e-176/PREDICTED: protein TIFY 10A-like [Nicotiana tomentosiformis]
		gene_6879	720	195	225	25	74	2.54054	-1.78277	down	0.000245674	0.0343034	ko04626//Plant-pathogen interaction;ko04075//Plant hormone signal transduction	-	-	-	gi|698526038|ref|XP_009759848.1|/6.48088e-170/PREDICTED: protein TIFY 10A [Nicotiana sylvestris]
		gene_25414	456	780	785	227	335	4.57222	-1.19481	down	3.87e-05	0.00863526	ko04626//Plant-pathogen interaction;ko04075//Plant hormone signal transduction	-	-	-	gi|698494169|ref|XP_009793297.1|/3.77372e-109/PREDICTED: protein TIFY 10A-like [Nicotiana sylvestris]
