# Supplementary material for: Physiological and transcriptomic analyses reveal the molecular networks of responses induced by exogenous trehalose in plant
Source: PLoS One. 2019 May 22;14(5):e0217204. doi: 10.1371/journal.pone.0217204 (PMC6530874; doi:10.1371/journal.pone.0217204)
Supplement: S13 Data — (XLSX) [file pone.0217204.s013.xlsx]

## Sheet: Sheet1
Gene Name	KEGG ID	GeneID	length	shui_24h_1_readsCount(shui_24h)	shui_24h_2_readsCount(shui_24h)	hzt_10_24h_1_readsCount(hzt_10_24h)	hzt_10_24h_2_readsCount(hzt_10_24h)	logCPM	log2Ratio(hzt_10_24h/shui_24h)	Up-Down-Regulation(hzt_10_24h/shui_24h)	P-value	FDR	Pathway	GO Component	GO Function	GO Process	Blast nr
CDPK	K13412	gene_27867	1617	259	201	495	459	3.94014	1.0163	up	9.25167e-06	0.000643768	ko04626//Plant-pathogen interaction	-	-	-	gi|697160322|ref|XP_009588939.1|/0/PREDICTED: calcium-dependent protein kinase 10-like [Nicotiana tomentosiformis]
rboh	K13447	gene_56597	2172	87	115	11	46	1.52589	-1.87606	down	0.000384233	0.0113644	ko04626//Plant-pathogen interaction	-	-	-	gi|698551872|ref|XP_009769453.1|/0/PREDICTED: respiratory burst oxidase homolog protein E-like [Nicotiana sylvestris]
rboh	K05391	gene_74898	2484	218	271	545	479	4.03481	1.04099	up	1.4728e-06	0.000148358	ko04626//Plant-pathogen interaction	-	-	-	gi|697111405|ref|XP_009609577.1|/0/PREDICTED: potassium channel SKOR-like [Nicotiana tomentosiformis]
CaM/CML	K02183	gene_55383	1191	11	5	41	31	0.0520991	2.11887	up	0.000573884	0.0153209	ko04070//Phosphatidylinositol signaling system;ko04626//Plant-pathogen interaction	-	-	-	gi|698486926|ref|XP_009790158.1|/0/PREDICTED: uncharacterized protein LOC104237669 isoform X2 [Nicotiana sylvestris]
FLS2	K13420	gene_50824	3069	14	6	43	49	0.369503	2.1428	up	0.000269126	0.00872969	ko04626//Plant-pathogen interaction	-	-	-	gi|698557793|ref|XP_009771122.1|/0/PREDICTED: probable leucine-rich repeat receptor-like protein kinase At1g35710 [Nicotiana sylvestris]
		gene_22155	1899	10	8	44	32	0.139156	2.0357	up	0.000531468	0.0143728	ko04626//Plant-pathogen interaction	-	-	-	gi|697139286|ref|XP_009623729.1|/0/PREDICTED: LRR receptor-like serine/threonine-protein kinase GSO2 [Nicotiana tomentosiformis]
		gene_7846	2565	75	63	335	207	2.8966	1.9492	up	5.84078e-09	1.32485e-06	ko04626//Plant-pathogen interaction;ko04075//Plant hormone signal transduction	-	-	-	gi|698511152|ref|XP_009800701.1|/0/PREDICTED: LRR receptor-like serine/threonine-protein kinase GSO1 [Nicotiana sylvestris]
		gene_61978	3045	12	8	43	29	0.111979	1.80724	up	0.0022552	0.0394858	ko04626//Plant-pathogen interaction	-	-	-	gi|698487194|ref|XP_009790278.1|/0/PREDICTED: receptor-like protein 12 isoform X1 [Nicotiana sylvestris]
		gene_43985	1911	458	243	1282	744	4.89322	1.50007	up	6.72401e-06	0.000493026	ko04626//Plant-pathogen interaction;ko04075//Plant hormone signal transduction;ko04120//Ubiquitin mediated proteolysis	-	-	-	gi|697139205|ref|XP_009623689.1|;gi|697139207|ref|XP_009623690.1|/0;1.85353e-121/PREDICTED: probable leucine-rich repeat receptor-like protein kinase At1g68400 isoform X1 [Nicotiana tomentosiformis];PREDICTED: probable leucine-rich repeat receptor-like protein kinase At1g68400 isoform X2 [Nicotiana tomentosiformis]
		gene_84165	2679	93	79	262	169	2.72604	1.3001	up	7.92141e-05	0.00335942	ko04626//Plant-pathogen interaction	-	-	-	gi|697134674|ref|XP_009621385.1|/0/PREDICTED: probable LRR receptor-like serine/threonine-protein kinase At1g06840 isoform X1 [Nicotiana tomentosiformis]
		gene_26180	3174	55	41	125	109	1.86752	1.24919	up	0.000881191	0.0205801	ko04626//Plant-pathogen interaction	-	-	-	gi|697129755|ref|XP_009618940.1|/0/PREDICTED: probable LRR receptor-like serine/threonine-protein kinase At3g47570 [Nicotiana tomentosiformis]
		gene_28859	2820	156	68	260	276	3.05119	1.20746	up	0.000718198	0.0180287	ko04626//Plant-pathogen interaction	-	-	-	gi|697131298|ref|XP_009619704.1|/0/PREDICTED: TMV resistance protein N-like [Nicotiana tomentosiformis]
		gene_73399	3519	244	134	391	506	3.78652	1.19407	up	3.62977e-05	0.00186694	ko04626//Plant-pathogen interaction	-	-	-	gi|698585650|ref|XP_009778705.1|/0/PREDICTED: TMV resistance protein N-like [Nicotiana sylvestris]
		gene_3454	1683	177	163	350	431	3.60009	1.15934	up	3.66585e-07	4.67938e-05	ko04626//Plant-pathogen interaction	-	-	-	gi|697136279|ref|XP_009622215.1|/0/PREDICTED: plant intracellular Ras-group-related LRR protein 4-like [Nicotiana tomentosiformis]
		gene_81008	2055	69	70	141	168	2.29331	1.11414	up	0.000362818	0.0108326	ko04626//Plant-pathogen interaction	-	-	-	gi|698485738|ref|XP_009789637.1|/0/PREDICTED: probable leucine-rich repeat receptor-like protein kinase At5g63930 [Nicotiana sylvestris]
		gene_20546	1683	217	230	507	477	3.95443	1.10797	up	1.13367e-07	1.68601e-05	ko04626//Plant-pathogen interaction	-	-	-	gi|698474639|ref|XP_009784762.1|/0/PREDICTED: plant intracellular Ras-group-related LRR protein 4-like [Nicotiana sylvestris]
		gene_66603	2055	131	116	229	326	3.11918	1.12276	up	2.95226e-05	0.001616	ko04626//Plant-pathogen interaction	-	-	-	gi|697168513|ref|XP_009593141.1|/0/PREDICTED: leucine-rich repeat receptor-like serine/threonine-protein kinase At1g17230 [Nicotiana tomentosiformis]
		gene_49238	2337	461	551	163	241	3.94483	-1.36301	down	1.47469e-09	4.26566e-07	ko04626//Plant-pathogen interaction;ko04075//Plant hormone signal transduction	-	-	-	gi|697128045|ref|XP_009618070.1|;gi|697128047|ref|XP_009618071.1|/0;0/PREDICTED: probable inactive leucine-rich repeat receptor-like protein kinase At3g03770 isoform X1 [Nicotiana tomentosiformis];PREDICTED: probable inactive leucine-rich repeat receptor-like protein kinase At3g03770 isoform X2 [Nicotiana tomentosiformis]
		gene_16357	2304	192	183	87	97	2.61974	-1.0628	down	0.000198998	0.00703385	ko04626//Plant-pathogen interaction	-	-	-	gi|697102798|ref|XP_009603090.1|;gi|697102800|ref|XP_009603098.1|/0;0/PREDICTED: probable inactive leucine-rich repeat receptor-like protein kinase At3g03770 isoform X1 [Nicotiana tomentosiformis];PREDICTED: probable inactive leucine-rich repeat receptor-like protein kinase At3g03770 isoform X2 [Nicotiana tomentosiformis]
WRKY25/33	K13424	gene_60772	1071	47	52	149	119	2.01639	1.40932	up	7.2342e-05	0.00312877	ko04626//Plant-pathogen interaction	-	-	-	gi|6472585|dbj|BAA87058.1|/0/WIZZ [Nicotiana tabacum]
		gene_55876	1773	133	132	454	255	3.41227	1.40197	up	6.62839e-06	0.000488114	ko04626//Plant-pathogen interaction	-	-	-	gi|698487654|ref|XP_009790461.1|/0/PREDICTED: probable WRKY transcription factor 26 [Nicotiana sylvestris]
BAK1/BKK1	K13416	gene_33361	594	4	2	44	39	0.0632462	3.70352	up	8.212e-08	1.26301e-05	ko04626//Plant-pathogen interaction;ko04075//Plant hormone signal transduction	-	-	-	gi|698491570|ref|XP_009792196.1|/1.55643e-124/PREDICTED: somatic embryogenesis receptor kinase 2-like [Nicotiana sylvestris]
		gene_21596	1311	70	93	189	229	2.65953	1.32438	up	4.65358e-06	0.00036865	ko04626//Plant-pathogen interaction;ko04075//Plant hormone signal transduction	-	-	-	gi|697125421|ref|XP_009616730.1|/0/PREDICTED: cysteine-rich receptor-like protein kinase 2 [Nicotiana tomentosiformis]
		gene_81210	594	81	156	262	270	3.06017	1.14441	up	0.00014981	0.00562612	ko04626//Plant-pathogen interaction;ko04075//Plant hormone signal transduction	-	-	-	gi|697190883|ref|XP_009604507.1|/5.57586e-139/PREDICTED: somatic embryogenesis receptor kinase 2-like [Nicotiana tomentosiformis]
		gene_74232	1188	104	110	231	217	2.85216	1.0349	up	0.000124178	0.00483955	ko04626//Plant-pathogen interaction;ko04075//Plant hormone signal transduction	-	-	-	gi|697146114|ref|XP_009627196.1|/0/PREDICTED: putative serine/threonine-protein kinase {ECO:0000250|UniProtKB:Q9FE20, ECO:0000303|Ref.2} [Nicotiana tomentosiformis]
	K13417	gene_37773	1899	4	6	48	24	-0.0393154	2.80557	up	4.94706e-05	0.00236686	ko04626//Plant-pathogen interaction;ko04075//Plant hormone signal transduction	-	-	-	gi|698539413|ref|XP_009765439.1|/0/PREDICTED: probable receptor-like protein kinase At5g39020 [Nicotiana sylvestris]
		gene_10841	1866	108	103	284	278	3.07179	1.37935	up	9.64233e-08	1.44768e-05	ko04626//Plant-pathogen interaction;ko04075//Plant hormone signal transduction	-	-	-	gi|698476409|ref|XP_009785526.1|;gi|698476411|ref|XP_009785527.1|;gi|698476407|ref|XP_009785525.1|/2.73986e-169;0;0/PREDICTED: probable LRR receptor-like serine/threonine-protein kinase At5g63710 isoform X3 [Nicotiana sylvestris];PREDICTED: probable LRR receptor-like serine/threonine-protein kinase At5g63710 isoform X4 [Nicotiana sylvestris];PREDICTED: probable LRR receptor-like serine/threonine-…
MEKK1	K13414	gene_81022	1959	130	141	52	78	2.14449	-1.09878	down	0.00105279	0.0232773	ko04626//Plant-pathogen interaction	-	-	-	gi|698455881|ref|XP_009780491.1|;gi|698455877|ref|XP_009780490.1|/0;0/PREDICTED: mitogen-activated protein kinase kinase kinase YODA isoform X2 [Nicotiana sylvestris];PREDICTED: mitogen-activated protein kinase kinase kinase YODA isoform X1 [Nicotiana sylvestris]
WRKY22/29	K13425	gene_15170	1053	89	89	164	250	2.6845	1.17281	up	8.58381e-05	0.00357142	ko04626//Plant-pathogen interaction	-	-	-	gi|10798760|dbj|BAB16432.1|/0/WRKY transcription factor NtEIG-D48 [Nicotiana tabacum]
WRKY29	K13426	gene_14657	957	138	160	279	333	3.30162	1.00287	up	2.78497e-05	0.00155137	ko04626//Plant-pathogen interaction	-	-	-	gi|697182617|ref|XP_009600318.1|/0/PREDICTED: probable WRKY transcription factor 11 [Nicotiana tomentosiformis]
EFR	K13428	gene_26180	3174	55	41	125	109	1.86752	1.24919	up	0.000881191	0.0205801	ko04626//Plant-pathogen interaction	-	-	-	gi|697129755|ref|XP_009618940.1|/0/PREDICTED: probable LRR receptor-like serine/threonine-protein kinase At3g47570 [Nicotiana tomentosiformis]
CERK1	K13429	gene_40559	834	58	77	124	167	2.21877	1.07112	up	0.00111643	0.024257	ko04626//Plant-pathogen interaction	-	-	-	gi|697165738|ref|XP_009591677.1|;gi|697165736|ref|XP_009591675.1|/2.62287e-167;1.24419e-148/PREDICTED: wall-associated receptor kinase 4 [Nicotiana tomentosiformis];PREDICTED: wall-associated receptor kinase-like 22, partial [Nicotiana tomentosiformis]
RPM1	K13457	gene_66760	2670	79	42	194	244	2.60606	1.80422	up	2.44081e-07	3.30284e-05	ko04626//Plant-pathogen interaction	-	-	-	gi|697152577|ref|XP_009630520.1|/0/PREDICTED: putative late blight resistance protein homolog R1A-3 [Nicotiana tomentosiformis]
		gene_57858	1470	9	12	44	31	0.166705	1.80361	up	0.00178926	0.0337401	ko00230//Purine metabolism;ko01100//Metabolic pathways;ko04626//Plant-pathogen interaction;ko00240//Pyrimidine metabolism;ko03020//RNA polymerase	-	-	-	gi|698479543|ref|XP_009786855.1|/0/PREDICTED: putative disease resistance RPP13-like protein 1 isoform X2 [Nicotiana sylvestris]
		gene_56185	2808	35	18	90	63	1.21159	1.49107	up	0.00312303	0.049555	ko04626//Plant-pathogen interaction	-	-	-	gi|698422529|ref|XP_009780928.1|/0/PREDICTED: putative late blight resistance protein homolog R1A-3 [Nicotiana sylvestris]
		gene_56639	3321	108	53	229	163	2.6042	1.24578	up	0.00119731	0.0255413	ko00230//Purine metabolism;ko01100//Metabolic pathways;ko04626//Plant-pathogen interaction;ko00240//Pyrimidine metabolism;ko03020//RNA polymerase	-	-	-	gi|698512376|ref|XP_009801207.1|/0/PREDICTED: putative disease resistance protein RGA3 [Nicotiana sylvestris]
		gene_28859	2820	156	68	260	276	3.05119	1.20746	up	0.000718198	0.0180287	ko04626//Plant-pathogen interaction	-	-	-	gi|697131298|ref|XP_009619704.1|/0/PREDICTED: TMV resistance protein N-like [Nicotiana tomentosiformis]
		gene_42254	2652	62	63	151	143	2.20195	1.20122	up	0.000211896	0.00742319	ko00230//Purine metabolism;ko01100//Metabolic pathways;ko04626//Plant-pathogen interaction;ko00240//Pyrimidine metabolism;ko03020//RNA polymerase	-	-	-	gi|698543995|ref|XP_009766920.1|/0/PREDICTED: putative late blight resistance protein homolog R1B-16, partial [Nicotiana sylvestris]
		gene_73399	3519	244	134	391	506	3.78652	1.19407	up	3.62977e-05	0.00186694	ko04626//Plant-pathogen interaction	-	-	-	gi|698585650|ref|XP_009778705.1|/0/PREDICTED: TMV resistance protein N-like [Nicotiana sylvestris]
		gene_29267	2616	44	49	87	119	1.72068	1.1064	up	0.00303641	0.0485472	ko04626//Plant-pathogen interaction	-	-	-	gi|698493909|ref|XP_009793189.1|/0/PREDICTED: putative late blight resistance protein homolog R1A-10 [Nicotiana sylvestris]
		gene_63314	3642	108	105	141	314	2.85125	1.03946	up	0.00270682	0.044589	ko00230//Purine metabolism;ko01100//Metabolic pathways;ko04626//Plant-pathogen interaction;ko00240//Pyrimidine metabolism;ko03020//RNA polymerase	-	-	-	gi|697173359|ref|XP_009595605.1|;gi|697173361|ref|XP_009595606.1|/0;0/PREDICTED: TMV resistance protein N-like isoform X1 [Nicotiana tomentosiformis];PREDICTED: TMV resistance protein N-like isoform X2 [Nicotiana tomentosiformis]
		gene_67960	3402	74	67	148	149	2.26501	1.03884	up	0.000979487	0.0221696	ko04626//Plant-pathogen interaction	-	-	-	gi|698525982|ref|XP_009759821.1|/0/PREDICTED: TMV resistance protein N-like [Nicotiana sylvestris]
HSP90	K04079	gene_58456	1074	22	65	102	130	1.80751	1.39147	up	0.00227458	0.039578	ko04141//Protein processing in endoplasmic reticulum;ko04626//Plant-pathogen interaction	-	-	-	gi|697149387|ref|XP_009628903.1|/0/PREDICTED: heat shock protein 83-like [Nicotiana tomentosiformis]
	K04079	gene_61236	2361	1400	1384	683	517	5.4404	-1.23943	down	3.32948e-09	8.46574e-07	ko04141//Protein processing in endoplasmic reticulum;ko04626//Plant-pathogen interaction	-	-	-	gi|698451062|ref|XP_009776793.1|/0/PREDICTED: heat shock protein 90-1-like [Nicotiana sylvestris]
PBS1	K13430	gene_81787	2022	1	6	24	28	-0.473234	2.82358	up	9.67348e-05	0.00396613	ko04626//Plant-pathogen interaction	-	-	-	gi|697155319|ref|XP_009631896.1|;gi|697155321|ref|XP_009631897.1|/0;5.95361e-129/PREDICTED: putative receptor-like protein kinase At4g00960 isoform X1 [Nicotiana tomentosiformis];PREDICTED: cysteine-rich receptor-like protein kinase 25 isoform X2 [Nicotiana tomentosiformis]
		gene_65325	1485	30	9	69	71	1.01205	1.78656	up	0.00149821	0.0299158	ko04626//Plant-pathogen interaction	-	-	-	gi|698485767|ref|XP_009789647.1|/0/PREDICTED: probable L-type lectin-domain containing receptor kinase S.5 [Nicotiana sylvestris]
		gene_66489	531	39	18	112	76	1.45357	1.68262	up	0.000619625	0.0162395	ko04626//Plant-pathogen interaction	-	-	-	gi|698464581|ref|XP_009782472.1|;gi|698464586|ref|XP_009782473.1|/1.11132e-109;9.39542e-93/PREDICTED: probable receptor-like protein kinase At1g67000 isoform X1 [Nicotiana sylvestris];PREDICTED: probable receptor-like protein kinase At1g67000 isoform X2 [Nicotiana sylvestris]
		gene_67725	2430	156	49	361	204	3.08157	1.42264	up	0.0024616	0.0418089	ko04626//Plant-pathogen interaction	-	-	-	gi|697112457|ref|XP_009610105.1|/0/PREDICTED: G-type lectin S-receptor-like serine/threonine-protein kinase At4g27290 [Nicotiana tomentosiformis]
		gene_84165	2679	93	79	262	169	2.72604	1.3001	up	7.92141e-05	0.00335942	ko04626//Plant-pathogen interaction	-	-	-	gi|697134674|ref|XP_009621385.1|/0/PREDICTED: probable LRR receptor-like serine/threonine-protein kinase At1g06840 isoform X1 [Nicotiana tomentosiformis]
		gene_74232	1188	104	110	231	217	2.85216	1.0349	up	0.000124178	0.00483955	ko04626//Plant-pathogen interaction;ko04075//Plant hormone signal transduction	-	-	-	gi|697146114|ref|XP_009627196.1|/0/PREDICTED: putative serine/threonine-protein kinase {ECO:0000250|UniProtKB:Q9FE20, ECO:0000303|Ref.2} [Nicotiana tomentosiformis]
		gene_16357	2304	192	183	87	97	2.61974	-1.0628	down	0.000198998	0.00703385	ko04626//Plant-pathogen interaction	-	-	-	gi|697102798|ref|XP_009603090.1|;gi|697102800|ref|XP_009603098.1|/0;0/PREDICTED: probable inactive leucine-rich repeat receptor-like protein kinase At3g03770 isoform X1 [Nicotiana tomentosiformis];PREDICTED: probable inactive leucine-rich repeat receptor-like protein kinase At3g03770 isoform X2 [Nicotiana tomentosiformis]
MYC2	K13422	gene_30512	1518	17	36	77	73	1.1821	1.47697	up	0.00193925	0.0356725	ko04626//Plant-pathogen interaction;ko04712//Circadian rhythm - plant;ko04075//Plant hormone signal transduction	-	-	-	gi|697177355|ref|XP_009597633.1|;gi|698494023|ref|XP_009793238.1|/0;5.64758e-128/PREDICTED: transcription factor PIF1-like [Nicotiana tomentosiformis];PREDICTED: transcription factor PIF1-like [Nicotiana sylvestris]
		gene_15295	1302	477	181	1031	666	4.68264	1.32619	up	0.000534082	0.0144047	ko04626//Plant-pathogen interaction;ko04712//Circadian rhythm - plant;ko04075//Plant hormone signal transduction	-	-	-	gi|697142236|ref|XP_009625228.1|/0/PREDICTED: transcription factor bHLH87-like [Nicotiana tomentosiformis]
		gene_33080	945	339	327	91	161	3.32626	-1.44857	down	1.43984e-07	2.01168e-05	ko04626//Plant-pathogen interaction;ko04075//Plant hormone signal transduction	-	-	-	gi|698532791|ref|XP_009763212.1|/0/PREDICTED: transcription factor bHLH71-like [Nicotiana sylvestris]
		gene_27397	984	267	263	95	132	3.05096	-1.26338	down	1.71853e-06	0.000167233	ko04626//Plant-pathogen interaction;ko04075//Plant hormone signal transduction	-	-	-	gi|697099390|ref|XP_009631535.1|/0/PREDICTED: transcription factor bHLH71 [Nicotiana tomentosiformis]
