# Supplementary material for: Physiological and transcriptomic analyses reveal the molecular networks of responses induced by exogenous trehalose in plant
Source: PLoS One. 2019 May 22;14(5):e0217204. doi: 10.1371/journal.pone.0217204 (PMC6530874; doi:10.1371/journal.pone.0217204)
Supplement: S14 Data — (XLSX) [file pone.0217204.s014.xlsx]

## Sheet: Sheet1
	10T2h
	50T2h	HSFA6B
		(gene_22443)
	10T24h	HSFA6B	HSFB2A	HSFB2B-1	HSFB2B-2	HSFB2B-3
		(gene_22443)	(gene_4703)	(gene_20407)	(gene_30604)	(gene_23948)
	50T24h			HSFB2B-1	HSFB2B-2	HSFB2B-3
				(gene_20407)	(gene_30604)	(gene_23948)
